# Supplementary material for: Analog optical computer for AI inference and combinatorial optimization
Source: Nature. 2025 Sep 3;645(8080):354–61. doi: 10.1038/s41586-025-09430-z (PMC12422976; doi:10.1038/s41586-025-09430-z)
Supplement: Supplementary file 2 — Source data for Supplementary Figs. 1–13 [file 41586_2025_9430_MOESM2_ESM.zip]

Archive with 13 entries (13 files):
- Supplementary_Figure_13.xlsx
- Supplementary_Figure_1.xlsx
- Supplementary_Figure_2.xlsx
- Supplementary_Figure_3.xlsx
- Supplementary_Figure_4.xlsx
- Supplementary_Figure_5.xlsx
- Supplementary_Figure_6.xlsx
- Supplementary_Figure_7.xlsx
- Supplementary_Figure_8.xlsx
- Supplementary_Figure_9.xlsx
- Supplementary_Figure_10.xlsx
- Supplementary_Figure_11.xlsx
- Supplementary_Figure_12.xlsx
