# Supplementary material for: Analog optical computer for AI inference and combinatorial optimization
Source: Nature. 2025 Sep 3;645(8080):354–61. doi: 10.1038/s41586-025-09430-z (PMC12422976; doi:10.1038/s41586-025-09430-z)
Supplement: Supplementary file 2 — Source data for Supplementary Figs. 1–13 [file 41586_2025_9430_MOESM2_ESM.zip › Supplementary_Figure_13.xlsx]

## Sheet: Supplementary Figure 13
Problem	Size	Type	Energy	SuccessRate	ExperimentsToSolution	IterationsToSolution
MaxCut-10-Xoshiro-199377	10	MaxCut	-10	1	1	233
MaxCut-10-Xoshiro-439244	10	MaxCut	-12	0.99996	1	630
MaxCut-10-Xoshiro-578232	10	MaxCut	-10	1	1	566
MaxCut-10-Xoshiro-647856	10	MaxCut	-11	1	1	629
MaxCut-10-Xoshiro-682533	10	MaxCut	-9	1	1	363
MaxCut-10-Xoshiro-727936	10	MaxCut	-10	0.99996	1	294
MaxCut-10-Xoshiro-7449	10	MaxCut	-11	1	1	277
MaxCut-10-Xoshiro-749195	10	MaxCut	-8	1	1	513
MaxCut-10-Xoshiro-956741	10	MaxCut	-14	1	1	392
MaxCut-10-Xoshiro-996666	10	MaxCut	-11	1	1	562
MaxCut-100-Xoshiro-138780	100	MaxCut	-380	0.11368	38.161	102920
MaxCut-100-Xoshiro-280043	100	MaxCut	-380	0.416185	8.55707	26415.7
MaxCut-100-Xoshiro-584181	100	MaxCut	-390	0.861272	2.33145	7311.43
MaxCut-100-Xoshiro-611431	100	MaxCut	-401	0.716763	3.65063	10517.5
MaxCut-100-Xoshiro-685719	100	MaxCut	-387	0.905588	1.95127	5711.38
MaxCut-100-Xoshiro-744639	100	MaxCut	-382	0.364162	10.1702	29422.3
MaxCut-100-Xoshiro-746445	100	MaxCut	-397	0.921002	1.81425	5125.26
MaxCut-100-Xoshiro-818155	100	MaxCut	-388	0.653179	4.34882	12246.3
MaxCut-100-Xoshiro-82601	100	MaxCut	-387	0.631021	4.61895	14332.6
MaxCut-100-Xoshiro-997266	100	MaxCut	-382	0.66185	4.24727	12941.4
MaxCut-110-Xoshiro-284977	110	MaxCut	-451	0.553846	5.70588	19616.8
MaxCut-110-Xoshiro-43371	110	MaxCut	-458	0.547253	5.81152	17231.2
MaxCut-110-Xoshiro-508320	110	MaxCut	-439	0.440659	7.92633	26458.1
MaxCut-110-Xoshiro-529245	110	MaxCut	-456	0.710989	3.70999	12090.8
MaxCut-110-Xoshiro-58158	110	MaxCut	-444	0.384615	9.48526	29660.4
MaxCut-110-Xoshiro-638799	110	MaxCut	-444	0.524176	6.20052	20678.7
MaxCut-110-Xoshiro-713384	110	MaxCut	-467	0.991209	1	3156
MaxCut-110-Xoshiro-763428	110	MaxCut	-461	0.99011	1	3185
MaxCut-110-Xoshiro-871730	110	MaxCut	-437	0.116484	37.1849	117281
MaxCut-110-Xoshiro-880853	110	MaxCut	-474	0.698901	3.83663	11778.5
MaxCut-120-Xoshiro-311119	120	MaxCut	-496	0.49938	6.65575	21704.4
MaxCut-120-Xoshiro-405928	120	MaxCut	-504	0.767038	3.16098	11493.3
MaxCut-120-Xoshiro-426618	120	MaxCut	-493	0.69145	3.91639	12136.9
MaxCut-120-Xoshiro-479113	120	MaxCut	-516	0.831475	2.5862	7885.33
MaxCut-120-Xoshiro-627382	120	MaxCut	-511	0.45601	7.56404	27737.3
MaxCut-120-Xoshiro-67260	120	MaxCut	-492	0.332094	11.41	41863.3
MaxCut-120-Xoshiro-831605	120	MaxCut	-519	0.562577	5.5695	20445.6
MaxCut-120-Xoshiro-882910	120	MaxCut	-498	0.609665	4.89521	16193.3
MaxCut-120-Xoshiro-902080	120	MaxCut	-503	0.306072	12.6035	46670.9
MaxCut-120-Xoshiro-943210	120	MaxCut	-503	0.811648	2.75851	10159.6
MaxCut-130-Xoshiro-183026	130	MaxCut	-569	0.644537	4.45231	17368.5
MaxCut-130-Xoshiro-306064	130	MaxCut	-570	0.739972	3.41892	13289.3
MaxCut-130-Xoshiro-367037	130	MaxCut	-569	0.278008	14.1375	53072.2
MaxCut-130-Xoshiro-448057	130	MaxCut	-582	0.479945	7.04348	26117.2
MaxCut-130-Xoshiro-544555	130	MaxCut	-574	0.64592	4.43559	17533.9
MaxCut-130-Xoshiro-647127	130	MaxCut	-587	0.943292	1.60468	6243.81
MaxCut-130-Xoshiro-756606	130	MaxCut	-567	0.694329	3.88541	14372.1
MaxCut-130-Xoshiro-860781	130	MaxCut	-596	0.905947	1.94812	7718.46
MaxCut-130-Xoshiro-871671	130	MaxCut	-576	0.665284	4.20767	15236
MaxCut-130-Xoshiro-885453	130	MaxCut	-580	0.218534	18.6759	67905.6
MaxCut-140-Xoshiro-158833	140	MaxCut	-658	0.877489	2.19341	8177.02
MaxCut-140-Xoshiro-241771	140	MaxCut	-621	0.31853	12.0082	49365.6
MaxCut-140-Xoshiro-251526	140	MaxCut	-634	0.499234	6.65856	27633
MaxCut-140-Xoshiro-453648	140	MaxCut	-643	0.666156	4.19765	16652.1
MaxCut-140-Xoshiro-506375	140	MaxCut	-656	0.993874	1	4197
MaxCut-140-Xoshiro-548357	140	MaxCut	-642	0.280245	14.0041	57542.8
MaxCut-140-Xoshiro-628763	140	MaxCut	-642	0.784074	3.00438	12819.7
MaxCut-140-Xoshiro-696317	140	MaxCut	-637	0.366003	10.1055	41119.1
MaxCut-140-Xoshiro-736965	140	MaxCut	-642	0.218989	18.6319	71602.2
MaxCut-140-Xoshiro-821964	140	MaxCut	-618	0.150077	28.3205	104956
MaxCut-15-Xoshiro-110085	15	MaxCut	-22	0.946198	1.57579	835.17
MaxCut-15-Xoshiro-124792	15	MaxCut	-22	0.992915	1	650
MaxCut-15-Xoshiro-234105	15	MaxCut	-19	0.959526	1.43593	1111.41
MaxCut-15-Xoshiro-253812	15	MaxCut	-20	0.980359	1.17176	867.1
MaxCut-15-Xoshiro-491384	15	MaxCut	-18	0.996493	1	753
MaxCut-15-Xoshiro-565146	15	MaxCut	-19	0.987304	1.05467	608.547
MaxCut-15-Xoshiro-609875	15	MaxCut	-20	0.962682	1.40048	973.331
MaxCut-15-Xoshiro-626794	15	MaxCut	-20	0.995581	1	725
MaxCut-15-Xoshiro-672793	15	MaxCut	-20	0.974397	1.25651	804.169
MaxCut-15-Xoshiro-761916	15	MaxCut	-19	0.978325	1.20189	879.787
MaxCut-150-Xoshiro-125280	150	MaxCut	-703	0.411467	8.68699	39447.6
MaxCut-150-Xoshiro-344627	150	MaxCut	-712	0.333895	11.3342	50924.4
MaxCut-150-Xoshiro-490934	150	MaxCut	-714	0.435076	8.06419	36208.2
MaxCut-150-Xoshiro-62092	150	MaxCut	-702	0.403035	8.92652	39249.9
MaxCut-150-Xoshiro-719232	150	MaxCut	-705	0.489039	6.85843	28970
MaxCut-150-Xoshiro-790724	150	MaxCut	-689	0.224283	18.1329	80673.2
MaxCut-150-Xoshiro-831960	150	MaxCut	-727	0.666105	4.19825	18816.5
MaxCut-150-Xoshiro-83683	150	MaxCut	-730	0.625632	4.68711	19685.9
MaxCut-150-Xoshiro-891650	150	MaxCut	-708	0.617201	4.79583	21173.6
MaxCut-150-Xoshiro-99692	150	MaxCut	-721	0.354132	10.5343	40462.3
MaxCut-160-Xoshiro-164749	160	MaxCut	-797	0.966851	1.35178	5543.66
MaxCut-160-Xoshiro-219828	160	MaxCut	-791	0.731123	3.50602	16471.3
MaxCut-160-Xoshiro-467249	160	MaxCut	-798	0.443831	7.84951	37779.7
MaxCut-160-Xoshiro-523568	160	MaxCut	-798	0.804788	2.81891	13609.7
MaxCut-160-Xoshiro-699091	160	MaxCut	-787	0.736648	3.45147	15500.5
MaxCut-160-Xoshiro-733332	160	MaxCut	-776	0.539595	5.93719	27815.7
MaxCut-160-Xoshiro-760893	160	MaxCut	-788	0.449355	7.71817	33072.4
MaxCut-160-Xoshiro-813049	160	MaxCut	-803	0.653775	4.34177	20892.6
MaxCut-160-Xoshiro-912755	160	MaxCut	-763	0.270718	14.5874	67408.4
MaxCut-160-Xoshiro-915135	160	MaxCut	-794	0.830571	2.59399	12375.9
MaxCut-170-Xoshiro-454499	170	MaxCut	-837	0.210421	19.4924	92062.4
MaxCut-170-Xoshiro-509259	170	MaxCut	-853	0.262525	15.1226	72195.1
MaxCut-170-Xoshiro-516953	170	MaxCut	-870	0.631263	4.61592	20836.3
MaxCut-170-Xoshiro-517629	170	MaxCut	-848	0.39479	9.17037	43806.9
MaxCut-170-Xoshiro-648811	170	MaxCut	-859	0.230461	17.5794	82764
MaxCut-170-Xoshiro-675103	170	MaxCut	-865	0.446894	7.77631	35677.7
MaxCut-170-Xoshiro-73671	170	MaxCut	-882	0.683367	4.00446	20118.4
MaxCut-170-Xoshiro-888902	170	MaxCut	-871	0.781563	3.02721	14727.4
MaxCut-170-Xoshiro-930259	170	MaxCut	-862	0.815631	2.72364	12547.8
MaxCut-170-Xoshiro-954632	170	MaxCut	-849	0.226453	17.9351	88922.2
MaxCut-180-Xoshiro-139834	180	MaxCut	-942	0.381779	9.57597	51652.8
MaxCut-180-Xoshiro-183663	180	MaxCut	-936	0.520607	6.26353	28680.7
MaxCut-180-Xoshiro-331224	180	MaxCut	-971	0.741866	3.40047	15380.3
MaxCut-180-Xoshiro-4170	180	MaxCut	-947	0.785249	2.99372	16157.1
MaxCut-180-Xoshiro-447071	180	MaxCut	-953	0.618221	4.78254	23864.8
MaxCut-180-Xoshiro-544577	180	MaxCut	-928	0.37961	9.64623	47160.4
MaxCut-180-Xoshiro-596043	180	MaxCut	-934	0.338395	11.1482	59888.2
MaxCut-180-Xoshiro-626286	180	MaxCut	-924	0.329718	11.5113	60077.4
MaxCut-180-Xoshiro-636703	180	MaxCut	-984	0.984816	1.09975	5932.03
MaxCut-180-Xoshiro-783619	180	MaxCut	-945	0.336226	11.2372	58242.7
MaxCut-190-Xoshiro-264650	190	MaxCut	-1068	0.808411	2.78695	15829.9
MaxCut-190-Xoshiro-294929	190	MaxCut	-1008	0.343458	10.9447	62100
MaxCut-190-Xoshiro-560425	190	MaxCut	-997	0.154206	27.497	148264
MaxCut-190-Xoshiro-593182	190	MaxCut	-1037	0.873832	2.22457	12206.2
MaxCut-190-Xoshiro-633469	190	MaxCut	-1010	0.268692	14.7168	80780.3
MaxCut-190-Xoshiro-647432	190	MaxCut	-998	0.100467	43.4943	227910
MaxCut-190-Xoshiro-685038	190	MaxCut	-1047	0.775701	3.08085	15807.8
MaxCut-190-Xoshiro-730013	190	MaxCut	-1007	0.21729	18.7972	105227
MaxCut-190-Xoshiro-921816	190	MaxCut	-1024	0.976636	1.22591	6856.5
MaxCut-190-Xoshiro-97670	190	MaxCut	-1004	0.46028	7.46737	40271.5
MaxCut-20-Xoshiro-131026	20	MaxCut	-34	0.989459	1.01156	646.39
MaxCut-20-Xoshiro-365854	20	MaxCut	-36	1	1	595
MaxCut-20-Xoshiro-571587	20	MaxCut	-30	0.983406	1.12356	974.125
MaxCut-20-Xoshiro-574324	20	MaxCut	-33	0.999791	1	852
MaxCut-20-Xoshiro-588873	20	MaxCut	-37	0.982885	1.13211	826.441
MaxCut-20-Xoshiro-677650	20	MaxCut	-37	0.974744	1.25185	1102.88
MaxCut-20-Xoshiro-701116	20	MaxCut	-33	0.908579	1.92502	1332.11
MaxCut-20-Xoshiro-72717	20	MaxCut	-37	0.996347	1	700
MaxCut-20-Xoshiro-946454	20	MaxCut	-37	0.995095	1	843
MaxCut-20-Xoshiro-95218	20	MaxCut	-33	0.924442	1.78298	1618.95
MaxCut-200-Xoshiro-201984	200	MaxCut	-1097	0.238095	16.9349	98865.9
MaxCut-200-Xoshiro-25303	200	MaxCut	-1064	0.102757	42.472	237333
MaxCut-200-Xoshiro-279532	200	MaxCut	-1087	0.192982	21.4783	127517
MaxCut-200-Xoshiro-316037	200	MaxCut	-1091	0.581454	5.28742	28451.6
MaxCut-200-Xoshiro-493673	200	MaxCut	-1084	0.466165	7.33694	39421.4
MaxCut-200-Xoshiro-508227	200	MaxCut	-1078	0.275689	14.2781	79343.2
MaxCut-200-Xoshiro-548590	200	MaxCut	-1090	0.696742	3.85961	21660.1
MaxCut-200-Xoshiro-670222	200	MaxCut	-1092	0.513784	6.38628	36689.2
MaxCut-200-Xoshiro-719628	200	MaxCut	-1078	0.16792	25.0517	140816
MaxCut-200-Xoshiro-859276	200	MaxCut	-1084	0.313283	12.2532	70223.2
MaxCut-25-Xoshiro-242195	25	MaxCut	-46	0.946883	1.56892	1463.8
MaxCut-25-Xoshiro-269060	25	MaxCut	-45	0.989916	1.00182	1047.9
MaxCut-25-Xoshiro-293905	25	MaxCut	-46	0.961511	1.41376	1410.93
MaxCut-25-Xoshiro-348996	25	MaxCut	-51	0.991621	1	742
MaxCut-25-Xoshiro-539632	25	MaxCut	-47	0.960659	1.42333	1308.04
MaxCut-25-Xoshiro-706066	25	MaxCut	-52	1	1	916
MaxCut-25-Xoshiro-768309	25	MaxCut	-53	1	1	907
MaxCut-25-Xoshiro-845515	25	MaxCut	-46	0.996165	1	1053
MaxCut-25-Xoshiro-853242	25	MaxCut	-48	1	1	907
MaxCut-25-Xoshiro-978070	25	MaxCut	-52	0.997017	1	1058
MaxCut-30-Xoshiro-189851	30	MaxCut	-63	0.924187	1.78531	2097.73
MaxCut-30-Xoshiro-442139	30	MaxCut	-56	0.890391	2.083	2235.06
MaxCut-30-Xoshiro-464849	30	MaxCut	-67	1	1	792
MaxCut-30-Xoshiro-500162	30	MaxCut	-62	0.887651	2.10653	2093.89
MaxCut-30-Xoshiro-520742	30	MaxCut	-60	0.935879	1.67645	1979.89
MaxCut-30-Xoshiro-715846	30	MaxCut	-62	1	1	1197
MaxCut-30-Xoshiro-810700	30	MaxCut	-63	0.942821	1.60932	1916.7
MaxCut-30-Xoshiro-884578	30	MaxCut	-56	0.82627	2.63115	3094.23
MaxCut-30-Xoshiro-941832	30	MaxCut	-61	0.975155	1.24629	1279.94
MaxCut-30-Xoshiro-977013	30	MaxCut	-63	1	1	880
MaxCut-40-Xoshiro-134686	40	MaxCut	-100	0.818701	2.69686	3635.36
MaxCut-40-Xoshiro-172236	40	MaxCut	-94	0.485458	6.93051	9772.01
MaxCut-40-Xoshiro-2777	40	MaxCut	-95	0.812177	2.75387	3877.44
MaxCut-40-Xoshiro-327352	40	MaxCut	-96	0.996466	1	1284
MaxCut-40-Xoshiro-374142	40	MaxCut	-97	0.789889	2.95181	2925.24
MaxCut-40-Xoshiro-376442	40	MaxCut	-106	0.998913	1	1209
MaxCut-40-Xoshiro-531900	40	MaxCut	-93	0.842892	2.48818	3672.55
MaxCut-40-Xoshiro-565865	40	MaxCut	-94	0.878228	2.1871	2869.48
MaxCut-40-Xoshiro-632109	40	MaxCut	-104	0.935309	1.68187	1871.92
MaxCut-40-Xoshiro-728543	40	MaxCut	-94	0.990487	1	1188
MaxCut-5-Xoshiro-218587	5	MaxCut	-3	0.999815	1	353
MaxCut-5-Xoshiro-325977	5	MaxCut	-6	1	1	436
MaxCut-5-Xoshiro-353112	5	MaxCut	-3	0.999754	1	110
MaxCut-5-Xoshiro-394256	5	MaxCut	-5	1	1	171
MaxCut-5-Xoshiro-494250	5	MaxCut	-4	0.999108	1	400
MaxCut-5-Xoshiro-549052	5	MaxCut	-4	1	1	137
MaxCut-5-Xoshiro-748416	5	MaxCut	-4	0.999308	1	344
MaxCut-5-Xoshiro-795547	5	MaxCut	-4	0.999077	1	268
MaxCut-5-Xoshiro-894246	5	MaxCut	-3	0.999646	1	444
MaxCut-5-Xoshiro-953125	5	MaxCut	-3	1	1	416
MaxCut-50-Xoshiro-116770	50	MaxCut	-134	0.813609	2.74132	4800.05
MaxCut-50-Xoshiro-26234	50	MaxCut	-136	0.593935	5.10981	7368.34
MaxCut-50-Xoshiro-367198	50	MaxCut	-138	0.974112	1.26031	1871.56
MaxCut-50-Xoshiro-479863	50	MaxCut	-133	0.879438	2.17678	3783.24
MaxCut-50-Xoshiro-501756	50	MaxCut	-134	0.782914	3.01492	4362.58
MaxCut-50-Xoshiro-671891	50	MaxCut	-140	0.990015	1	1633
MaxCut-50-Xoshiro-73171	50	MaxCut	-130	0.716716	3.65111	5067.75
MaxCut-50-Xoshiro-881164	50	MaxCut	-143	0.725962	3.55753	4706.61
MaxCut-50-Xoshiro-906940	50	MaxCut	-135	0.836538	2.54264	4396.22
MaxCut-50-Xoshiro-949969	50	MaxCut	-136	0.89682	2.02757	3386.04
MaxCut-60-Xoshiro-193780	60	MaxCut	-176	0.865842	2.29257	4349
MaxCut-60-Xoshiro-347189	60	MaxCut	-176	0.717412	3.64401	6803.36
MaxCut-60-Xoshiro-356715	60	MaxCut	-172	0.903425	1.97018	3865.49
MaxCut-60-Xoshiro-471453	60	MaxCut	-172	0.818744	2.69648	4877.93
MaxCut-60-Xoshiro-669388	60	MaxCut	-176	0.802093	2.84277	5716.81
MaxCut-60-Xoshiro-792832	60	MaxCut	-177	0.764986	3.18013	6233.05
MaxCut-60-Xoshiro-819255	60	MaxCut	-170	0.879163	2.17913	4220.97
MaxCut-60-Xoshiro-892110	60	MaxCut	-191	0.801142	2.85121	5802.21
MaxCut-60-Xoshiro-941781	60	MaxCut	-185	0.966698	1.35361	2233.45
MaxCut-60-Xoshiro-967230	60	MaxCut	-188	0.932445	1.7089	3137.54
MaxCut-70-Xoshiro-108778	70	MaxCut	-239	0.98764	1.04823	2174.03
MaxCut-70-Xoshiro-314519	70	MaxCut	-233	0.993526	1	2201
MaxCut-70-Xoshiro-400910	70	MaxCut	-223	0.688052	3.95321	9009.37
MaxCut-70-Xoshiro-488934	70	MaxCut	-224	0.918187	1.83962	3517.36
MaxCut-70-Xoshiro-491581	70	MaxCut	-229	0.912301	1.89213	4113.5
MaxCut-70-Xoshiro-498062	70	MaxCut	-230	0.533255	6.04375	11483.1
MaxCut-70-Xoshiro-553733	70	MaxCut	-222	0.536198	5.994	13007
MaxCut-70-Xoshiro-728948	70	MaxCut	-214	0.43555	8.05235	18021.2
MaxCut-70-Xoshiro-804721	70	MaxCut	-227	0.872866	2.23279	5110.86
MaxCut-70-Xoshiro-932783	70	MaxCut	-225	0.800471	2.85717	5654.34
MaxCut-80-Xoshiro-186682	80	MaxCut	-289	0.855626	2.3795	6065.35
MaxCut-80-Xoshiro-198099	80	MaxCut	-273	0.619958	4.76	10300.6
MaxCut-80-Xoshiro-36898	80	MaxCut	-287	0.884643	2.1323	5228.4
MaxCut-80-Xoshiro-412226	80	MaxCut	-282	0.979476	1.18501	2782.41
MaxCut-80-Xoshiro-457800	80	MaxCut	-270	0.320594	11.9139	29201
MaxCut-80-Xoshiro-584705	80	MaxCut	-287	0.935598	1.67912	4051.71
MaxCut-80-Xoshiro-693293	80	MaxCut	-269	0.676575	4.07975	10305.5
MaxCut-80-Xoshiro-709159	80	MaxCut	-274	0.539986	5.93069	14654.7
MaxCut-80-Xoshiro-755344	80	MaxCut	-271	0.29724	13.0554	33852.7
MaxCut-80-Xoshiro-760014	80	MaxCut	-260	0.217268	18.7993	45362.7
MaxCut-90-Xoshiro-116793	90	MaxCut	-329	0.718568	3.63223	9360.25
MaxCut-90-Xoshiro-147805	90	MaxCut	-320	0.704413	3.77847	9880.7
MaxCut-90-Xoshiro-202960	90	MaxCut	-324	0.699417	3.83115	10780.9
MaxCut-90-Xoshiro-208830	90	MaxCut	-331	0.85179	2.41219	6874.73
MaxCut-90-Xoshiro-279323	90	MaxCut	-333	0.934221	1.69217	4489.32
MaxCut-90-Xoshiro-300394	90	MaxCut	-348	0.597835	5.05566	12436.9
MaxCut-90-Xoshiro-310745	90	MaxCut	-337	0.720233	3.6153	9913.17
MaxCut-90-Xoshiro-435521	90	MaxCut	-334	0.898418	2.01373	5670.66
MaxCut-90-Xoshiro-70958	90	MaxCut	-311	0.53955	5.93793	16507.4
MaxCut-90-Xoshiro-888894	90	MaxCut	-337	0.957535	1.45775	3938.85
SK-10-Xoshiro-3647	10	Ising	-21	1	1	482
SK-10-Xoshiro-484800	10	Ising	-15	0.999439	1	511
SK-10-Xoshiro-526383	10	Ising	-17	1	1	227
SK-10-Xoshiro-540780	10	Ising	-15	0.998437	1	573
SK-10-Xoshiro-556119	10	Ising	-17	0.999319	1	329
SK-10-Xoshiro-601163	10	Ising	-19	1	1	251
SK-10-Xoshiro-6072	10	Ising	-21	1	1	229
SK-10-Xoshiro-627394	10	Ising	-27	1	1	362
SK-10-Xoshiro-666642	10	Ising	-23	1	1	261
SK-10-Xoshiro-703448	10	Ising	-15	0.99447	1	636
SK-100-Xoshiro-209187	100	Ising	-764	0.955684	1.47772	4619.34
SK-100-Xoshiro-275251	100	Ising	-726	0.854528	2.38886	6301.81
SK-100-Xoshiro-286221	100	Ising	-710	0.368979	10.0022	30336.7
SK-100-Xoshiro-584879	100	Ising	-738	0.557803	5.64359	16400.3
SK-100-Xoshiro-608518	100	Ising	-714	0.552987	5.71953	15082.4
SK-100-Xoshiro-613997	100	Ising	-736	0.473988	7.16834	18644.8
SK-100-Xoshiro-850363	100	Ising	-724	0.675337	4.0936	10217.6
SK-100-Xoshiro-861218	100	Ising	-704	0.525048	6.18524	19180.4
SK-100-Xoshiro-960865	100	Ising	-714	0.268786	14.7107	38836.2
SK-100-Xoshiro-973887	100	Ising	-736	0.911368	1.9004	5921.65
SK-1000-Xoshiro-11176	1000	Ising	-23918	0.75	3.32193	89937.9
SK-1000-Xoshiro-253565	1000	Ising	-23974	0.409091	8.75353	218777
SK-1000-Xoshiro-398899	1000	Ising	-23802	0.272727	14.461	408134
SK-1000-Xoshiro-478602	1000	Ising	-23990	0.340909	11.0464	307962
SK-1000-Xoshiro-525293	1000	Ising	-23822	0.227273	17.8613	492973
SK-1000-Xoshiro-639604	1000	Ising	-24132	0.818182	2.70138	70095.4
SK-1000-Xoshiro-690336	1000	Ising	-23842	0.318182	12.0242	305126
SK-1000-Xoshiro-731065	1000	Ising	-24042	0.5	6.64386	182374
SK-1000-Xoshiro-877062	1000	Ising	-23870	0.136364	31.4124	860449
SK-1000-Xoshiro-927061	1000	Ising	-23822	0.318182	12.0242	335198
SK-110-Xoshiro-499608	110	Ising	-835	0.391209	9.27938	31614.8
SK-110-Xoshiro-514210	110	Ising	-831	0.267033	14.8241	40721.8
SK-110-Xoshiro-585840	110	Ising	-811	0.341758	11.0123	37177.6
SK-110-Xoshiro-638798	110	Ising	-847	0.892308	2.06651	6964.14
SK-110-Xoshiro-724978	110	Ising	-827	0.420879	8.43061	28689.4
SK-110-Xoshiro-779585	110	Ising	-847	0.631868	4.60833	15405.7
SK-110-Xoshiro-780775	110	Ising	-847	0.943956	1.59812	5195.49
SK-110-Xoshiro-897132	110	Ising	-843	0.202198	20.3864	57367.2
SK-110-Xoshiro-915292	110	Ising	-823	0.814286	2.7354	9267.53
SK-110-Xoshiro-99146	110	Ising	-851	0.513187	6.39718	21091.5
SK-120-Xoshiro-146250	120	Ising	-954	0.722429	3.59308	12399.7
SK-120-Xoshiro-228924	120	Ising	-962	0.952912	1.50706	4542.27
SK-120-Xoshiro-245178	120	Ising	-974	0.878563	2.18425	7155.59
SK-120-Xoshiro-268736	120	Ising	-974	0.990087	1	3230
SK-120-Xoshiro-309858	120	Ising	-936	0.366791	10.078	34648.1
SK-120-Xoshiro-361612	120	Ising	-978	0.249071	16.0771	59051
SK-120-Xoshiro-626235	120	Ising	-942	0.319703	11.9545	42701.4
SK-120-Xoshiro-742322	120	Ising	-972	0.693928	3.88971	13703.5
SK-120-Xoshiro-885896	120	Ising	-942	0.859975	2.34248	7774.7
SK-120-Xoshiro-978284	120	Ising	-952	0.76456	3.18411	10026.7
SK-130-Xoshiro-259559	130	Ising	-1103	1	1	3481
SK-130-Xoshiro-339754	130	Ising	-1061	0.751037	3.31199	12761.1
SK-130-Xoshiro-358311	130	Ising	-1069	0.576763	5.35594	20100.9
SK-130-Xoshiro-374661	130	Ising	-1081	0.666667	4.19181	16301.9
SK-130-Xoshiro-441167	130	Ising	-1127	0.445367	7.81269	31102.3
SK-130-Xoshiro-665634	130	Ising	-1089	0.990318	1	3998
SK-130-Xoshiro-689957	130	Ising	-1103	0.872752	2.23376	8503.93
SK-130-Xoshiro-776181	130	Ising	-1087	0.719225	3.62554	13138.9
SK-130-Xoshiro-79090	130	Ising	-1089	0.473029	7.18873	28647.1
SK-130-Xoshiro-858748	130	Ising	-1091	0.278008	14.1375	55786.5
SK-140-Xoshiro-108126	140	Ising	-1228	0.952527	1.51109	6015.63
SK-140-Xoshiro-253740	140	Ising	-1246	0.883614	2.1411	8465.91
SK-140-Xoshiro-631950	140	Ising	-1218	0.874426	2.21951	8285.44
SK-140-Xoshiro-633040	140	Ising	-1212	0.398162	9.06945	38327.5
SK-140-Xoshiro-661633	140	Ising	-1238	0.182236	22.8906	94126.3
SK-140-Xoshiro-679733	140	Ising	-1230	0.695253	3.87552	14114.6
SK-140-Xoshiro-754450	140	Ising	-1200	0.592649	5.12779	21111.1
SK-140-Xoshiro-823076	140	Ising	-1188	0.453292	7.62646	30368.6
SK-140-Xoshiro-942631	140	Ising	-1220	0.756508	3.2599	13505.8
SK-140-Xoshiro-976647	140	Ising	-1208	0.272588	14.4697	58631.3
SK-15-Xoshiro-231989	15	Ising	-45	1	1	632
SK-15-Xoshiro-298318	15	Ising	-33	1	1	676
SK-15-Xoshiro-404483	15	Ising	-37	1	1	646
SK-15-Xoshiro-471597	15	Ising	-37	1	1	516
SK-15-Xoshiro-631870	15	Ising	-41	1	1	377
SK-15-Xoshiro-632049	15	Ising	-35	1	1	561
SK-15-Xoshiro-721462	15	Ising	-43	1	1	707
SK-15-Xoshiro-828496	15	Ising	-35	1	1	578
SK-15-Xoshiro-841703	15	Ising	-35	1	1	742
SK-15-Xoshiro-936392	15	Ising	-37	1	1	577
SK-150-Xoshiro-120261	150	Ising	-1367	0.79258	2.92762	13256.2
SK-150-Xoshiro-167845	150	Ising	-1325	0.499157	6.66005	30323.2
SK-150-Xoshiro-211383	150	Ising	-1325	0.618887	4.77388	20465.6
SK-150-Xoshiro-505983	150	Ising	-1351	0.293423	13.259	57279
SK-150-Xoshiro-518376	150	Ising	-1421	0.342327	10.9896	50024.7
SK-150-Xoshiro-548358	150	Ising	-1389	0.770658	3.12737	13935.5
SK-150-Xoshiro-600239	150	Ising	-1331	0.88027	2.16968	8954.26
SK-150-Xoshiro-650390	150	Ising	-1375	0.249578	16.0392	66257.8
SK-150-Xoshiro-934172	150	Ising	-1357	0.487352	6.89225	29409.2
SK-150-Xoshiro-954161	150	Ising	-1355	0.730185	3.51534	15573
SK-160-Xoshiro-107721	160	Ising	-1478	0.357274	10.4181	45526.9
SK-160-Xoshiro-454984	160	Ising	-1486	0.661142	4.25548	17562.4
SK-160-Xoshiro-519573	160	Ising	-1492	0.539595	5.93719	28112.6
SK-160-Xoshiro-543911	160	Ising	-1476	0.488029	6.87864	27459.5
SK-160-Xoshiro-591109	160	Ising	-1516	0.86372	2.31062	10631.2
SK-160-Xoshiro-74236	160	Ising	-1440	0.305709	12.6216	56582.6
SK-160-Xoshiro-797669	160	Ising	-1476	0.462247	7.42344	34615.5
SK-160-Xoshiro-892326	160	Ising	-1496	0.72744	3.54272	16321.3
SK-160-Xoshiro-893541	160	Ising	-1458	0.394107	9.19101	39438.6
SK-160-Xoshiro-957563	160	Ising	-1486	0.585635	5.22716	25194.9
SK-170-Xoshiro-230857	170	Ising	-1593	0.462926	7.40835	35034.1
SK-170-Xoshiro-323546	170	Ising	-1639	0.362725	10.2211	43756.6
SK-170-Xoshiro-326894	170	Ising	-1585	0.42485	8.32575	39006.1
SK-170-Xoshiro-335307	170	Ising	-1647	0.673347	4.11596	20699.2
SK-170-Xoshiro-386314	170	Ising	-1699	1	1	5045
SK-170-Xoshiro-413616	170	Ising	-1597	0.228457	17.7557	78640
SK-170-Xoshiro-444872	170	Ising	-1661	0.715431	3.66426	17819.3
SK-170-Xoshiro-873291	170	Ising	-1621	0.973948	1.2625	6071.37
SK-170-Xoshiro-885623	170	Ising	-1637	0.697395	3.85265	18889.5
SK-170-Xoshiro-975940	170	Ising	-1641	0.511022	6.43686	28393
SK-180-Xoshiro-255193	180	Ising	-1798	0.401302	8.97699	47649.9
SK-180-Xoshiro-268529	180	Ising	-1774	0.661605	4.25011	22045.3
SK-180-Xoshiro-278353	180	Ising	-1818	0.852495	2.40618	11152.7
SK-180-Xoshiro-462349	180	Ising	-1784	0.861171	2.3323	10451.1
SK-180-Xoshiro-498624	180	Ising	-1778	0.832972	2.57331	12411.1
SK-180-Xoshiro-54721	180	Ising	-1786	0.832972	2.57331	11971
SK-180-Xoshiro-552009	180	Ising	-1788	0.603037	4.98443	25006.9
SK-180-Xoshiro-558186	180	Ising	-1746	0.56833	5.48174	26898.9
SK-180-Xoshiro-901053	180	Ising	-1818	0.872017	2.24002	10104.7
SK-180-Xoshiro-980357	180	Ising	-1778	0.574837	5.38438	25317.4
SK-190-Xoshiro-12397	190	Ising	-1941	0.602804	4.9876	27920.6
SK-190-Xoshiro-346760	190	Ising	-1921	0.841121	2.50333	13570.6
SK-190-Xoshiro-455046	190	Ising	-1941	0.36215	10.2416	55683.8
SK-190-Xoshiro-583880	190	Ising	-1913	0.457944	7.52005	39593
SK-190-Xoshiro-62102	190	Ising	-1895	0.600467	5.01948	26151.5
SK-190-Xoshiro-66247	190	Ising	-1957	0.165888	25.3886	136235
SK-190-Xoshiro-824464	190	Ising	-1893	0.401869	8.96042	50769.7
SK-190-Xoshiro-830860	190	Ising	-1955	0.668224	4.17401	20615.4
SK-190-Xoshiro-86659	190	Ising	-1947	0.329439	11.5233	57455
SK-190-Xoshiro-999790	190	Ising	-1901	0.301402	12.8392	71809.8
SK-20-Xoshiro-265445	20	Ising	-58	0.991547	1	855
SK-20-Xoshiro-339790	20	Ising	-58	0.991129	1	847
SK-20-Xoshiro-388867	20	Ising	-66	1	1	850
SK-20-Xoshiro-41333	20	Ising	-60	0.999687	1	919
SK-20-Xoshiro-422049	20	Ising	-64	0.998748	1	656
SK-20-Xoshiro-446397	20	Ising	-62	0.995721	1	672
SK-20-Xoshiro-470278	20	Ising	-56	0.995095	1	894
SK-20-Xoshiro-546685	20	Ising	-62	0.99833	1	908
SK-20-Xoshiro-570464	20	Ising	-60	0.999374	1	862
SK-20-Xoshiro-91107	20	Ising	-60	0.996034	1	879
SK-200-Xoshiro-133011	200	Ising	-2078	0.834586	2.55941	13687.7
SK-200-Xoshiro-153998	200	Ising	-2090	0.533835	6.03391	34984.6
SK-200-Xoshiro-184637	200	Ising	-2062	0.52381	6.20695	36062.4
SK-200-Xoshiro-260765	200	Ising	-2120	0.679198	4.05053	22986.7
SK-200-Xoshiro-282087	200	Ising	-2136	0.506266	6.52514	35836.1
SK-200-Xoshiro-30197	200	Ising	-2052	0.849624	2.43066	12238.4
SK-200-Xoshiro-467726	200	Ising	-2080	0.496241	6.71644	38921.8
SK-200-Xoshiro-640797	200	Ising	-2084	0.558897	5.62651	32543.7
SK-200-Xoshiro-7631	200	Ising	-2120	0.909774	1.91448	10464.5
SK-200-Xoshiro-973265	200	Ising	-2094	0.348371	10.7527	59376.5
SK-25-Xoshiro-120362	25	Ising	-84	1	1	650
SK-25-Xoshiro-122675	25	Ising	-82	1	1	946
SK-25-Xoshiro-160984	25	Ising	-80	0.991478	1	994
SK-25-Xoshiro-383775	25	Ising	-94	1	1	785
SK-25-Xoshiro-512792	25	Ising	-82	0.993041	1	1017
SK-25-Xoshiro-662855	25	Ising	-82	0.988496	1.03138	1092.23
SK-25-Xoshiro-685546	25	Ising	-78	0.985229	1.09254	1083.8
SK-25-Xoshiro-731662	25	Ising	-86	0.998296	1	1048
SK-25-Xoshiro-825603	25	Ising	-78	0.999574	1	1046
SK-25-Xoshiro-878162	25	Ising	-76	1	1	637
SK-30-Xoshiro-142236	30	Ising	-119	1	1	1052
SK-30-Xoshiro-157404	30	Ising	-123	1	1	1060
SK-30-Xoshiro-197397	30	Ising	-111	0.668981	4.16539	4960.98
SK-30-Xoshiro-210058	30	Ising	-111	0.943186	1.60572	1173.78
SK-30-Xoshiro-507697	30	Ising	-105	0.990866	1	1114
SK-30-Xoshiro-708823	30	Ising	-101	0.996164	1	1034
SK-30-Xoshiro-81939	30	Ising	-115	0.97278	1.27786	1487.43
SK-30-Xoshiro-86543	30	Ising	-115	0.98027	1.1731	1284.55
SK-30-Xoshiro-891341	30	Ising	-121	1	1	1190
SK-30-Xoshiro-938111	30	Ising	-107	0.727987	3.53726	4227.02
SK-300-Xoshiro-172552	300	Ising	-3870	0.925439	1.77386	14914.6
SK-300-Xoshiro-18727	300	Ising	-3984	0.486842	6.90253	53605
SK-300-Xoshiro-376691	300	Ising	-3944	0.890351	2.08334	16939.7
SK-300-Xoshiro-494291	300	Ising	-3920	0.394737	9.17197	76164
SK-300-Xoshiro-49873	300	Ising	-3858	0.434211	8.08587	65147.8
SK-300-Xoshiro-619723	300	Ising	-3950	0.789474	2.95555	24980.3
SK-300-Xoshiro-642067	300	Ising	-3900	0.767544	3.15627	24173.9
SK-300-Xoshiro-682657	300	Ising	-3836	0.25	16.0078	123052
SK-300-Xoshiro-722213	300	Ising	-3854	0.0833333	52.9261	430130
SK-300-Xoshiro-745316	300	Ising	-3824	0.0833333	52.9261	429072
SK-40-Xoshiro-129197	40	Ising	-184	1	1	1263
SK-40-Xoshiro-184074	40	Ising	-170	0.999185	1	1399
SK-40-Xoshiro-186137	40	Ising	-176	0.998913	1	1199
SK-40-Xoshiro-333292	40	Ising	-182	0.944007	1.59762	2096.08
SK-40-Xoshiro-405317	40	Ising	-170	0.870073	2.25657	3276.54
SK-40-Xoshiro-480109	40	Ising	-164	0.912476	1.89058	2741.35
SK-40-Xoshiro-547739	40	Ising	-172	0.138353	30.926	35966.9
SK-40-Xoshiro-60641	40	Ising	-186	0.998913	1	1073
SK-40-Xoshiro-944238	40	Ising	-180	0.882849	2.14765	2182.01
SK-40-Xoshiro-988029	40	Ising	-172	0.750476	3.31737	4859.95
SK-400-Xoshiro-118413	400	Ising	-5988	0.603896	4.97276	56092.8
SK-400-Xoshiro-137162	400	Ising	-6116	1	1	10907
SK-400-Xoshiro-165007	400	Ising	-6004	0.87013	2.25609	23794.9
SK-400-Xoshiro-332565	400	Ising	-6052	0.837662	2.53299	27906
SK-400-Xoshiro-405895	400	Ising	-6018	0.0714286	62.1414	656213
SK-400-Xoshiro-469441	400	Ising	-5972	0.597403	5.06164	50823.9
SK-400-Xoshiro-743839	400	Ising	-5946	0.123377	34.973	393341
SK-400-Xoshiro-821111	400	Ising	-5962	0.493506	6.76988	76966.8
SK-400-Xoshiro-874906	400	Ising	-6058	0.331169	11.4493	129217
SK-400-Xoshiro-941730	400	Ising	-5994	0.454545	7.59759	79706.3
SK-5-Xoshiro-102711	5	Ising	-6	0.999969	1	292
SK-5-Xoshiro-129581	5	Ising	-2	1	1	459
SK-5-Xoshiro-130833	5	Ising	-8	1	1	233
SK-5-Xoshiro-364069	5	Ising	-6	0.999985	1	278
SK-5-Xoshiro-401138	5	Ising	-6	1	1	176
SK-5-Xoshiro-48564	5	Ising	-4	1	1	400
SK-5-Xoshiro-744040	5	Ising	-6	1	1	163
SK-5-Xoshiro-832309	5	Ising	-8	1	1	471
SK-5-Xoshiro-864771	5	Ising	-4	1	1	126
SK-50-Xoshiro-170087	50	Ising	-281	0.99963	1	1647
SK-50-Xoshiro-2772	50	Ising	-257	0.997411	1	1336
SK-50-Xoshiro-295716	50	Ising	-273	0.925666	1.77178	2469.86
SK-50-Xoshiro-335311	50	Ising	-241	0.799926	2.86201	4879.73
SK-50-Xoshiro-349994	50	Ising	-257	0.943047	1.60709	2266
SK-50-Xoshiro-353962	50	Ising	-265	0.995192	1	1412
SK-50-Xoshiro-439140	50	Ising	-243	0.816938	2.71223	4046.64
SK-50-Xoshiro-539886	50	Ising	-261	0.975222	1.24538	1566.69
SK-50-Xoshiro-583344	50	Ising	-257	0.994453	1	1575
SK-50-Xoshiro-632888	50	Ising	-251	0.600592	5.01778	7933.1
SK-500-Xoshiro-250401	500	Ising	-8470	0.486726	6.90487	88120
SK-500-Xoshiro-30292	500	Ising	-8354	0.371681	9.90982	130324
SK-500-Xoshiro-337188	500	Ising	-8332	0.300885	12.8658	178217
SK-500-Xoshiro-444400	500	Ising	-8396	0.389381	9.33579	120898
SK-500-Xoshiro-456246	500	Ising	-8312	0.123894	34.817	476714
SK-500-Xoshiro-577855	500	Ising	-8452	0.725664	3.56051	45215
SK-500-Xoshiro-626242	500	Ising	-8468	0.743363	3.38593	47159.2
SK-500-Xoshiro-679267	500	Ising	-8474	0.19469	21.2682	302647
SK-500-Xoshiro-740026	500	Ising	-8394	0.318584	12.0057	166351
SK-500-Xoshiro-972019	500	Ising	-8372	0.176991	23.6419	320206
SK-60-Xoshiro-198943	60	Ising	-316	0.371075	9.93042	19443.8
SK-60-Xoshiro-271144	60	Ising	-336	0.911989	1.89491	3556.74
SK-60-Xoshiro-328655	60	Ising	-352	0.993815	1	1936
SK-60-Xoshiro-519622	60	Ising	-348	0.994291	1	1943
SK-60-Xoshiro-638855	60	Ising	-352	1	1	1711
SK-60-Xoshiro-672540	60	Ising	-332	0.878687	2.18319	4198.27
SK-60-Xoshiro-68679	60	Ising	-340	0.519981	6.27468	12656
SK-60-Xoshiro-733692	60	Ising	-316	0.809705	2.77557	5565.02
SK-60-Xoshiro-872979	60	Ising	-332	0.777831	3.06131	4781.76
SK-60-Xoshiro-979303	60	Ising	-332	0.888202	2.1018	3514.21
SK-600-Xoshiro-130050	600	Ising	-11140	0.897727	2.01971	33751.4
SK-600-Xoshiro-132223	600	Ising	-11074	0.556818	5.65902	88094
SK-600-Xoshiro-136110	600	Ising	-11042	0.5	6.64386	99664.5
SK-600-Xoshiro-137715	600	Ising	-10978	0.215909	18.9334	306948
SK-600-Xoshiro-157728	600	Ising	-11082	0.443182	7.86514	130318
SK-600-Xoshiro-317735	600	Ising	-11106	0.477273	7.09913	114204
SK-600-Xoshiro-336719	600	Ising	-11140	0.704545	3.77708	56864
SK-600-Xoshiro-547471	600	Ising	-11120	0.0909091	48.3177	811689
SK-600-Xoshiro-841365	600	Ising	-11068	0.488636	6.86648	115343
SK-600-Xoshiro-917436	600	Ising	-11024	0.113636	38.1766	592539
SK-70-Xoshiro-159629	70	Ising	-421	0.863449	2.31293	4410.75
SK-70-Xoshiro-162567	70	Ising	-403	0.896998	2.02602	4439.02
SK-70-Xoshiro-212132	70	Ising	-429	0.743967	3.38007	5925.26
SK-70-Xoshiro-467593	70	Ising	-449	1	1	2251
SK-70-Xoshiro-492165	70	Ising	-421	0.990583	1	1970
SK-70-Xoshiro-510365	70	Ising	-409	0.376692	9.74196	20536.1
SK-70-Xoshiro-68962	70	Ising	-407	0.65156	4.36804	8819.06
SK-70-Xoshiro-845533	70	Ising	-429	0.993526	1	1815
SK-70-Xoshiro-871550	70	Ising	-421	0.649794	4.38908	9783.26
SK-70-Xoshiro-92957	70	Ising	-421	0.990583	1	1980
SK-700-Xoshiro-164003	700	Ising	-13978	0.28169	13.919	263863
SK-700-Xoshiro-210024	700	Ising	-13958	0.478873	7.06572	129034
SK-700-Xoshiro-356904	700	Ising	-13980	0.0704225	63.0628	1.1608e+06
SK-700-Xoshiro-374675	700	Ising	-13954	0.267606	14.7869	272271
SK-700-Xoshiro-589414	700	Ising	-13866	0.140845	30.3359	581933
SK-700-Xoshiro-612984	700	Ising	-13920	0.521127	6.25431	118400
SK-700-Xoshiro-721052	700	Ising	-13950	0.15493	27.3571	536774
SK-700-Xoshiro-735353	700	Ising	-13936	0.380282	9.62438	172267
SK-700-Xoshiro-814684	700	Ising	-13964	0.211268	19.4042	363946
SK-700-Xoshiro-987450	700	Ising	-13948	0.464789	7.36717	141590
SK-80-Xoshiro-147462	80	Ising	-508	0.597311	5.06291	12186.4
SK-80-Xoshiro-183941	80	Ising	-522	0.983723	1.11831	2688.42
SK-80-Xoshiro-24234	80	Ising	-512	0.567587	5.49298	11667.1
SK-80-Xoshiro-314560	80	Ising	-516	0.644728	4.45	10350.7
SK-80-Xoshiro-526415	80	Ising	-498	0.926398	1.76506	4334.98
SK-80-Xoshiro-614828	80	Ising	-544	1	1	2415
SK-80-Xoshiro-737960	80	Ising	-542	0.79264	2.92708	5810.26
SK-80-Xoshiro-805084	80	Ising	-534	0.909413	1.91767	4425.98
SK-80-Xoshiro-928821	80	Ising	-516	0.962491	1.40266	3335.52
SK-80-Xoshiro-978559	80	Ising	-504	0.891012	2.07766	5358.28
SK-800-Xoshiro-263335	800	Ising	-17072	0.254237	15.6987	354554
SK-800-Xoshiro-340504	800	Ising	-17174	0.932203	1.71117	38761.4
SK-800-Xoshiro-371924	800	Ising	-17142	0.576271	5.3632	111946
SK-800-Xoshiro-39198	800	Ising	-17174	0.288136	13.5499	292569
SK-800-Xoshiro-41546	800	Ising	-17148	0.20339	20.2523	450067
SK-800-Xoshiro-432595	800	Ising	-17148	0.525424	6.17868	136110
SK-800-Xoshiro-447050	800	Ising	-17046	0.135593	31.6046	700675
SK-800-Xoshiro-652475	800	Ising	-17044	0.169492	24.7967	500149
SK-800-Xoshiro-731259	800	Ising	-16982	0.372881	9.86922	213846
SK-800-Xoshiro-84745	800	Ising	-17136	0.762712	3.20141	67937.2
SK-90-Xoshiro-108954	90	Ising	-667	0.885928	2.12129	5360.5
SK-90-Xoshiro-172558	90	Ising	-629	0.958368	1.44867	4046.15
SK-90-Xoshiro-237728	90	Ising	-619	0.979184	1.18934	3416.98
SK-90-Xoshiro-385550	90	Ising	-621	0.632806	4.5966	12608.5
SK-90-Xoshiro-466967	90	Ising	-601	0.654455	4.33374	11137.7
SK-90-Xoshiro-52486	90	Ising	-637	0.843464	2.48328	5629.6
SK-90-Xoshiro-530430	90	Ising	-635	0.437136	8.01294	19407.3
SK-90-Xoshiro-700261	90	Ising	-633	0.306411	12.5867	34437.2
SK-90-Xoshiro-789991	90	Ising	-635	0.96836	1.33355	3829.95
SK-90-Xoshiro-990131	90	Ising	-605	0.692756	3.90231	10828.9
SK-900-Xoshiro-114381	900	Ising	-20350	0.62	4.75945	121023
SK-900-Xoshiro-1598	900	Ising	-20448	0.04	112.811	2.81215e+06
SK-900-Xoshiro-182702	900	Ising	-20404	0.3	12.9114	306594
SK-900-Xoshiro-577702	900	Ising	-20456	0.9	2	48240
SK-900-Xoshiro-597671	900	Ising	-20254	0.2	20.6377	476752
SK-900-Xoshiro-610948	900	Ising	-20450	0.9	2	49572
SK-900-Xoshiro-659209	900	Ising	-20394	0.54	5.93046	149797
SK-900-Xoshiro-844835	900	Ising	-20428	0.3	12.9114	322811
SK-900-Xoshiro-90336	900	Ising	-20454	0.1	43.7087	1.04438e+06
SK-900-Xoshiro-995198	900	Ising	-20348	0.54	5.93046	150503
SK-10-Xoshiro-3647	10	Ising	-21	1	1	630
SK-10-Xoshiro-484800	10	Ising	-15	0.999319	1	513
SK-10-Xoshiro-526383	10	Ising	-17	1	1	359
SK-10-Xoshiro-540780	10	Ising	-15	1	1	307
SK-10-Xoshiro-556119	10	Ising	-17	0.999279	1	368
SK-10-Xoshiro-601163	10	Ising	-19	1	1	237
SK-10-Xoshiro-6072	10	Ising	-21	1	1	227
SK-10-Xoshiro-627394	10	Ising	-27	1	1	529
SK-10-Xoshiro-666642	10	Ising	-23	1	1	242
SK-10-Xoshiro-703448	10	Ising	-15	0.993669	1	522
SK-100-Xoshiro-209187	100	Ising	-764	0.956647	1.46737	4248.03
SK-100-Xoshiro-275251	100	Ising	-726	0.859345	2.34785	6167.79
SK-100-Xoshiro-286221	100	Ising	-710	0.388247	9.37103	29471.9
SK-100-Xoshiro-584879	100	Ising	-738	0.552987	5.71953	15294
SK-100-Xoshiro-608518	100	Ising	-714	0.549133	5.78116	17395.5
SK-100-Xoshiro-613997	100	Ising	-736	0.478805	7.06714	21872.8
SK-100-Xoshiro-850363	100	Ising	-724	0.690751	3.92394	9978.57
SK-100-Xoshiro-861218	100	Ising	-704	0.517341	6.32192	19812.9
SK-100-Xoshiro-960865	100	Ising	-714	0.256262	15.5545	47130.2
SK-100-Xoshiro-973887	100	Ising	-736	0.901734	1.98492	5720.54
SK-1000-Xoshiro-11176	1000	Ising	-23918	0.727273	3.54439	100310
SK-1000-Xoshiro-253565	1000	Ising	-23974	0.363636	10.1888	263522
SK-1000-Xoshiro-398899	1000	Ising	-23802	0.227273	17.8613	464305
SK-1000-Xoshiro-478602	1000	Ising	-23990	0.363636	10.1888	279335
SK-1000-Xoshiro-525293	1000	Ising	-23822	0.159091	26.5777	749014
SK-1000-Xoshiro-639604	1000	Ising	-24132	0.795455	2.90187	80846.2
SK-1000-Xoshiro-690336	1000	Ising	-23842	0.318182	12.0242	337820
SK-1000-Xoshiro-731065	1000	Ising	-24042	0.454545	7.59759	204383
SK-1000-Xoshiro-877062	1000	Ising	-23870	0.0909091	48.3177	1.33917e+06
SK-1000-Xoshiro-927061	1000	Ising	-23822	0.295455	13.15	346188
SK-110-Xoshiro-499608	110	Ising	-835	0.381319	9.59081	28734.1
SK-110-Xoshiro-514210	110	Ising	-831	0.243956	16.4673	48018.6
SK-110-Xoshiro-585840	110	Ising	-811	0.321978	11.8514	37592.7
SK-110-Xoshiro-638798	110	Ising	-847	0.889011	2.09485	7118.32
SK-110-Xoshiro-724978	110	Ising	-827	0.395604	9.14584	27986.3
SK-110-Xoshiro-779585	110	Ising	-847	0.60989	4.89221	15699.1
SK-110-Xoshiro-780775	110	Ising	-847	0.937363	1.66228	5322.62
SK-110-Xoshiro-897132	110	Ising	-843	0.210989	19.4331	53674.3
SK-110-Xoshiro-915292	110	Ising	-823	0.823077	2.65881	9111.75
SK-110-Xoshiro-99146	110	Ising	-851	0.550549	5.75841	17206.1
SK-120-Xoshiro-146250	120	Ising	-954	0.713755	3.68147	13290.1
SK-120-Xoshiro-228924	120	Ising	-962	0.951673	1.51998	5585.92
SK-120-Xoshiro-245178	120	Ising	-974	0.903346	1.97087	5983.57
SK-120-Xoshiro-268736	120	Ising	-974	0.992565	1	3085
SK-120-Xoshiro-309858	120	Ising	-936	0.366791	10.078	32561.9
SK-120-Xoshiro-361612	120	Ising	-978	0.189591	21.9068	65895.7
SK-120-Xoshiro-626235	120	Ising	-942	0.335812	11.2544	38726.3
SK-120-Xoshiro-742322	120	Ising	-972	0.711276	3.70702	12896.7
SK-120-Xoshiro-885896	120	Ising	-942	0.846344	2.45866	8061.94
SK-120-Xoshiro-978284	120	Ising	-952	0.76456	3.18411	10195.5
SK-130-Xoshiro-259559	130	Ising	-1103	1	1	3504
SK-130-Xoshiro-339754	130	Ising	-1061	0.739972	3.41892	12824.4
SK-130-Xoshiro-358311	130	Ising	-1069	0.572614	5.41741	21615.5
SK-130-Xoshiro-374661	130	Ising	-1081	0.644537	4.45231	16932.1
SK-130-Xoshiro-441167	130	Ising	-1127	0.412172	8.66741	33629.6
SK-130-Xoshiro-665634	130	Ising	-1089	0.993084	1	3648
SK-130-Xoshiro-689957	130	Ising	-1103	0.858921	2.35145	8832.06
SK-130-Xoshiro-776181	130	Ising	-1087	0.71231	3.69635	13007.4
SK-130-Xoshiro-79090	130	Ising	-1089	0.48686	6.90216	27153.1
SK-130-Xoshiro-858748	130	Ising	-1091	0.283541	13.8113	54900.1
SK-140-Xoshiro-108126	140	Ising	-1228	0.938744	1.649	6500.37
SK-140-Xoshiro-253740	140	Ising	-1246	0.872894	2.23255	9124.45
SK-140-Xoshiro-631950	140	Ising	-1218	0.871363	2.24559	8708.4
SK-140-Xoshiro-633040	140	Ising	-1212	0.392037	9.254	37006.8
SK-140-Xoshiro-661633	140	Ising	-1238	0.182236	22.8906	80392
SK-140-Xoshiro-679733	140	Ising	-1230	0.701378	3.81041	16140.9
SK-140-Xoshiro-754450	140	Ising	-1200	0.569678	5.46139	21796.4
SK-140-Xoshiro-823076	140	Ising	-1188	0.462481	7.41823	28456.3
SK-140-Xoshiro-942631	140	Ising	-1220	0.741194	3.407	13236.2
SK-140-Xoshiro-976647	140	Ising	-1208	0.257274	15.4833	59796.5
SK-15-Xoshiro-231989	15	Ising	-45	1	1	552
SK-15-Xoshiro-298318	15	Ising	-33	1	1	610
SK-15-Xoshiro-404483	15	Ising	-37	1	1	632
SK-15-Xoshiro-471597	15	Ising	-37	1	1	559
SK-15-Xoshiro-631870	15	Ising	-41	1	1	396
SK-15-Xoshiro-632049	15	Ising	-35	1	1	523
SK-15-Xoshiro-721462	15	Ising	-43	1	1	433
SK-15-Xoshiro-828496	15	Ising	-35	1	1	412
SK-15-Xoshiro-841703	15	Ising	-35	1	1	479
SK-15-Xoshiro-936392	15	Ising	-37	1	1	645
SK-150-Xoshiro-120261	150	Ising	-1367	0.79258	2.92762	12966.4
SK-150-Xoshiro-167845	150	Ising	-1325	0.477234	7.09993	30054
SK-150-Xoshiro-211383	150	Ising	-1325	0.62226	4.73029	18661
SK-150-Xoshiro-505983	150	Ising	-1351	0.3086	12.4789	47781.6
SK-150-Xoshiro-518376	150	Ising	-1421	0.313659	12.2354	55389.6
SK-150-Xoshiro-548358	150	Ising	-1389	0.763912	3.19017	14512.1
SK-150-Xoshiro-600239	150	Ising	-1331	0.895447	2.03944	8159.79
SK-150-Xoshiro-650390	150	Ising	-1375	0.232715	17.3848	78648.7
SK-150-Xoshiro-934172	150	Ising	-1357	0.472175	7.20694	27163
SK-150-Xoshiro-954161	150	Ising	-1355	0.728499	3.53214	15665
SK-160-Xoshiro-107721	160	Ising	-1478	0.357274	10.4181	49152.4
SK-160-Xoshiro-454984	160	Ising	-1486	0.651934	4.36359	19029.6
SK-160-Xoshiro-519573	160	Ising	-1492	0.54512	5.84619	26483.3
SK-160-Xoshiro-543911	160	Ising	-1476	0.473297	7.18304	28911.7
SK-160-Xoshiro-591109	160	Ising	-1516	0.854512	2.38899	11457.6
SK-160-Xoshiro-74236	160	Ising	-1440	0.303867	12.7139	56894.7
SK-160-Xoshiro-797669	160	Ising	-1476	0.486188	6.91573	29564.8
SK-160-Xoshiro-892326	160	Ising	-1496	0.723757	3.57968	16062
SK-160-Xoshiro-893541	160	Ising	-1458	0.399632	9.02599	39425.5
SK-160-Xoshiro-957563	160	Ising	-1486	0.574586	5.38811	25442.6
SK-170-Xoshiro-230857	170	Ising	-1593	0.388778	9.35451	43245.9
SK-170-Xoshiro-323546	170	Ising	-1639	0.374749	9.80652	45698.4
SK-170-Xoshiro-326894	170	Ising	-1585	0.478958	7.06396	34634.6
SK-170-Xoshiro-335307	170	Ising	-1647	0.657315	4.30011	20640.5
SK-170-Xoshiro-386314	170	Ising	-1699	1	1	5041
SK-170-Xoshiro-413616	170	Ising	-1597	0.210421	19.4924	90405.5
SK-170-Xoshiro-444872	170	Ising	-1661	0.731463	3.50265	17881
SK-170-Xoshiro-873291	170	Ising	-1621	0.967936	1.33871	6490.04
SK-170-Xoshiro-885623	170	Ising	-1637	0.689379	3.9388	19705.8
SK-170-Xoshiro-975940	170	Ising	-1641	0.482966	6.98127	29635.5
SK-180-Xoshiro-255193	180	Ising	-1798	0.37744	9.71727	52424.7
SK-180-Xoshiro-268529	180	Ising	-1774	0.639913	4.50864	22755.1
SK-180-Xoshiro-278353	180	Ising	-1818	0.843818	2.48026	12317
SK-180-Xoshiro-462349	180	Ising	-1784	0.83731	2.53601	11632.7
SK-180-Xoshiro-498624	180	Ising	-1778	0.841649	2.49882	13251.2
SK-180-Xoshiro-54721	180	Ising	-1786	0.832972	2.57331	13875.3
SK-180-Xoshiro-552009	180	Ising	-1788	0.600868	5.014	25215.4
SK-180-Xoshiro-558186	180	Ising	-1746	0.566161	5.51464	24810.4
SK-180-Xoshiro-901053	180	Ising	-1818	0.882863	2.14752	9867.85
SK-180-Xoshiro-980357	180	Ising	-1778	0.563991	5.54778	25530.9
SK-190-Xoshiro-12397	190	Ising	-1941	0.586449	5.21553	26786.9
SK-190-Xoshiro-346760	190	Ising	-1921	0.86215	2.32398	12719.2
SK-190-Xoshiro-455046	190	Ising	-1941	0.476636	7.11248	39104.4
SK-190-Xoshiro-583880	190	Ising	-1913	0.436916	8.01839	40957.9
SK-190-Xoshiro-62102	190	Ising	-1895	0.595794	5.08391	27702.2
SK-190-Xoshiro-66247	190	Ising	-1957	0.142523	29.9501	161761
SK-190-Xoshiro-824464	190	Ising	-1893	0.390187	9.31085	52233.8
SK-190-Xoshiro-830860	190	Ising	-1955	0.670561	4.14744	20861.6
SK-190-Xoshiro-86659	190	Ising	-1947	0.296729	13.0824	62651.6
SK-190-Xoshiro-999790	190	Ising	-1901	0.306075	12.6034	63937.1
SK-20-Xoshiro-265445	20	Ising	-58	0.984033	1.11311	614.438
SK-20-Xoshiro-339790	20	Ising	-58	0.992382	1	784
SK-20-Xoshiro-388867	20	Ising	-66	1	1	500
SK-20-Xoshiro-41333	20	Ising	-60	0.999478	1	852
SK-20-Xoshiro-422049	20	Ising	-64	0.999478	1	726
SK-20-Xoshiro-446397	20	Ising	-62	0.995304	1	766
SK-20-Xoshiro-470278	20	Ising	-56	0.995721	1	912
SK-20-Xoshiro-546685	20	Ising	-62	0.998226	1	897
SK-20-Xoshiro-570464	20	Ising	-60	0.999583	1	899
SK-20-Xoshiro-91107	20	Ising	-60	0.996034	1	580
SK-200-Xoshiro-133011	200	Ising	-2078	0.822055	2.66768	15589.9
SK-200-Xoshiro-153998	200	Ising	-2090	0.496241	6.71644	39385.2
SK-200-Xoshiro-184637	200	Ising	-2062	0.521303	6.25118	37044.5
SK-200-Xoshiro-260765	200	Ising	-2120	0.659148	4.27868	21376.3
SK-200-Xoshiro-282087	200	Ising	-2136	0.511278	6.43214	37769.6
SK-200-Xoshiro-30197	200	Ising	-2052	0.859649	2.34526	13977.7
SK-200-Xoshiro-467726	200	Ising	-2080	0.506266	6.52514	36332
SK-200-Xoshiro-640797	200	Ising	-2084	0.528822	6.11967	34619
SK-200-Xoshiro-7631	200	Ising	-2120	0.914787	1.87004	10848.1
SK-200-Xoshiro-973265	200	Ising	-2094	0.35589	10.469	61348.5
SK-25-Xoshiro-120362	25	Ising	-84	1	1	721
SK-25-Xoshiro-122675	25	Ising	-82	1	1	807
SK-25-Xoshiro-160984	25	Ising	-80	0.99929	1	938
SK-25-Xoshiro-383775	25	Ising	-94	1	1	821
SK-25-Xoshiro-512792	25	Ising	-82	0.986366	1.07218	1129
SK-25-Xoshiro-662855	25	Ising	-82	0.989632	1.00791	1031.09
SK-25-Xoshiro-685546	25	Ising	-78	0.983099	1.12861	882.575
SK-25-Xoshiro-731662	25	Ising	-86	0.996449	1	984
SK-25-Xoshiro-825603	25	Ising	-78	0.999574	1	1014
SK-25-Xoshiro-878162	25	Ising	-76	1	1	1026
SK-30-Xoshiro-142236	30	Ising	-119	1	1	880
SK-30-Xoshiro-157404	30	Ising	-123	1	1	982
SK-30-Xoshiro-197397	30	Ising	-111	0.563573	5.55419	6276.23
SK-30-Xoshiro-210058	30	Ising	-111	0.977713	1.21069	1150.16
SK-30-Xoshiro-507697	30	Ising	-105	0.990866	1	1138
SK-30-Xoshiro-708823	30	Ising	-101	0.995433	1	890
SK-30-Xoshiro-81939	30	Ising	-115	0.962916	1.39781	1284.59
SK-30-Xoshiro-86543	30	Ising	-115	0.974607	1.25369	1369.03
SK-30-Xoshiro-891341	30	Ising	-121	1	1	1199
SK-30-Xoshiro-938111	30	Ising	-107	0.738034	3.43787	2884.37
SK-300-Xoshiro-172552	300	Ising	-3870	0.912281	1.89232	16576.7
SK-300-Xoshiro-18727	300	Ising	-3984	0.473684	7.1748	61143.6
SK-300-Xoshiro-376691	300	Ising	-3944	0.842105	2.49491	21341.5
SK-300-Xoshiro-494291	300	Ising	-3920	0.372807	9.87173	81994.6
SK-300-Xoshiro-49873	300	Ising	-3858	0.421053	8.42599	63961.7
SK-300-Xoshiro-619723	300	Ising	-3950	0.77193	3.1156	25167.8
SK-300-Xoshiro-642067	300	Ising	-3900	0.763158	3.19723	27758.4
SK-300-Xoshiro-682657	300	Ising	-3836	0.241228	16.6821	138779
SK-300-Xoshiro-722213	300	Ising	-3854	0.0438596	102.678	870197
SK-300-Xoshiro-745316	300	Ising	-3824	0.0657895	67.6699	518351
SK-40-Xoshiro-129197	40	Ising	-184	1	1	1060
SK-40-Xoshiro-184074	40	Ising	-170	0.999728	1	1048
SK-40-Xoshiro-186137	40	Ising	-176	0.997825	1	1394
SK-40-Xoshiro-333292	40	Ising	-182	0.934765	1.68703	1784.87
SK-40-Xoshiro-405317	40	Ising	-170	0.863822	2.30976	3245.21
SK-40-Xoshiro-480109	40	Ising	-164	0.91302	1.88576	2579.72
SK-40-Xoshiro-547739	40	Ising	-172	0.149769	28.3837	28071.5
SK-40-Xoshiro-60641	40	Ising	-186	0.997554	1	1078
SK-40-Xoshiro-944238	40	Ising	-180	0.862191	2.32363	2293.42
SK-40-Xoshiro-988029	40	Ising	-172	0.746398	3.35656	4964.35
SK-400-Xoshiro-118413	400	Ising	-5988	0.571429	5.43513	57199.3
SK-400-Xoshiro-137162	400	Ising	-6116	1	1	10756
SK-400-Xoshiro-165007	400	Ising	-6004	0.850649	2.42191	27655.8
SK-400-Xoshiro-332565	400	Ising	-6052	0.837662	2.53299	27632.4
SK-400-Xoshiro-405895	400	Ising	-6018	0.220779	18.4605	204321
SK-400-Xoshiro-469441	400	Ising	-5972	0.571429	5.43513	59357
SK-400-Xoshiro-743839	400	Ising	-5946	0.11039	39.37	397597
SK-400-Xoshiro-821111	400	Ising	-5962	0.5	6.64386	75480.9
SK-400-Xoshiro-874906	400	Ising	-6058	0.331169	11.4493	130407
SK-400-Xoshiro-941730	400	Ising	-5994	0.461039	7.45038	81857.3
SK-5-Xoshiro-130833	5	Ising	-8	1	1	117
SK-5-Xoshiro-364069	5	Ising	-6	1	1	350
SK-5-Xoshiro-401138	5	Ising	-6	1	1	492
SK-5-Xoshiro-48564	5	Ising	-4	1	1	308
SK-5-Xoshiro-549647	5	Ising	-6	0.999969	1	262
SK-5-Xoshiro-744040	5	Ising	-6	1	1	426
SK-5-Xoshiro-832309	5	Ising	-8	1	1	351
SK-5-Xoshiro-864771	5	Ising	-4	1	1	405
SK-50-Xoshiro-170087	50	Ising	-281	1	1	1498
SK-50-Xoshiro-2772	50	Ising	-257	0.995932	1	1467
SK-50-Xoshiro-295716	50	Ising	-273	0.931953	1.71352	2395.5
SK-50-Xoshiro-335311	50	Ising	-241	0.785133	2.99477	5115.07
SK-50-Xoshiro-349994	50	Ising	-257	0.932322	1.71005	2561.66
SK-50-Xoshiro-353962	50	Ising	-265	0.994822	1	1703
SK-50-Xoshiro-439140	50	Ising	-243	0.819157	2.69289	3977.39
SK-50-Xoshiro-539886	50	Ising	-261	0.968195	1.33555	2050.07
SK-50-Xoshiro-583344	50	Ising	-257	0.993343	1	1749
SK-50-Xoshiro-632888	50	Ising	-251	0.556953	5.65691	8909.63
SK-500-Xoshiro-250401	500	Ising	-8470	0.513274	6.39558	82688.5
SK-500-Xoshiro-30292	500	Ising	-8354	0.336283	11.2349	148592
SK-500-Xoshiro-337188	500	Ising	-8332	0.274336	14.3612	197753
SK-500-Xoshiro-444400	500	Ising	-8396	0.39823	9.06744	124296
SK-500-Xoshiro-456246	500	Ising	-8312	0.230088	17.612	248258
SK-500-Xoshiro-577855	500	Ising	-8452	0.716814	3.65011	48243.5
SK-500-Xoshiro-626242	500	Ising	-8468	0.716814	3.65011	51890
SK-500-Xoshiro-679267	500	Ising	-8474	0.176991	23.6419	316494
SK-500-Xoshiro-740026	500	Ising	-8394	0.327434	11.61	164444
SK-500-Xoshiro-972019	500	Ising	-8372	0.159292	26.5411	351298
SK-60-Xoshiro-198943	60	Ising	-316	0.376308	9.75467	18426.6
SK-60-Xoshiro-271144	60	Ising	-336	0.915319	1.8653	3795.89
SK-60-Xoshiro-328655	60	Ising	-352	0.994767	1	1999
SK-60-Xoshiro-519622	60	Ising	-348	0.993815	1	2028
SK-60-Xoshiro-638855	60	Ising	-352	1	1	1800
SK-60-Xoshiro-672540	60	Ising	-332	0.875357	2.21158	3932.19
SK-60-Xoshiro-68679	60	Ising	-340	0.509515	6.46467	10789.5
SK-60-Xoshiro-733692	60	Ising	-316	0.784015	3.00491	4711.7
SK-60-Xoshiro-872979	60	Ising	-332	0.785442	2.99197	5107.29
SK-60-Xoshiro-979303	60	Ising	-332	0.883444	2.14255	3983
SK-600-Xoshiro-130050	600	Ising	-11140	0.920455	1.8192	28777.9
SK-600-Xoshiro-132223	600	Ising	-11074	0.534091	6.02957	98016.6
SK-600-Xoshiro-136110	600	Ising	-11042	0.477273	7.09913	119024
SK-600-Xoshiro-137715	600	Ising	-10978	0.204545	20.1238	335162
SK-600-Xoshiro-157728	600	Ising	-11082	0.431818	8.14622	132620
SK-600-Xoshiro-317735	600	Ising	-11106	0.477273	7.09913	113664
SK-600-Xoshiro-336719	600	Ising	-11140	0.693182	3.89773	63568.1
SK-600-Xoshiro-547471	600	Ising	-11120	0.102273	42.6843	687773
SK-600-Xoshiro-841365	600	Ising	-11068	0.443182	7.86514	117898
SK-600-Xoshiro-917436	600	Ising	-11024	0.102273	42.6843	710780
SK-70-Xoshiro-159629	70	Ising	-421	0.85874	2.35299	5136.58
SK-70-Xoshiro-162567	70	Ising	-403	0.909358	1.91815	3901.51
SK-70-Xoshiro-212132	70	Ising	-429	0.741024	3.40866	5910.62
SK-70-Xoshiro-467593	70	Ising	-449	1	1	1916
SK-70-Xoshiro-492165	70	Ising	-421	0.99176	1	2299
SK-70-Xoshiro-510365	70	Ising	-409	0.329606	11.5161	24586.9
SK-70-Xoshiro-68962	70	Ising	-407	0.602119	4.99692	9738.99
SK-70-Xoshiro-845533	70	Ising	-429	0.989406	1.0127	2072.99
SK-70-Xoshiro-871550	70	Ising	-421	0.65568	4.3193	8893.45
SK-70-Xoshiro-92957	70	Ising	-421	0.984108	1.11183	2557.22
SK-700-Xoshiro-164003	700	Ising	-13978	0.28169	13.919	273913
SK-700-Xoshiro-210024	700	Ising	-13958	0.450704	7.68658	147006
SK-700-Xoshiro-374675	700	Ising	-13954	0.211268	19.4042	341088
SK-700-Xoshiro-589414	700	Ising	-13866	0.126761	33.9751	626093
SK-700-Xoshiro-612984	700	Ising	-13920	0.492958	6.78068	124107
SK-700-Xoshiro-721052	700	Ising	-13950	0.15493	27.3571	478066
SK-700-Xoshiro-735353	700	Ising	-13936	0.408451	8.77158	168248
SK-700-Xoshiro-814684	700	Ising	-13964	0.197183	20.968	384846
SK-700-Xoshiro-987450	700	Ising	-13948	0.43662	8.02574	148909
SK-80-Xoshiro-147462	80	Ising	-508	0.601557	5.00458	12951.9
SK-80-Xoshiro-183941	80	Ising	-522	0.976645	1.22577	2845.01
SK-80-Xoshiro-24234	80	Ising	-512	0.559802	5.61243	11370.8
SK-80-Xoshiro-314560	80	Ising	-516	0.661713	4.24886	10962.1
SK-80-Xoshiro-526415	80	Ising	-498	0.918613	1.8358	4372.87
SK-80-Xoshiro-614828	80	Ising	-544	1	1	2560
SK-80-Xoshiro-737960	80	Ising	-542	0.750885	3.31346	7919.16
SK-80-Xoshiro-805084	80	Ising	-534	0.895258	2.04107	4690.37
SK-80-Xoshiro-928821	80	Ising	-516	0.951168	1.52521	3956.4
SK-80-Xoshiro-978559	80	Ising	-504	0.895258	2.04107	4931.21
SK-800-Xoshiro-263335	800	Ising	-17072	0.271186	14.5578	311988
SK-800-Xoshiro-340504	800	Ising	-17174	0.847458	2.44915	49732.5
SK-800-Xoshiro-371924	800	Ising	-17142	0.59322	5.11979	107577
SK-800-Xoshiro-39198	800	Ising	-17174	0.20339	20.2523	428964
SK-800-Xoshiro-41546	800	Ising	-17148	0.169492	24.7967	529310
SK-800-Xoshiro-432595	800	Ising	-17148	0.491525	6.80896	144139
SK-800-Xoshiro-447050	800	Ising	-17046	0.135593	31.6046	680227
SK-800-Xoshiro-652475	800	Ising	-17044	0.169492	24.7967	515722
SK-800-Xoshiro-731259	800	Ising	-16982	0.40678	8.81897	197210
SK-800-Xoshiro-84745	800	Ising	-17136	0.711864	3.70094	81698.3
SK-90-Xoshiro-108954	90	Ising	-667	0.86428	2.30586	5534.06
SK-90-Xoshiro-172558	90	Ising	-629	0.942548	1.612	4426.56
SK-90-Xoshiro-237728	90	Ising	-619	0.975021	1.24811	2915.59
SK-90-Xoshiro-385550	90	Ising	-621	0.64363	4.4633	12774
SK-90-Xoshiro-466967	90	Ising	-601	0.649459	4.39309	9814.15
SK-90-Xoshiro-52486	90	Ising	-637	0.842631	2.49041	7035.4
SK-90-Xoshiro-530430	90	Ising	-635	0.432973	8.11702	19123.7
SK-90-Xoshiro-700261	90	Ising	-633	0.303913	12.7116	34969.6
SK-90-Xoshiro-789991	90	Ising	-635	0.97169	1.29194	3718.19
SK-90-Xoshiro-990131	90	Ising	-605	0.697752	3.84885	9918.47
SK-900-Xoshiro-114381	900	Ising	-20350	0.6	5.02588	113605
SK-900-Xoshiro-1598	900	Ising	-20448	0.04	112.811	2.72269e+06
SK-900-Xoshiro-182702	900	Ising	-20404	0.26	15.2942	351018
SK-900-Xoshiro-577702	900	Ising	-20456	0.86	2.34227	59446.9
SK-900-Xoshiro-597671	900	Ising	-20254	0.22	18.5348	433917
SK-900-Xoshiro-610948	900	Ising	-20450	0.9	2	45094
SK-900-Xoshiro-659209	900	Ising	-20394	0.54	5.93046	151108
SK-900-Xoshiro-844835	900	Ising	-20428	0.32	11.9409	277424
SK-900-Xoshiro-90336	900	Ising	-20454	0.08	55.23	1.28482e+06
SK-900-Xoshiro-995198	900	Ising	-20348	0.52	6.27434	150948
MaxCut-10-Xoshiro-199377	10	MaxCut	-10	0.993388	1	576
MaxCut-10-Xoshiro-439244	10	MaxCut	-12	1	1	564
MaxCut-10-Xoshiro-578232	10	MaxCut	-10	1	1	461
MaxCut-10-Xoshiro-647856	10	MaxCut	-11	1	1	621
MaxCut-10-Xoshiro-682533	10	MaxCut	-9	1	1	394
MaxCut-10-Xoshiro-727936	10	MaxCut	-10	0.99992	1	530
MaxCut-10-Xoshiro-7449	10	MaxCut	-11	1	1	605
MaxCut-10-Xoshiro-749195	10	MaxCut	-8	1	1	583
MaxCut-10-Xoshiro-956741	10	MaxCut	-14	1	1	579
MaxCut-10-Xoshiro-996666	10	MaxCut	-11	1	1	587
MaxCut-100-Xoshiro-138780	100	MaxCut	-380	0.132948	32.2816	84448.6
MaxCut-100-Xoshiro-280043	100	MaxCut	-380	0.418112	8.50483	23031.1
MaxCut-100-Xoshiro-584181	100	MaxCut	-390	0.860308	2.33965	6904.3
MaxCut-100-Xoshiro-611431	100	MaxCut	-401	0.732177	3.49557	10556.6
MaxCut-100-Xoshiro-685719	100	MaxCut	-387	0.920039	1.82296	5618.35
MaxCut-100-Xoshiro-744639	100	MaxCut	-382	0.348748	10.7382	27403.9
MaxCut-100-Xoshiro-746445	100	MaxCut	-397	0.914258	1.87475	5577.39
MaxCut-100-Xoshiro-818155	100	MaxCut	-388	0.674374	4.10441	12949.4
MaxCut-100-Xoshiro-82601	100	MaxCut	-387	0.609827	4.89306	15320.2
MaxCut-100-Xoshiro-997266	100	MaxCut	-382	0.647399	4.41778	13801.1
MaxCut-110-Xoshiro-284977	110	MaxCut	-451	0.537363	5.97444	16447.6
MaxCut-110-Xoshiro-43371	110	MaxCut	-458	0.5	6.64386	22536
MaxCut-110-Xoshiro-508320	110	MaxCut	-439	0.432967	8.11716	27841.8
MaxCut-110-Xoshiro-529245	110	MaxCut	-456	0.675824	4.08815	13858.8
MaxCut-110-Xoshiro-58158	110	MaxCut	-444	0.39011	9.31322	30696.4
MaxCut-110-Xoshiro-638799	110	MaxCut	-444	0.513187	6.39718	18558.2
MaxCut-110-Xoshiro-713384	110	MaxCut	-467	0.992308	1	3297
MaxCut-110-Xoshiro-763428	110	MaxCut	-461	0.993407	1	3116
MaxCut-110-Xoshiro-871730	110	MaxCut	-437	0.112088	38.7371	124579
MaxCut-110-Xoshiro-880853	110	MaxCut	-474	0.7	3.82498	11436.7
MaxCut-120-Xoshiro-311119	120	MaxCut	-496	0.491945	6.80065	24393.9
MaxCut-120-Xoshiro-405928	120	MaxCut	-504	0.768278	3.14945	10619.9
MaxCut-120-Xoshiro-426618	120	MaxCut	-493	0.681537	4.02463	14722.1
MaxCut-120-Xoshiro-479113	120	MaxCut	-516	0.828996	2.60758	8044.39
MaxCut-120-Xoshiro-627382	120	MaxCut	-511	0.454771	7.59241	28122.3
MaxCut-120-Xoshiro-67260	120	MaxCut	-492	0.329616	11.5157	41917.1
MaxCut-120-Xoshiro-831605	120	MaxCut	-519	0.574969	5.38243	19828.9
MaxCut-120-Xoshiro-882910	120	MaxCut	-498	0.599752	5.02928	17889.2
MaxCut-120-Xoshiro-902080	120	MaxCut	-503	0.320942	11.8982	43261.8
MaxCut-120-Xoshiro-943210	120	MaxCut	-503	0.816605	2.71513	8558.1
MaxCut-130-Xoshiro-183026	130	MaxCut	-569	0.626556	4.67536	17939.4
MaxCut-130-Xoshiro-306064	130	MaxCut	-570	0.715076	3.6679	14502.9
MaxCut-130-Xoshiro-367037	130	MaxCut	-569	0.278008	14.1375	55772.4
MaxCut-130-Xoshiro-448057	130	MaxCut	-582	0.466113	7.33808	28860.7
MaxCut-130-Xoshiro-544555	130	MaxCut	-574	0.648686	4.40233	17037
MaxCut-130-Xoshiro-647127	130	MaxCut	-587	0.941909	1.61827	5356.47
MaxCut-130-Xoshiro-756606	130	MaxCut	-567	0.670816	4.14455	15716.1
MaxCut-130-Xoshiro-860781	130	MaxCut	-596	0.912863	1.88715	7140.99
MaxCut-130-Xoshiro-871671	130	MaxCut	-576	0.674965	4.09777	13731.6
MaxCut-130-Xoshiro-885453	130	MaxCut	-580	0.200553	20.5739	75814.9
MaxCut-140-Xoshiro-158833	140	MaxCut	-658	0.865237	2.29771	9468.88
MaxCut-140-Xoshiro-241771	140	MaxCut	-621	0.316998	12.0789	44655.6
MaxCut-140-Xoshiro-251526	140	MaxCut	-634	0.525268	6.1814	25918.6
MaxCut-140-Xoshiro-453648	140	MaxCut	-643	0.666156	4.19765	16362.5
MaxCut-140-Xoshiro-506375	140	MaxCut	-656	0.993874	1	4028
MaxCut-140-Xoshiro-548357	140	MaxCut	-642	0.266462	14.8613	63532.1
MaxCut-140-Xoshiro-628763	140	MaxCut	-642	0.794793	2.90779	12285.4
MaxCut-140-Xoshiro-696317	140	MaxCut	-637	0.369066	9.9992	41946.7
MaxCut-140-Xoshiro-736965	140	MaxCut	-642	0.211332	19.3975	80907.1
MaxCut-140-Xoshiro-821964	140	MaxCut	-618	0.148545	28.6375	122340
MaxCut-15-Xoshiro-110085	15	MaxCut	-22	0.938903	1.64747	1009.9
MaxCut-15-Xoshiro-124792	15	MaxCut	-22	0.991162	1	603
MaxCut-15-Xoshiro-234105	15	MaxCut	-19	0.928171	1.74871	1294.05
MaxCut-15-Xoshiro-253812	15	MaxCut	-20	0.983446	1.12291	824.216
MaxCut-15-Xoshiro-491384	15	MaxCut	-18	0.995651	1	741
MaxCut-15-Xoshiro-565146	15	MaxCut	-19	0.990671	1	760
MaxCut-15-Xoshiro-609875	15	MaxCut	-20	0.980149	1.17494	911.755
MaxCut-15-Xoshiro-626794	15	MaxCut	-20	0.994739	1	759
MaxCut-15-Xoshiro-672793	15	MaxCut	-20	0.967803	1.34032	877.907
MaxCut-15-Xoshiro-761916	15	MaxCut	-19	0.979868	1.17916	919.749
MaxCut-150-Xoshiro-125280	150	MaxCut	-703	0.397976	9.07497	35383.3
MaxCut-150-Xoshiro-344627	150	MaxCut	-712	0.344013	10.9227	49414.2
MaxCut-150-Xoshiro-490934	150	MaxCut	-714	0.435076	8.06419	30200.4
MaxCut-150-Xoshiro-62092	150	MaxCut	-702	0.384486	9.48938	41335.8
MaxCut-150-Xoshiro-719232	150	MaxCut	-705	0.495784	6.72532	30331.2
MaxCut-150-Xoshiro-790724	150	MaxCut	-689	0.22597	17.9788	76625.7
MaxCut-150-Xoshiro-831960	150	MaxCut	-727	0.659359	4.27622	17096.3
MaxCut-150-Xoshiro-83683	150	MaxCut	-730	0.625632	4.68711	20051.5
MaxCut-150-Xoshiro-891650	150	MaxCut	-708	0.60371	4.97529	22110.2
MaxCut-150-Xoshiro-99692	150	MaxCut	-721	0.349073	10.7257	45241.2
MaxCut-160-Xoshiro-164749	160	MaxCut	-797	0.957643	1.45659	6238.57
MaxCut-160-Xoshiro-219828	160	MaxCut	-791	0.712707	3.69225	16537.6
MaxCut-160-Xoshiro-467249	160	MaxCut	-798	0.353591	10.5545	47537.4
MaxCut-160-Xoshiro-523568	160	MaxCut	-798	0.821363	2.6737	12820.4
MaxCut-160-Xoshiro-699091	160	MaxCut	-787	0.72744	3.54272	14585.4
MaxCut-160-Xoshiro-733332	160	MaxCut	-776	0.537753	5.9679	28186.4
MaxCut-160-Xoshiro-760893	160	MaxCut	-788	0.438306	7.98403	33716.6
MaxCut-160-Xoshiro-813049	160	MaxCut	-803	0.6593	4.2769	19002.3
MaxCut-160-Xoshiro-912755	160	MaxCut	-763	0.274401	14.3571	68296.9
MaxCut-160-Xoshiro-915135	160	MaxCut	-794	0.825046	2.64174	10905.1
MaxCut-170-Xoshiro-454499	170	MaxCut	-837	0.212425	19.2849	96212.4
MaxCut-170-Xoshiro-509259	170	MaxCut	-853	0.250501	15.9707	71772.5
MaxCut-170-Xoshiro-516953	170	MaxCut	-870	0.637275	4.5411	22809.9
MaxCut-170-Xoshiro-517629	170	MaxCut	-848	0.380762	9.60882	47352.3
MaxCut-170-Xoshiro-648811	170	MaxCut	-859	0.216433	18.8815	95087.2
MaxCut-170-Xoshiro-675103	170	MaxCut	-865	0.448898	7.72894	36619.7
MaxCut-170-Xoshiro-73671	170	MaxCut	-882	0.687375	3.96058	19359.3
MaxCut-170-Xoshiro-888902	170	MaxCut	-871	0.791583	2.93657	14750.4
MaxCut-170-Xoshiro-930259	170	MaxCut	-862	0.813627	2.74116	12831.4
MaxCut-170-Xoshiro-954632	170	MaxCut	-849	0.222445	18.3035	87673.7
MaxCut-180-Xoshiro-139834	180	MaxCut	-942	0.368764	10.0096	49667.7
MaxCut-180-Xoshiro-183663	180	MaxCut	-936	0.509761	6.46011	33812.2
MaxCut-180-Xoshiro-331224	180	MaxCut	-971	0.704989	3.77243	18439.6
MaxCut-180-Xoshiro-4170	180	MaxCut	-947	0.778742	3.05297	16046.4
MaxCut-180-Xoshiro-447071	180	MaxCut	-953	0.613883	4.83932	25662.9
MaxCut-180-Xoshiro-544577	180	MaxCut	-928	0.366594	10.0848	53600.8
MaxCut-180-Xoshiro-596043	180	MaxCut	-934	0.360087	10.3157	49886.8
MaxCut-180-Xoshiro-626286	180	MaxCut	-924	0.32321	11.7962	63298.3
MaxCut-180-Xoshiro-636703	180	MaxCut	-984	0.980477	1.16996	5509.35
MaxCut-180-Xoshiro-783619	180	MaxCut	-945	0.329718	11.5113	61827.1
MaxCut-190-Xoshiro-264650	190	MaxCut	-1068	0.803738	2.8282	15634.3
MaxCut-190-Xoshiro-294929	190	MaxCut	-1008	0.313084	12.2627	64906.4
MaxCut-190-Xoshiro-560425	190	MaxCut	-997	0.154206	27.497	154396
MaxCut-190-Xoshiro-593182	190	MaxCut	-1037	0.89486	2.04451	11197.8
MaxCut-190-Xoshiro-633469	190	MaxCut	-1010	0.252336	15.8361	76836.7
MaxCut-190-Xoshiro-647432	190	MaxCut	-998	0.0957944	45.7323	249469
MaxCut-190-Xoshiro-685038	190	MaxCut	-1047	0.773364	3.10235	14937.8
MaxCut-190-Xoshiro-730013	190	MaxCut	-1007	0.21028	19.507	101417
MaxCut-190-Xoshiro-921816	190	MaxCut	-1024	0.974299	1.25782	6167.1
MaxCut-190-Xoshiro-97670	190	MaxCut	-1004	0.457944	7.52005	41788.9
MaxCut-20-Xoshiro-131026	20	MaxCut	-34	0.990607	1	917
MaxCut-20-Xoshiro-365854	20	MaxCut	-36	1	1	592
MaxCut-20-Xoshiro-571587	20	MaxCut	-30	0.982676	1.13549	822.098
MaxCut-20-Xoshiro-574324	20	MaxCut	-33	0.999165	1	832
MaxCut-20-Xoshiro-588873	20	MaxCut	-37	0.989459	1.01156	893.212
MaxCut-20-Xoshiro-677650	20	MaxCut	-37	0.972761	1.27811	1122.18
MaxCut-20-Xoshiro-701116	20	MaxCut	-33	0.879148	2.17925	1708.53
MaxCut-20-Xoshiro-72717	20	MaxCut	-37	0.996452	1	915
MaxCut-20-Xoshiro-946454	20	MaxCut	-37	0.993947	1	874
MaxCut-20-Xoshiro-95218	20	MaxCut	-33	0.859111	2.34984	2161.85
MaxCut-200-Xoshiro-201984	200	MaxCut	-1097	0.205514	20.0173	111456
MaxCut-200-Xoshiro-25303	200	MaxCut	-1064	0.0927318	47.3212	270772
MaxCut-200-Xoshiro-279532	200	MaxCut	-1087	0.18797	22.1171	127638
MaxCut-200-Xoshiro-316037	200	MaxCut	-1091	0.591479	5.14423	27917.7
MaxCut-200-Xoshiro-493673	200	MaxCut	-1084	0.47619	7.12183	41441.9
MaxCut-200-Xoshiro-508227	200	MaxCut	-1078	0.280702	13.9771	77349.4
MaxCut-200-Xoshiro-548590	200	MaxCut	-1090	0.696742	3.85961	20235.9
MaxCut-200-Xoshiro-670222	200	MaxCut	-1092	0.498747	6.66794	39387.5
MaxCut-200-Xoshiro-719628	200	MaxCut	-1078	0.180451	23.1414	118091
MaxCut-200-Xoshiro-859276	200	MaxCut	-1084	0.290727	13.406	74618
MaxCut-25-Xoshiro-242195	25	MaxCut	-46	0.947735	1.56032	1296.63
MaxCut-25-Xoshiro-269060	25	MaxCut	-45	0.985513	1.08753	901.56
MaxCut-25-Xoshiro-293905	25	MaxCut	-46	0.973441	1.2692	1168.94
MaxCut-25-Xoshiro-348996	25	MaxCut	-51	0.992899	1	701
MaxCut-25-Xoshiro-539632	25	MaxCut	-47	0.958103	1.45158	1522.7
MaxCut-25-Xoshiro-706066	25	MaxCut	-52	1	1	833
MaxCut-25-Xoshiro-768309	25	MaxCut	-53	1	1	689
MaxCut-25-Xoshiro-845515	25	MaxCut	-46	0.995313	1	1013
MaxCut-25-Xoshiro-853242	25	MaxCut	-48	0.999858	1	718
MaxCut-25-Xoshiro-978070	25	MaxCut	-52	0.996023	1	1021
MaxCut-30-Xoshiro-189851	30	MaxCut	-63	0.942821	1.60932	1849.11
MaxCut-30-Xoshiro-442139	30	MaxCut	-56	0.896054	2.03419	2414.58
MaxCut-30-Xoshiro-464849	30	MaxCut	-67	1	1	897
MaxCut-30-Xoshiro-500162	30	MaxCut	-62	0.890026	2.08614	2219.65
MaxCut-30-Xoshiro-520742	30	MaxCut	-60	0.920351	1.82014	2034.91
MaxCut-30-Xoshiro-715846	30	MaxCut	-62	1	1	880
MaxCut-30-Xoshiro-810700	30	MaxCut	-63	0.890026	2.08614	2465.82
MaxCut-30-Xoshiro-884578	30	MaxCut	-56	0.830471	2.59485	3113.82
MaxCut-30-Xoshiro-941832	30	MaxCut	-61	0.97479	1.25123	933.418
MaxCut-30-Xoshiro-977013	30	MaxCut	-63	1	1	881
MaxCut-40-Xoshiro-134686	40	MaxCut	-100	0.826855	2.62608	3878.73
MaxCut-40-Xoshiro-172236	40	MaxCut	-94	0.472683	7.19611	10268.8
MaxCut-40-Xoshiro-2777	40	MaxCut	-95	0.826855	2.62608	3697.53
MaxCut-40-Xoshiro-327352	40	MaxCut	-96	0.997282	1	1222
MaxCut-40-Xoshiro-374142	40	MaxCut	-97	0.785811	2.98863	3254.62
MaxCut-40-Xoshiro-376442	40	MaxCut	-106	0.999185	1	1263
MaxCut-40-Xoshiro-531900	40	MaxCut	-93	0.836097	2.54643	3763.63
MaxCut-40-Xoshiro-565865	40	MaxCut	-94	0.879587	2.17551	3058.76
MaxCut-40-Xoshiro-632109	40	MaxCut	-104	0.927698	1.75308	1895.08
MaxCut-40-Xoshiro-728543	40	MaxCut	-94	0.989943	1.00124	1330.64
MaxCut-5-Xoshiro-218587	5	MaxCut	-3	0.999769	1	492
MaxCut-5-Xoshiro-325977	5	MaxCut	-6	1	1	328
MaxCut-5-Xoshiro-353112	5	MaxCut	-3	0.999738	1	123
MaxCut-5-Xoshiro-394256	5	MaxCut	-5	1	1	129
MaxCut-5-Xoshiro-494250	5	MaxCut	-4	0.999369	1	449
MaxCut-5-Xoshiro-549052	5	MaxCut	-4	1	1	135
MaxCut-5-Xoshiro-748416	5	MaxCut	-4	0.999323	1	365
MaxCut-5-Xoshiro-795547	5	MaxCut	-4	0.999292	1	321
MaxCut-5-Xoshiro-894246	5	MaxCut	-3	0.999769	1	260
MaxCut-5-Xoshiro-953125	5	MaxCut	-3	1	1	348
MaxCut-50-Xoshiro-116770	50	MaxCut	-134	0.804734	2.81939	4933.94
MaxCut-50-Xoshiro-26234	50	MaxCut	-136	0.586169	5.21953	8335.58
MaxCut-50-Xoshiro-367198	50	MaxCut	-138	0.970784	1.30346	2114.21
MaxCut-50-Xoshiro-479863	50	MaxCut	-133	0.867973	2.27444	3964.34
MaxCut-50-Xoshiro-501756	50	MaxCut	-134	0.784763	2.99812	5258.71
MaxCut-50-Xoshiro-671891	50	MaxCut	-140	0.991864	1	1537
MaxCut-50-Xoshiro-73171	50	MaxCut	-130	0.713757	3.68144	5010.44
MaxCut-50-Xoshiro-881164	50	MaxCut	-143	0.760725	3.22008	4302.03
MaxCut-50-Xoshiro-906940	50	MaxCut	-135	0.829512	2.60313	4141.58
MaxCut-50-Xoshiro-949969	50	MaxCut	-136	0.918639	1.83556	3223.25
MaxCut-60-Xoshiro-193780	60	MaxCut	-176	0.874405	2.21968	4494.86
MaxCut-60-Xoshiro-347189	60	MaxCut	-176	0.729305	3.5241	5314.35
MaxCut-60-Xoshiro-356715	60	MaxCut	-172	0.904853	1.95771	3639.38
MaxCut-60-Xoshiro-471453	60	MaxCut	-172	0.836822	2.5402	4430.11
MaxCut-60-Xoshiro-669388	60	MaxCut	-176	0.780685	3.03522	5985.45
MaxCut-60-Xoshiro-792832	60	MaxCut	-177	0.774025	3.09627	5390.6
MaxCut-60-Xoshiro-819255	60	MaxCut	-170	0.876784	2.19941	4200.88
MaxCut-60-Xoshiro-892110	60	MaxCut	-191	0.810657	2.76721	5102.74
MaxCut-60-Xoshiro-941781	60	MaxCut	-185	0.975737	1.23834	2524.98
MaxCut-60-Xoshiro-967230	60	MaxCut	-188	0.930067	1.73113	2627.85
MaxCut-70-Xoshiro-108778	70	MaxCut	-239	0.988228	1.03672	2326.4
MaxCut-70-Xoshiro-314519	70	MaxCut	-233	0.99588	1	2061
MaxCut-70-Xoshiro-400910	70	MaxCut	-223	0.709241	3.7281	8227.91
MaxCut-70-Xoshiro-488934	70	MaxCut	-224	0.911713	1.89735	3914.23
MaxCut-70-Xoshiro-491581	70	MaxCut	-229	0.915244	1.86597	3746.86
MaxCut-70-Xoshiro-498062	70	MaxCut	-230	0.525603	6.17554	12202.9
MaxCut-70-Xoshiro-553733	70	MaxCut	-222	0.52266	6.22718	14117
MaxCut-70-Xoshiro-728948	70	MaxCut	-214	0.458505	7.50735	17079.2
MaxCut-70-Xoshiro-804721	70	MaxCut	-227	0.878164	2.18765	5068.79
MaxCut-70-Xoshiro-932783	70	MaxCut	-225	0.800471	2.85717	5165.76
MaxCut-80-Xoshiro-186682	80	MaxCut	-289	0.863411	2.31325	6005.19
MaxCut-80-Xoshiro-198099	80	MaxCut	-273	0.598018	5.05314	11132.1
MaxCut-80-Xoshiro-36898	80	MaxCut	-287	0.861288	2.33131	5725.7
MaxCut-80-Xoshiro-412226	80	MaxCut	-282	0.983015	1.12999	2846.44
MaxCut-80-Xoshiro-457800	80	MaxCut	-270	0.331918	11.4175	25792.1
MaxCut-80-Xoshiro-584705	80	MaxCut	-287	0.927105	1.75854	4238.09
MaxCut-80-Xoshiro-693293	80	MaxCut	-269	0.667374	4.18371	10835.8
MaxCut-80-Xoshiro-709159	80	MaxCut	-274	0.531493	6.07378	15354.5
MaxCut-80-Xoshiro-755344	80	MaxCut	-271	0.31564	12.1421	28849.7
MaxCut-80-Xoshiro-760014	80	MaxCut	-260	0.22293	18.2582	44860.4
MaxCut-90-Xoshiro-116793	90	MaxCut	-329	0.694421	3.88442	10235.5
MaxCut-90-Xoshiro-147805	90	MaxCut	-320	0.697752	3.84885	10903.8
MaxCut-90-Xoshiro-202960	90	MaxCut	-324	0.696087	3.8666	10149.8
MaxCut-90-Xoshiro-208830	90	MaxCut	-331	0.840966	2.50467	6787.65
MaxCut-90-Xoshiro-279323	90	MaxCut	-333	0.933389	1.70003	4715.87
MaxCut-90-Xoshiro-300394	90	MaxCut	-348	0.594505	5.10186	14218.9
MaxCut-90-Xoshiro-310745	90	MaxCut	-337	0.715237	3.66625	9741.22
MaxCut-90-Xoshiro-435521	90	MaxCut	-334	0.888426	2.09987	5967.84
MaxCut-90-Xoshiro-70958	90	MaxCut	-311	0.519567	6.28205	17602.3
MaxCut-90-Xoshiro-888894	90	MaxCut	-337	0.953372	1.50223	4245.3
