# Supplementary material for: Analog optical computer for AI inference and combinatorial optimization
Source: Nature. 2025 Sep 3;645(8080):354–61. doi: 10.1038/s41586-025-09430-z (PMC12422976; doi:10.1038/s41586-025-09430-z)
Supplement: Supplementary file 2 — Source data for Supplementary Figs. 1–13 [file 41586_2025_9430_MOESM2_ESM.zip › Supplementary_Figure_1.xlsx]

## Sheet: Supplementary Figure 1c
Supplementary Figure 1c
Measured microLED spectrum
wavelength [nm]	Intensity [a.u.]
322.267	-0.00920926
322.374	0.0124688
322.48	-0.004261
322.587	-0.000962162
322.694	0.000451627
322.8	-0.0231115
322.907	0.00516425
323.014	-0.0049679
323.121	0.00516425
323.227	-0.0148644
323.334	0.00304357
323.441	0.00304357
323.548	-0.00072653
323.654	-0.00119779
323.761	-1.96359e-05
323.868	-0.0172207
323.975	0.00445736
324.082	-0.00920926
324.188	0.000215995
324.295	-0.00614605
324.402	0.00139415
324.509	-0.00214032
324.616	-0.00331848
324.723	-0.00591042
324.829	-0.000490899
324.936	-0.00991615
325.043	0.00752057
325.15	-0.00732421
325.257	-0.00261158
325.364	-0.00072653
325.471	0.0105838
325.578	-0.00755984
325.685	0.00539989
325.792	-0.0264104
325.898	0.0143539
326.005	-0.00826673
326.112	0.0039861
326.219	-0.00284721
326.326	0.00657804
326.433	-0.00708858
326.54	0.000687258
326.647	-0.00261158
326.754	0.00893436
326.861	-0.0134506
326.968	-0.00567479
327.075	-0.00614605
327.182	-0.00755984
327.289	0.00799183
327.396	0.0108194
327.503	-1.96359e-05
327.61	-0.00944489
327.717	-0.00143342
327.825	0.0105838
327.932	-0.00473226
328.039	0.00445736
328.146	-0.0191058
328.253	-0.010623
328.36	-0.000962162
328.467	0.00704931
328.574	-0.0108587
328.681	-0.00591042
328.789	-0.0113299
328.896	-0.00166906
329.003	0.00563552
329.11	-0.0080311
329.217	0.00704931
329.324	0.00469299
329.432	-0.00567479
329.539	-0.00402537
329.646	-0.0136863
329.753	0.0122332
329.86	-0.0110943
329.968	0.0152964
330.075	-0.00661731
330.182	0.000215995
330.289	-0.0198127
330.397	0.0141182
330.504	-0.00543916
330.611	0.00351483
330.718	-0.0143932
330.826	0.0077562
330.933	-0.0101518
331.04	-0.00284721
331.148	-0.00378974
331.255	-0.00261158
331.362	-0.0158069
331.469	0.00657804
331.577	-0.00473226
331.684	-0.00591042
331.791	-0.00308284
331.899	-0.00826673
332.006	0.00233668
332.114	0.0162389
332.221	-0.0226402
332.328	-0.0110943
332.436	0.000215995
332.543	-0.0080311
332.651	-0.00755984
332.758	0.0039861
332.865	-0.00143342
332.973	0.0039861
333.08	0.00610678
333.188	-0.00685295
333.295	-0.0148644
333.403	-0.00143342
333.51	0.0174171
333.618	0.00186542
333.725	-0.00755984
333.833	-0.000490899
333.94	-0.013215
334.048	0.0112907
334.155	-0.008738
334.263	-0.00308284
334.37	-0.00567479
334.478	0.0261354
334.585	-0.00331848
334.693	0.00304357
334.8	0.000451627
334.908	0.013647
335.015	-0.00520353
335.123	-0.0049679
335.231	-0.00473226
335.338	-0.00991615
335.446	-0.0127437
335.553	-0.00449663
335.661	-0.00473226
335.769	0.00516425
335.876	-0.000255267
335.984	-0.00614605
336.092	-0.000962162
336.199	0.0105838
336.307	0.00469299
336.415	0.00375047
336.522	-0.0151
336.63	-0.0122725
336.738	-0.017692
336.845	-0.00166906
336.953	-0.0049679
337.061	-0.00166906
337.169	0.000215995
337.276	0.0032792
337.384	-0.00543916
337.492	0.0150608
337.599	-0.004261
337.707	-0.00614605
337.815	0.000215995
337.923	0.0162389
338.031	-0.00755984
338.138	-0.0080311
338.246	-0.00449663
338.354	0.0131757
338.462	-0.0127437
338.57	0.00210105
338.677	-0.0143932
338.785	-0.0115656
338.893	-0.00708858
339.001	0.0115263
339.109	-0.0224046
339.217	-0.00661731
339.325	-0.010623
339.432	0.00610678
339.54	-0.00708858
339.648	0.0105838
339.756	0.0077562
339.864	0.00704931
339.972	-0.0181633
340.08	0.0115263
340.188	-0.00638168
340.296	0.00233668
340.404	-0.00143342
340.512	-0.0193414
340.62	-0.000962162
340.728	-0.0080311
340.835	0.00563552
340.943	-0.00119779
341.051	-0.00355411
341.159	0.0101125
341.267	-0.008738
341.375	-0.00685295
341.483	0.00233668
341.592	0.0162389
341.7	-0.00261158
341.808	-0.00591042
341.916	-0.00355411
342.024	0.00987688
342.132	0.000215995
342.24	0.00657804
342.348	0.00115852
342.456	-0.00308284
342.564	0.00799183
342.672	0.00610678
342.78	0.000451627
342.888	0.000451627
342.996	0.0039861
343.105	0.00186542
343.213	-0.00591042
343.321	-0.000962162
343.429	-0.00661731
343.537	0.00704931
343.645	-0.0174564
343.754	0.0131757
343.862	-0.0080311
343.97	0.00940562
344.078	0.00587115
344.186	0.00752057
344.294	-0.00661731
344.403	0.00375047
344.511	-0.00708858
344.619	-0.00355411
344.727	-0.0110943
344.836	-0.00284721
344.944	-0.00473226
345.052	-0.000490899
345.16	-0.00920926
345.269	-0.0080311
345.377	-0.0113299
345.485	0.0214228
345.594	-0.004261
345.702	0.00162978
345.81	-0.0115656
345.918	0.00445736
346.027	0.013647
346.135	0.015532
346.243	-0.00991615
346.352	0.0134114
346.46	-0.00779547
346.569	0.00445736
346.677	0.00375047
346.785	-0.00237595
346.894	0.00516425
347.002	0.00115852
347.11	-0.00755984
347.219	0.00728494
347.327	-0.000962162
347.436	-0.00355411
347.544	0.0039861
347.652	0.0157677
347.761	-0.00591042
347.869	-0.00732421
347.978	-0.0193414
348.086	0.0077562
348.195	-0.00850237
348.303	-0.00708858
348.412	0.00422173
348.52	-0.00449663
348.629	0.0115263
348.737	0.0235435
348.846	0.0183596
348.954	-0.00261158
349.063	-0.0247609
349.171	-0.000255267
349.28	0.00492862
349.388	-0.00708858
349.497	-0.00991615
349.605	0.0032792
349.714	-0.0165138
349.823	-0.00449663
349.931	-0.00331848
350.04	0.00563552
350.148	-0.000255267
350.257	-0.00732421
350.366	-0.0115656
350.474	0.00233668
350.583	-0.00944489
350.691	0.0247217
350.8	-1.96359e-05
350.909	0.000215995
351.017	0.00893436
351.126	0.00233668
351.235	-0.00378974
351.343	-0.00072653
351.452	-0.0108587
351.561	0.00634241
351.669	-0.0113299
351.778	0.0185952
351.887	-0.0146288
351.996	-0.00119779
352.104	0.00115852
352.213	0.000451627
352.322	-0.00473226
352.431	-0.0160426
352.539	0.00233668
352.648	-0.00897363
352.757	0.0164746
352.866	0.00351483
352.974	-0.0136863
353.083	-0.00143342
353.192	-0.00991615
353.301	0.00987688
353.41	-0.0202839
353.518	0.0077562
353.627	-0.0127437
353.736	0.0164746
353.845	0.000451627
353.954	-0.00591042
354.063	0.00210105
354.171	-0.0108587
354.28	0.0117619
354.389	0.0145895
354.498	-0.00661731
354.607	0.0101125
354.716	-0.00214032
354.825	0.00657804
354.934	-0.0118012
355.043	0.0169458
355.151	0.0117619
355.26	0.0077562
355.369	-0.00284721
355.478	0.00657804
355.587	-0.00284721
355.696	-0.00355411
355.805	0.0138826
355.914	-0.0049679
356.023	-0.00567479
356.132	0.0039861
356.241	-0.00543916
356.35	-0.00402537
356.459	-0.0136863
356.568	-0.00449663
356.677	-0.0103874
356.786	-0.0115656
356.895	0.00422173
357.004	-0.00072653
357.113	-0.0080311
357.222	-0.00661731
357.331	-0.0049679
357.44	0.00375047
357.55	0.00210105
357.659	-0.00897363
357.768	-0.00897363
357.877	-0.000962162
357.986	0.00139415
358.095	-0.000490899
358.204	-0.0049679
358.313	-0.00779547
358.422	-0.0167495
358.532	-0.00520353
358.641	0.00092289
358.75	-0.00685295
358.859	-0.0226402
358.968	0.00657804
359.077	-0.004261
359.187	0.00422173
359.296	0.000687258
359.405	-0.0080311
359.514	0.000215995
359.623	0.00657804
359.733	-0.00897363
359.842	0.0115263
359.951	0.000687258
360.06	-0.00402537
360.17	-0.0120368
360.279	0.00257231
360.388	-0.00284721
360.497	0.0032792
360.607	-0.000490899
360.716	0.00210105
360.825	-0.00732421
360.934	-0.00920926
361.044	0.00210105
361.153	-0.0108587
361.262	-0.0151
361.372	0.0115263
361.481	-0.00237595
361.59	-0.00402537
361.7	0.00704931
361.809	-0.00897363
361.918	-0.0134506
362.028	-0.00355411
362.137	-0.00355411
362.247	-0.00473226
362.356	0.0105838
362.465	-0.00685295
362.575	-0.00378974
362.684	0.00704931
362.793	-0.0127437
362.903	-0.00308284
363.012	-0.0153357
363.122	-0.00402537
363.231	-0.0169851
363.341	0.0193021
363.45	-0.0115656
363.56	-0.00449663
363.669	-0.00378974
363.779	-0.00591042
363.888	0.00092289
363.997	0.000687258
364.107	-0.00284721
364.216	0.00210105
364.326	-0.00214032
364.435	0.0145895
364.545	0.00610678
364.655	0.0183596
364.764	-0.0174564
364.874	0.018124
364.983	-0.0127437
365.093	0.00115852
365.202	0.00539989
365.312	0.0103481
365.421	-0.0080311
365.531	-1.96359e-05
365.641	-0.00591042
365.75	0.0148251
365.86	0.00351483
365.969	0.011055
366.079	-0.00944489
366.189	0.00257231
366.298	0.00092289
366.408	-0.00402537
366.518	-0.0214621
366.627	-0.00708858
366.737	-0.00567479
366.847	-0.00237595
366.956	-0.00685295
367.066	-0.00190469
367.176	-0.000490899
367.285	0.0143539
367.395	-0.0134506
367.505	-0.00567479
367.614	-0.000490899
367.724	0.00634241
367.834	-0.00402537
367.944	0.0119976
368.053	-0.00755984
368.163	-0.00543916
368.273	-0.00143342
368.383	0.00681367
368.492	0.00610678
368.602	0.00210105
368.712	-0.00237595
368.822	-0.00331848
368.932	-0.0155713
369.041	0.00893436
369.151	0.00846309
369.261	0.00492862
369.371	-0.00261158
369.481	0.00516425
369.59	0.00375047
369.7	0.00681367
369.81	-0.00638168
369.92	-0.00920926
370.03	-0.00214032
370.14	0.00964125
370.25	-0.00072653
370.359	0.00469299
370.469	0.00092289
370.579	0.0103481
370.689	0.000451627
370.799	0.000215995
370.909	-0.000490899
371.019	0.00964125
371.129	-0.0108587
371.239	0.0032792
371.349	-0.0224046
371.459	0.0101125
371.569	-0.0115656
371.679	0.0039861
371.789	-0.00685295
371.899	0.000451627
372.009	-0.000490899
372.119	-0.0080311
372.229	0.000687258
372.339	0.000687258
372.449	-0.00944489
372.559	-0.00378974
372.669	-0.0103874
372.779	0.00375047
372.889	-0.0370138
372.999	-0.00520353
373.109	-0.000962162
373.219	-0.000962162
373.329	-0.00143342
373.439	0.00422173
373.549	-0.00991615
373.659	-0.00520353
373.769	-0.0127437
373.879	-0.00214032
373.989	0.00846309
374.1	-0.00779547
374.21	0.00280794
374.32	0.013647
374.43	-0.00708858
374.54	0.00752057
374.65	0.00280794
374.76	0.00162978
374.871	-0.0160426
374.981	0.00469299
375.091	-0.00614605
375.201	-0.00402537
375.311	-0.0146288
375.421	0.00610678
375.532	-0.0148644
375.642	0.00304357
375.752	-0.00355411
375.862	0.00092289
375.972	-0.0136863
376.083	0.00681367
376.193	-0.00402537
376.303	-0.00449663
376.413	-0.00331848
376.524	0.00304357
376.634	-0.00991615
376.744	0.00728494
376.855	-0.00473226
376.965	0.00846309
377.075	-0.00378974
377.185	0.011055
377.296	-0.00331848
377.406	-0.00355411
377.516	-0.00378974
377.627	-0.00449663
377.737	-0.00214032
377.847	0.00610678
377.958	-0.00520353
378.068	-0.0153357
378.178	0.000451627
378.289	-0.00520353
378.399	-0.0125081
378.51	0.00516425
378.62	-0.00402537
378.73	-0.0148644
378.841	-0.004261
378.951	0.00139415
379.062	0.00516425
379.172	0.00257231
379.282	0.000687258
379.393	-0.00920926
379.503	-0.00520353
379.614	0.000451627
379.724	-0.0148644
379.835	-0.00755984
379.945	0.00516425
380.056	0.00516425
380.166	-0.00119779
380.277	0.00728494
380.387	0.0039861
380.497	0.00115852
380.608	-0.00755984
380.719	-0.00732421
380.829	0.00492862
380.94	0.00210105
381.05	-0.00378974
381.161	0.00563552
381.271	-0.00567479
381.382	-0.00732421
381.492	-0.00543916
381.603	-0.0139219
381.713	-0.00355411
381.824	-0.017692
381.935	-0.00968052
382.045	-0.00732421
382.156	-0.00850237
382.266	0.00987688
382.377	-0.00284721
382.488	-0.0080311
382.598	0.0117619
382.709	0.00280794
382.819	-0.00237595
382.93	-0.000490899
383.041	0.000687258
383.151	-0.00968052
383.262	-0.00331848
383.373	-0.00638168
383.483	0.0112907
383.594	0.00869873
383.705	-0.0103874
383.815	-0.00614605
383.926	0.0148251
384.037	-1.96359e-05
384.148	0.00422173
384.258	0.0141182
384.369	-0.0115656
384.48	-0.00402537
384.591	-0.0141575
384.701	-0.000490899
384.812	0.000451627
384.923	0.00375047
385.034	0.00610678
385.144	-0.00402537
385.255	-0.00732421
385.366	0.00257231
385.477	-0.0134506
385.587	-0.0174564
385.698	-0.0224046
385.809	0.00162978
385.92	-0.0127437
386.031	0.000451627
386.142	0.013647
386.252	0.00893436
386.363	0.00539989
386.474	-0.0155713
386.585	-0.0122725
386.696	0.00610678
386.807	-0.00897363
386.918	0.0122332
387.028	-0.0080311
387.139	0.00257231
387.25	-0.00214032
387.361	-0.00261158
387.472	-0.0139219
387.583	0.00610678
387.694	-0.0110943
387.805	0.0164746
387.916	-0.0165138
388.027	0.00516425
388.138	-0.0153357
388.249	0.00186542
388.36	-0.00708858
388.471	0.0150608
388.582	-0.00732421
388.692	0.00587115
388.803	-0.00850237
388.914	0.00233668
389.025	0.0077562
389.136	0.00304357
389.247	-0.00638168
389.358	0.0251929
389.47	0.00539989
389.581	-0.00119779
389.692	-0.0146288
389.803	0.0306124
389.914	-0.004261
390.025	0.0127045
390.136	0.00469299
390.247	0.000687258
390.358	-0.00190469
390.469	0.00492862
390.58	-0.0136863
390.691	-0.0113299
390.802	0.00092289
390.913	0.0119976
391.025	-0.00143342
391.136	-0.00331848
391.247	-0.0165138
391.358	0.011055
391.469	-0.000490899
391.58	-0.00214032
391.691	0.00280794
391.803	0.0242504
391.914	-0.0080311
392.025	0.00634241
392.136	-0.00850237
392.247	0.0138826
392.358	-0.00355411
392.47	0.000687258
392.581	-0.010623
392.692	0.0127045
392.803	-0.0155713
392.914	0.00799183
393.026	-0.0143932
393.137	-0.00591042
393.248	-0.0127437
393.359	0.00186542
393.471	-0.0118012
393.582	0.00375047
393.693	0.000215995
393.804	-0.00355411
393.916	0.00469299
394.027	0.00516425
394.138	0.00445736
394.25	0.0164746
394.361	0.00375047
394.472	0.0129401
394.584	0.0152964
394.695	-0.00308284
394.806	-0.0148644
394.918	0.0258998
395.029	-0.00190469
395.14	0.00893436
395.252	-0.00591042
395.363	0.0124688
395.474	-0.0151
395.586	0.0119976
395.697	-0.0212265
395.808	0.00610678
395.92	-0.0134506
396.031	0.00233668
396.143	0.000451627
396.254	0.00280794
396.365	-0.0151
396.477	0.00233668
396.588	-0.0101518
396.7	0.000687258
396.811	-0.00402537
396.923	0.0167102
397.034	-0.013215
397.146	0.0152964
397.257	-0.00897363
397.369	-0.00261158
397.48	-0.00284721
397.592	-0.000962162
397.703	-0.00402537
397.815	0.0077562
397.926	0.00893436
398.038	-0.00378974
398.149	-0.0224046
398.261	-0.0146288
398.372	-0.000255267
398.484	0.015532
398.595	0.00422173
398.707	0.0138826
398.818	-0.00991615
398.93	0.0101125
399.041	0.00375047
399.153	0.00657804
399.265	0.000687258
399.376	0.0195378
399.488	-0.00991615
399.599	0.0115263
399.711	0.00092289
399.823	0.0119976
399.934	-0.00237595
400.046	0.0254286
400.157	0.000215995
400.269	0.00704931
400.381	0.000451627
400.492	0.00916999
400.604	-0.000490899
400.716	0.00115852
400.827	-0.00661731
400.939	0.00115852
401.051	0.00964125
401.162	0.0077562
401.274	0.00704931
401.386	-0.00261158
401.498	0.00563552
401.609	0.00563552
401.721	-0.00261158
401.833	-0.00214032
401.944	0.0039861
402.056	0.0108194
402.168	-0.00850237
402.28	0.0195378
402.391	0.0112907
402.503	0.0237791
402.615	0.0122332
402.727	0.00375047
402.838	0.0138826
402.95	0.0214228
403.062	-0.00119779
403.174	0.0108194
403.286	-0.0273529
403.397	0.00375047
403.509	0.00610678
403.621	-0.00190469
403.733	-0.004261
403.845	-0.00166906
403.957	0.00539989
404.068	0.00634241
404.18	0.00092289
404.292	0.0174171
404.404	-0.00190469
404.516	-0.00708858
404.628	-0.00331848
404.74	0.015532
404.852	0.00587115
404.963	0.0152964
405.075	0.000687258
405.187	-0.008738
405.299	-0.00190469
405.411	0.00210105
405.523	0.0145895
405.635	-0.00614605
405.747	0.00657804
405.859	0.0039861
405.971	0.00139415
406.083	-0.00708858
406.195	0.0112907
406.307	0.0117619
406.419	0.0127045
406.531	0.0167102
406.643	-0.00567479
406.755	0.000451627
406.867	0.00516425
406.979	0.0193021
407.091	-0.0080311
407.203	0.00469299
407.315	-0.0146288
407.427	0.0197734
407.539	-0.0113299
407.651	0.00869873
407.763	-0.00214032
407.875	0.00304357
407.987	-0.00826673
408.099	0.0273136
408.211	0.00115852
408.323	0.00987688
408.435	0.0162389
408.547	0.0167102
408.659	0.00964125
408.772	0.0167102
408.884	0.00304357
408.996	0.00587115
409.108	0.0122332
409.22	0.00304357
409.332	0.0131757
409.444	-0.00520353
409.556	0.0039861
409.669	0.0032792
409.781	0.0268423
409.893	0.0134114
410.005	0.0193021
410.117	0.0077562
410.229	0.00916999
410.342	0.0127045
410.454	0.000687258
410.566	0.0039861
410.678	0.00728494
410.79	0.000687258
410.903	-0.00850237
411.015	0.00869873
411.127	0.000451627
411.239	0.0145895
411.352	-0.00214032
411.464	0.0169458
411.576	0.0183596
411.688	0.00940562
411.801	-0.00261158
411.913	0.0303768
412.025	0.00846309
412.137	0.0171815
412.25	-0.000490899
412.362	0.0195378
412.474	0.0138826
412.587	0.0211872
412.699	0.0202447
412.811	-0.00708858
412.924	0.0148251
413.036	0.0127045
413.148	0.00162978
413.261	0.0167102
413.373	-0.000490899
413.485	0.0197734
413.598	-0.000255267
413.71	0.020009
413.822	0.000687258
413.935	0.0077562
414.047	0.0197734
414.16	0.00893436
414.272	0.00257231
414.384	0.0115263
414.497	0.0164746
414.609	0.0122332
414.722	0.0129401
414.834	0.00916999
414.947	-0.000255267
415.059	0.0115263
415.171	-0.00261158
415.284	0.0251929
415.396	0.0077562
415.509	0.0228366
415.621	0.0039861
415.734	-0.00591042
415.846	0.00516425
415.959	0.0162389
416.071	0.00869873
416.184	0.0258998
416.296	0.013647
416.409	0.0148251
416.521	0.00092289
416.634	0.0145895
416.746	0.0150608
416.859	0.0127045
416.971	0.00799183
417.084	0.0209516
417.196	0.00210105
417.309	0.0145895
417.422	0.022601
417.534	0.00893436
417.647	0.0039861
417.759	0.0164746
417.872	0.0108194
417.984	0.0242504
418.097	0.0355607
418.21	0.0160033
418.322	0.0103481
418.435	0.0266067
418.548	0.00893436
418.66	0.013647
418.773	0.00304357
418.885	0.0134114
418.998	0.0221297
419.111	0.0148251
419.223	0.027078
419.336	0.0237791
419.449	-0.00638168
419.561	0.0247217
419.674	0.018124
419.787	0.0171815
419.899	0.015532
420.012	0.0141182
420.125	0.00987688
420.238	0.0145895
420.35	0.00964125
420.463	0.0143539
420.576	-0.00708858
420.688	0.0174171
420.801	0.015532
420.914	0.0216585
421.027	0.00869873
421.139	0.018124
421.252	0.00846309
421.365	0.0211872
421.478	-0.0049679
421.591	0.0167102
421.703	-0.00166906
421.816	0.0138826
421.929	0.0124688
422.042	0.0362676
422.155	-0.00755984
422.267	0.0263711
422.38	0.0115263
422.493	0.013647
422.606	0.0101125
422.719	0.00869873
422.832	0.00115852
422.944	0.0160033
423.057	0.0162389
423.17	0.0221297
423.283	0.0127045
423.396	0.0365032
423.509	0.00587115
423.622	0.0322619
423.735	-0.00543916
423.847	0.00822746
423.96	0.0188309
424.073	0.0266067
424.186	0.0108194
424.299	0.0261354
424.412	0.0112907
424.525	0.018124
424.638	0.0169458
424.751	0.00516425
424.864	-0.000255267
424.977	0.0223653
425.09	0.00964125
425.203	0.0266067
425.316	0.0221297
425.429	0.0273136
425.542	0.0138826
425.655	0.0127045
425.768	0.0134114
425.881	0.0197734
425.994	0.00893436
426.107	0.011055
426.22	0.00657804
426.333	0.0204803
426.446	0.0032792
426.559	0.0268423
426.672	0.0117619
426.785	0.0115263
426.898	0.0249573
427.011	0.020009
427.124	0.013647
427.237	0.0240148
427.35	-0.000255267
427.463	0.0152964
427.576	0.00940562
427.689	0.0240148
427.802	0.00539989
427.916	0.0185952
428.029	0.0162389
428.142	0.0162389
428.255	0.00422173
428.368	0.0355607
428.481	0.000451627
428.594	0.0167102
428.707	0.0197734
428.821	0.0294343
428.934	0.0162389
429.047	0.0174171
429.16	0.0077562
429.273	0.0183596
429.386	0.00940562
429.5	0.0459285
429.613	0.00940562
429.726	0.00893436
429.839	0.0160033
429.952	0.0296699
430.066	0.0103481
430.179	0.0185952
430.292	0.0240148
430.405	0.015532
430.519	0.0174171
430.632	0.0228366
430.745	0.00634241
430.858	0.0134114
430.972	0.00704931
431.085	0.0254286
431.198	0.0202447
431.311	0.015532
431.425	0.0148251
431.538	-0.00449663
431.651	0.0131757
431.764	0.00869873
431.878	0.0195378
431.991	0.0145895
432.104	0.011055
432.218	0.0221297
432.331	0.0240148
432.444	0.00846309
432.558	0.020009
432.671	0.00799183
432.784	0.0228366
432.898	0.0183596
433.011	0.0317906
433.124	0.0261354
433.238	0.0353251
433.351	0.00139415
433.465	0.00799183
433.578	0.0190665
433.691	0.00422173
433.805	0.00657804
433.918	0.0101125
434.032	0.013647
434.145	0.0204803
434.258	0.0127045
434.372	0.0108194
434.485	0.00375047
434.599	0.00351483
434.712	0.0167102
434.826	-0.00237595
434.939	0.013647
435.053	0.018124
435.166	0.0115263
435.279	0.0214228
435.393	0.000687258
435.506	0.00869873
435.62	0.0143539
435.733	0.0303768
435.847	0.00210105
435.96	0.0129401
436.074	0.00492862
436.187	0.0197734
436.301	0.00869873
436.414	0.0112907
436.528	0.00893436
436.642	0.022601
436.755	0.0164746
436.869	0.0216585
436.982	0.00752057
437.096	0.0129401
437.209	0.00492862
437.323	0.0122332
437.436	0.00752057
437.55	0.0124688
437.664	0.0188309
437.777	0.00681367
437.891	0.0112907
438.004	0.0209516
438.118	0.0230722
438.232	0.0145895
438.345	0.00563552
438.459	0.0145895
438.573	0.0178883
438.686	0.0145895
438.8	0.0127045
438.913	0.0301412
439.027	0.00516425
439.141	0.0343825
439.254	0.0143539
439.368	0.0216585
439.482	0.0183596
439.595	0.013647
439.709	-0.00661731
439.823	0.0221297
439.937	-0.00308284
440.05	0.0178883
440.164	0.0242504
440.278	0.0103481
440.391	0.00257231
440.505	0.011055
440.619	0.0235435
440.733	0.0124688
440.846	0.0167102
440.96	0.0174171
441.074	0.0160033
441.188	0.0301412
441.301	0.022601
441.415	0.00987688
441.529	0.00846309
441.643	0.00893436
441.756	0.00587115
441.87	0.020009
441.984	0.0108194
442.098	0.0228366
442.212	0.0258998
442.325	0.0230722
442.439	0.0197734
442.553	0.0240148
442.667	0.0256642
442.781	0.0254286
442.895	0.0164746
443.008	0.0280205
443.122	0.0167102
443.236	0.00516425
443.35	-0.00614605
443.464	0.020009
443.578	0.0209516
443.692	0.0138826
443.806	0.0237791
443.919	0.0299056
444.033	0.00893436
444.147	0.0280205
444.261	0.00539989
444.375	0.0178883
444.489	0.0157677
444.603	0.0207159
444.717	0.0249573
444.831	0.00916999
444.945	0.00799183
445.059	0.0251929
445.173	0.0131757
445.286	0.0131757
445.4	0.0160033
445.514	0.00869873
445.628	0.0115263
445.742	0.0122332
445.856	0.0256642
445.97	0.0127045
446.084	0.00516425
446.198	0.0195378
446.312	0.00162978
446.426	0.00610678
446.54	0.00846309
446.654	0.0127045
446.768	0.0167102
446.882	0.00893436
446.996	0.00964125
447.11	0.0287274
447.225	0.0195378
447.339	0.00799183
447.453	0.00657804
447.567	0.00587115
447.681	0.0174171
447.795	0.020009
447.909	0.013647
448.023	0.00869873
448.137	0.00092289
448.251	0.0150608
448.365	0.00916999
448.479	0.0169458
448.593	0.0145895
448.708	0.0171815
448.822	0.020009
448.936	0.0148251
449.05	-0.00214032
449.164	0.00233668
449.278	0.0039861
449.392	0.0268423
449.507	0.00893436
449.621	0.0346182
449.735	0.00233668
449.849	0.0183596
449.963	0.0077562
450.077	0.0306124
450.192	0.013647
450.306	0.0218941
450.42	0.00704931
450.534	-0.00850237
450.648	-0.00355411
450.763	0.03344
450.877	0.00610678
450.991	0.00916999
451.105	0.022601
451.219	0.0218941
451.334	0.0235435
451.448	0.0237791
451.562	0.0108194
451.676	0.0221297
451.791	0.0077562
451.905	0.0261354
452.019	0.0145895
452.133	0.0152964
452.248	0.0193021
452.362	0.0332044
452.476	0.00916999
452.591	0.0282561
452.705	0.0119976
452.819	0.0268423
452.934	0.018124
453.048	0.0171815
453.162	0.0171815
453.277	0.0218941
453.391	0.00445736
453.505	0.0197734
453.62	0.00822746
453.734	0.0221297
453.848	0.0228366
453.963	0.0105838
454.077	0.00987688
454.191	0.0193021
454.306	0.022601
454.42	0.0240148
454.534	0.0193021
454.649	0.0164746
454.763	0.00846309
454.878	0.0214228
454.992	0.00351483
455.106	0.011055
455.221	0.0077562
455.335	0.0131757
455.45	0.00587115
455.564	0.0108194
455.679	0.0211872
455.793	0.0131757
455.907	0.000451627
456.022	0.0273136
456.136	0.020009
456.251	0.0134114
456.365	0.0357963
456.48	0.0103481
456.594	-0.000255267
456.709	0.00587115
456.823	-0.000962162
456.938	0.0266067
457.052	0.031555
457.167	0.0174171
457.281	0.0202447
457.396	0.0230722
457.51	0.00916999
457.625	0.020009
457.739	0.00610678
457.854	0.0183596
457.968	0.00799183
458.083	0.0141182
458.197	-0.000962162
458.312	0.0119976
458.427	0.00987688
458.541	0.024486
458.656	0.0108194
458.77	0.0251929
458.885	0.00516425
458.999	0.0235435
459.114	0.0339113
459.229	0.0214228
459.343	0.00987688
459.458	0.0202447
459.572	0.0214228
459.687	0.0327331
459.802	0.0268423
459.916	0.0134114
460.031	0.0150608
460.146	0.0240148
460.26	0.0145895
460.375	0.0346182
460.49	0.020009
460.604	0.0214228
460.719	0.0185952
460.834	0.0134114
460.948	0.00539989
461.063	0.00964125
461.178	0.024486
461.292	-0.000255267
461.407	0.0108194
461.522	0.0242504
461.636	0.0306124
461.751	0.0162389
461.866	0.0145895
461.98	0.013647
462.095	0.0211872
462.21	0.0145895
462.325	0.0365032
462.439	0.0190665
462.554	0.0171815
462.669	-0.00449663
462.784	0.0233079
462.898	0.00280794
463.013	0.0119976
463.128	0.0230722
463.243	0.0277849
463.358	0.00799183
463.472	0.0261354
463.587	0.0287274
463.702	0.0258998
463.817	0.013647
463.931	0.0164746
464.046	0.0169458
464.161	0.00916999
464.276	0.027078
464.391	0.0249573
464.506	0.00916999
464.62	0.0381526
464.735	0.0400377
464.85	0.0308481
464.965	0.0131757
465.08	0.0197734
465.195	0.0167102
465.31	0.0256642
465.424	0.00893436
465.539	0.0209516
465.654	0.0134114
465.769	0.0353251
465.884	0.00210105
465.999	0.0299056
466.114	0.0160033
466.229	0.0336757
466.344	0.0296699
466.458	0.0372101
466.573	0.0209516
466.688	0.0355607
466.803	0.0141182
466.918	0.0190665
467.033	0.0183596
467.148	0.0435722
467.263	0.0433365
467.378	0.0242504
467.493	0.0214228
467.608	0.0127045
467.723	0.00516425
467.838	0.0242504
467.953	0.0372101
468.068	0.040509
468.183	0.0346182
468.298	0.0324975
468.413	0.027078
468.528	0.024486
468.643	0.040509
468.758	0.0414515
468.873	0.0369745
468.988	0.0369745
469.103	0.00799183
469.218	0.036032
469.333	0.0353251
469.448	0.0369745
469.563	0.0407446
469.678	0.027078
469.793	0.0346182
469.908	0.0433365
470.023	0.0282561
470.138	0.0383883
470.254	0.031555
470.369	0.03344
470.484	0.0306124
470.599	0.0395664
470.714	0.0346182
470.829	0.0386239
470.944	0.0544112
471.059	0.0221297
471.174	0.0254286
471.289	0.0336757
471.405	0.0291987
471.52	0.0336757
471.635	0.0313193
471.75	0.0433365
471.865	0.0412159
471.98	0.0310837
472.095	0.0308481
472.211	0.055825
472.326	0.0362676
472.441	0.0336757
472.556	0.0190665
472.671	0.0508767
472.787	0.036032
472.902	0.0284918
473.017	0.0240148
473.132	0.0294343
473.247	0.0447503
473.363	0.0341469
473.478	0.0332044
473.593	0.055825
473.708	0.0357963
473.823	0.0407446
473.939	0.049463
474.054	0.0496986
474.169	0.0346182
474.284	0.0504055
474.4	0.0341469
474.515	0.0190665
474.63	0.0188309
474.746	0.05394
474.861	0.0447503
474.976	0.0369745
475.091	0.0346182
475.207	0.0395664
475.322	0.0416871
475.437	0.0447503
475.553	0.0433365
475.668	0.0395664
475.783	0.0383883
475.898	0.0367389
476.014	0.0473423
476.129	0.0588882
476.244	0.0386239
476.36	0.0548825
476.475	0.0433365
476.591	0.0440434
476.706	0.0482848
476.821	0.0525262
476.937	0.0626583
477.052	0.0461641
477.167	0.0515836
477.283	0.0612445
477.398	0.0332044
477.513	0.0419228
477.629	0.0357963
477.744	0.0685491
477.86	0.0553537
477.975	0.0614802
478.09	0.0398021
478.206	0.0595951
478.321	0.0456929
478.437	0.0463997
478.552	0.0673709
478.668	0.0492273
478.783	0.0459285
478.899	0.0607733
479.014	0.0668997
479.129	0.0600664
479.245	0.0501699
479.36	0.0541756
479.476	0.0610089
479.591	0.0541756
479.707	0.046871
479.822	0.0478135
479.938	0.0499342
480.053	0.0687847
480.169	0.05394
480.284	0.0489917
480.4	0.0612445
480.515	0.0664284
480.631	0.0643077
480.746	0.0617158
480.862	0.0454572
480.977	0.0789169
481.093	0.0553537
481.208	0.0829226
481.324	0.0588882
481.44	0.0850433
481.555	0.0631296
481.671	0.0730261
481.786	0.0532331
481.902	0.0654859
482.017	0.0475779
482.133	0.0562963
482.249	0.0621871
482.364	0.0718479
482.48	0.0614802
482.595	0.0694916
482.711	0.0808019
482.826	0.106721
482.942	0.0720836
483.058	0.0694916
483.173	0.0758537
483.289	0.0888134
483.405	0.0803307
483.52	0.073733
483.636	0.0586526
483.752	0.0833939
483.867	0.0605376
483.983	0.080095
484.098	0.0942329
484.214	0.0753824
484.33	0.0751468
484.445	0.0751468
484.561	0.082687
484.677	0.0739686
484.793	0.0687847
484.908	0.0975318
485.024	0.07821
485.14	0.0852789
485.255	0.0930548
485.371	0.105779
485.487	0.0921122
485.602	0.0888134
485.718	0.0937617
485.834	0.109785
485.95	0.0779744
486.065	0.0977674
486.181	0.0937617
486.297	0.0883421
486.413	0.0930548
486.528	0.117796
486.644	0.0996524
486.76	0.117325
486.876	0.101302
486.991	0.114026
487.107	0.118503
487.223	0.119917
487.339	0.119917
487.455	0.122037
487.57	0.103187
487.686	0.122037
487.802	0.100831
487.918	0.131227
488.034	0.11002
488.15	0.118032
488.265	0.109313
488.381	0.123687
488.497	0.0965892
488.613	0.11921
488.729	0.138296
488.845	0.14725
488.96	0.119681
489.076	0.143716
489.192	0.145836
489.308	0.139945
489.424	0.138767
489.54	0.141359
489.656	0.148428
489.772	0.142302
489.887	0.15267
490.003	0.173641
490.119	0.137118
490.235	0.148899
490.351	0.175526
490.467	0.142066
490.583	0.140652
490.699	0.167986
490.815	0.171049
490.931	0.16398
491.047	0.161859
491.163	0.172463
491.278	0.169635
491.394	0.164215
491.51	0.179531
491.626	0.171991
491.742	0.167043
491.858	0.184008
491.974	0.197204
492.09	0.186129
492.206	0.198382
492.322	0.187072
492.438	0.18071
492.554	0.188721
492.67	0.209221
492.786	0.225951
492.902	0.20333
493.018	0.204037
493.134	0.224066
493.25	0.196733
493.366	0.23302
493.482	0.241503
493.598	0.225715
493.714	0.2276
493.83	0.221945
493.946	0.225244
494.063	0.23514
494.179	0.216526
494.295	0.238204
494.411	0.261531
494.527	0.247393
494.643	0.257525
494.759	0.241974
494.875	0.268129
494.991	0.262238
495.107	0.276847
495.223	0.252342
495.339	0.267658
495.456	0.27614
495.572	0.295933
495.688	0.286508
495.804	0.27237
495.92	0.298525
496.036	0.286744
496.152	0.298525
496.268	0.288864
496.385	0.312192
496.501	0.293106
496.617	0.307715
496.733	0.32633
496.849	0.319968
496.965	0.305123
497.082	0.322795
497.198	0.309836
497.314	0.335284
497.43	0.327272
497.546	0.337876
497.662	0.337405
497.779	0.361203
497.895	0.339054
498.011	0.352014
498.127	0.3506
498.244	0.348244
498.36	0.357198
498.476	0.354841
498.592	0.370864
498.708	0.363795
498.825	0.378169
498.941	0.392542
499.057	0.372514
499.173	0.378169
499.29	0.377462
499.406	0.401025
499.522	0.427416
499.638	0.412571
499.755	0.419169
499.871	0.43095
499.987	0.408094
500.104	0.420582
500.22	0.428594
500.336	0.437548
500.452	0.429536
500.569	0.46276
500.685	0.462996
500.801	0.466531
500.918	0.424117
501.034	0.462054
501.15	0.454985
501.267	0.483732
501.383	0.475956
501.499	0.473128
501.616	0.502346
501.732	0.484674
501.848	0.498105
501.965	0.508002
502.081	0.498105
502.198	0.530151
502.314	0.508237
502.43	0.520726
502.547	0.530858
502.663	0.543111
502.779	0.52426
502.896	0.551593
503.012	0.519783
503.129	0.550887
503.245	0.547116
503.361	0.555364
503.478	0.593771
503.594	0.600134
503.711	0.546645
503.827	0.597306
503.944	0.573743
504.06	0.594007
504.176	0.608145
504.293	0.597542
504.409	0.602725
504.526	0.614978
504.642	0.608381
504.759	0.620162
504.875	0.639484
504.992	0.636892
505.108	0.624875
505.225	0.637835
505.341	0.641133
505.458	0.655507
505.574	0.659277
505.691	0.700512
505.807	0.683783
505.924	0.657156
506.04	0.676714
506.157	0.697214
506.273	0.670823
506.39	0.711352
506.506	0.690145
506.623	0.693915
506.739	0.71088
506.856	0.722191
506.972	0.68661
507.089	0.735386
507.205	0.73515
507.322	0.736093
507.439	0.73892
507.555	0.76861
507.672	0.743633
507.788	0.76484
507.905	0.760599
508.021	0.758007
508.138	0.770024
508.255	0.773558
508.371	0.770495
508.488	0.786518
508.604	0.7573
508.721	0.811024
508.838	0.801127
508.954	0.797593
509.071	0.792173
509.188	0.799242
509.304	0.784633
509.421	0.825397
509.537	0.843776
509.654	0.814558
509.771	0.788874
509.887	0.831288
510.004	0.840949
510.121	0.842598
510.237	0.848489
510.354	0.851081
510.471	0.795472
510.587	0.872288
510.704	0.844012
510.821	0.874408
510.937	0.866161
511.054	0.907161
511.171	0.872052
511.287	0.866868
511.404	0.896558
511.521	0.871581
511.638	0.863569
511.754	0.872523
511.871	0.89538
511.988	0.904098
512.105	0.898679
512.221	0.896087
512.338	0.907397
512.455	0.936144
512.572	0.902684
512.688	0.882184
512.805	0.912581
512.922	0.889018
513.039	0.904569
513.155	0.929546
513.272	0.929075
513.389	0.913759
513.506	0.925305
513.622	0.916115
513.739	0.891374
513.856	0.94604
513.973	0.92554
514.09	0.913288
514.206	0.957115
514.323	0.942506
514.44	0.949104
514.557	0.912581
514.674	0.933552
514.791	0.971489
514.907	0.930253
515.024	0.920121
515.141	0.959471
515.258	0.986333
515.375	0.934023
515.492	0.956644
515.608	0.944155
515.725	0.964184
515.842	0.938736
515.959	0.969132
516.076	0.966069
516.193	0.97031
516.31	0.977144
516.427	0.96819
516.543	0.95523
516.66	0.961592
516.777	0.972431
516.894	0.951696
517.011	0.977379
517.128	0.976908
517.245	0.959943
517.362	0.965362
517.479	0.954759
517.596	0.988925
517.713	0.950046
517.829	0.972195
517.946	0.959707
518.063	0.941092
518.18	0.95146
518.297	1
518.414	0.92719
518.531	0.976201
518.648	0.98869
518.765	0.959
518.882	0.975494
518.999	0.976672
519.116	0.995759
519.233	0.981385
519.35	0.949104
519.467	0.987983
519.584	0.978793
519.701	0.963242
519.818	0.971253
519.935	0.96065
520.052	0.998351
520.169	0.965833
520.286	0.935908
520.403	0.945098
520.52	0.943684
520.637	0.951931
520.754	0.938029
520.871	0.94227
520.988	0.934023
521.105	0.900564
521.222	0.964655
521.339	0.969368
521.457	0.973845
521.574	0.953109
521.691	0.934494
521.808	0.926483
521.925	0.939207
522.042	0.905276
522.159	0.920592
522.276	0.925776
522.393	0.917529
522.51	0.94769
522.627	0.896558
522.744	0.904098
522.862	0.92554
522.979	0.905983
523.096	0.919414
523.213	0.945569
523.33	0.904098
523.447	0.918472
523.564	0.888782
523.681	0.900092
523.799	0.893495
523.916	0.877943
524.033	0.886897
524.15	0.875822
524.267	0.875351
524.384	0.871817
524.502	0.889253
524.619	0.885012
524.736	0.840006
524.853	0.838357
524.97	0.871581
525.087	0.837179
525.205	0.853202
525.322	0.83388
525.439	0.86569
525.556	0.871817
525.673	0.824219
525.791	0.813144
525.908	0.836707
526.025	0.820449
526.142	0.814558
526.259	0.818564
526.377	0.818564
526.494	0.816914
526.611	0.790288
526.728	0.766254
526.846	0.794058
526.963	0.761777
527.08	0.772616
527.197	0.770495
527.315	0.767667
527.432	0.779213
527.549	0.775208
527.666	0.760127
527.784	0.762719
527.901	0.743633
528.018	0.729024
528.136	0.734679
528.253	0.769788
528.37	0.734208
528.487	0.733737
528.605	0.742219
528.722	0.741041
528.839	0.757064
528.957	0.725254
529.074	0.69038
529.191	0.717007
529.309	0.729966
529.426	0.706168
529.543	0.711587
529.661	0.6958
529.778	0.718656
529.895	0.721719
530.013	0.67153
530.13	0.680484
530.247	0.690145
530.365	0.696271
530.482	0.649616
530.6	0.638306
530.717	0.641605
530.834	0.678834
530.952	0.648909
531.069	0.661162
531.186	0.657392
531.304	0.676478
531.421	0.659277
531.539	0.667524
531.656	0.666817
531.773	0.624875
531.891	0.649616
532.008	0.657628
532.126	0.629116
532.243	0.625582
532.361	0.61545
532.478	0.61545
532.595	0.61922
532.713	0.626289
532.83	0.63807
532.948	0.647967
533.065	0.621105
533.183	0.614507
533.3	0.604139
533.418	0.631708
533.535	0.607438
533.653	0.609088
533.77	0.5933
533.887	0.61757
534.005	0.577749
534.122	0.616156
534.24	0.587409
534.357	0.59495
534.475	0.591415
534.592	0.607202
534.71	0.558191
534.827	0.563611
534.945	0.568559
535.062	0.577277
535.18	0.576335
535.298	0.609088
535.415	0.574921
535.533	0.585053
535.65	0.542404
535.768	0.567145
535.885	0.552772
536.003	0.566438
536.12	0.543346
536.238	0.543346
536.355	0.517427
536.473	0.535806
536.591	0.55772
536.708	0.540754
536.826	0.543582
536.943	0.531565
537.061	0.531565
537.178	0.527795
537.296	0.521668
537.414	0.540754
537.531	0.518369
537.649	0.526145
537.766	0.507059
537.884	0.499519
538.002	0.51295
538.119	0.513186
538.237	0.48703
538.354	0.491507
538.472	0.506117
538.59	0.495042
538.707	0.465117
538.825	0.48868
538.943	0.472186
539.06	0.493628
539.178	0.460875
539.296	0.472893
539.413	0.467944
539.531	0.477841
539.649	0.45145
539.766	0.460168
539.884	0.441082
540.002	0.486559
540.119	0.41587
540.237	0.442967
540.355	0.426709
540.472	0.446266
540.59	0.426709
540.708	0.435663
540.825	0.423881
540.943	0.432835
541.061	0.430715
541.178	0.438726
541.296	0.411628
541.414	0.417519
541.532	0.419169
541.649	0.389008
541.767	0.386416
541.885	0.402674
542.003	0.367094
542.12	0.392542
542.238	0.368037
542.356	0.383588
542.474	0.356019
542.591	0.360261
542.709	0.360025
542.827	0.38406
542.945	0.35979
543.062	0.369215
543.18	0.367565
543.298	0.370864
543.416	0.368979
543.533	0.335284
543.651	0.35814
543.769	0.334341
543.887	0.339761
544.005	0.336226
544.122	0.356491
544.24	0.329157
544.358	0.3301
544.476	0.342824
544.594	0.301353
544.712	0.341646
544.829	0.317847
544.947	0.347065
545.065	0.291456
545.183	0.313134
545.301	0.286979
545.419	0.303945
545.536	0.29664
545.654	0.302767
545.772	0.278025
545.89	0.315726
546.008	0.298761
546.126	0.304652
546.244	0.274727
546.361	0.297347
546.479	0.275198
546.597	0.274255
546.715	0.27614
546.833	0.280382
546.951	0.295227
547.069	0.286273
547.187	0.284387
547.304	0.288864
547.422	0.246215
547.54	0.281324
547.658	0.254934
547.776	0.258704
[truncated: 1,651 more rows]

## Sheet: Supplementary Figure 1d
Supplementary Figure 1d
Measured microLEDs optical powers as a function of their driving current.
	Normalized optical power [a.u.]
Current [mA]	channel 1	channel 2	channel 3	channel 4	channel 5	channel 6	channel 7	channel 8	channel 9	channel 10	channel 11	channel 12	channel 13	channel 14	channel 15	channel 16
0	0.00140281	0.00118316	0.00119571	0.00119913	0.00117289	0.0011729	0.00116605	0.00115122	0.00113411	0.00114323	0.0011729	0.00117518	0.00113183	0.00116263	0.00117632	0.00116719
0.25	0.0299477	0.0287734	0.0290886	0.0299321	0.0293872	0.0295763	0.0290751	0.0278333	0.0288911	0.0279939	0.0289331	0.0284033	0.0286478	0.0297999	0.028351	0.0291754
0.5	0.0542	0.0526691	0.0538977	0.054289	0.0531391	0.0529315	0.0526873	0.0514165	0.0520918	0.0526999	0.0531265	0.0525059	0.0533821	0.0539821	0.0528413	0.0526919
0.75	0.0764202	0.0739322	0.0746771	0.0764236	0.0746874	0.074198	0.0733926	0.0726819	0.0731621	0.0729705	0.0750536	0.0746805	0.0749178	0.0751106	0.0740828	0.0739983
1	0.0976639	0.0944024	0.09525	0.0968528	0.0951165	0.0944401	0.0943602	0.0917969	0.0932822	0.0932457	0.0945519	0.0948793	0.0941788	0.0952398	0.0930768	0.0943613
1.25	0.116353	0.113795	0.114008	0.116188	0.114103	0.114625	0.112787	0.110679	0.112061	0.112077	0.113845	0.113686	0.114477	0.115274	0.11187	0.113258
1.5	0.135885	0.132774	0.133479	0.135405	0.132585	0.132939	0.130742	0.128953	0.131556	0.130199	0.1325	0.13193	0.133025	0.133453	0.130057	0.131692
1.75	0.152778	0.15004	0.1507	0.153897	0.150682	0.150898	0.149605	0.146563	0.149418	0.147712	0.150457	0.14978	0.151082	0.151282	0.149176	0.151029
2	0.170127	0.167536	0.168593	0.171557	0.168892	0.169034	0.166068	0.164939	0.16607	0.164509	0.167742	0.167975	0.167907	0.169366	0.165863	0.167896
2.25	0.187235	0.18417	0.186484	0.188349	0.186071	0.186094	0.182934	0.18058	0.182987	0.181359	0.185153	0.185134	0.18508	0.186512	0.182855	0.185232
2.5	0.203257	0.201162	0.203263	0.205385	0.202234	0.202153	0.200047	0.19806	0.200409	0.198712	0.201408	0.201214	0.201254	0.202609	0.198798	0.201431
2.75	0.219402	0.218465	0.220239	0.222801	0.218602	0.218374	0.216034	0.214378	0.216518	0.213304	0.217946	0.217536	0.217689	0.218814	0.214904	0.217824
3	0.235928	0.234595	0.235856	0.23914	0.23521	0.234839	0.232275	0.229324	0.231418	0.229583	0.234661	0.233988	0.234264	0.235262	0.231292	0.234433
3.25	0.252577	0.249304	0.251484	0.255618	0.25048	0.249948	0.24723	0.24592	0.247973	0.244595	0.250063	0.25077	0.249595	0.251962	0.246371	0.249793
3.5	0.26795	0.265676	0.267377	0.270671	0.265826	0.26513	0.263769	0.261215	0.2632	0.261175	0.265573	0.266197	0.265015	0.267292	0.261605	0.266809
3.75	0.283367	0.280766	0.281733	0.285917	0.281285	0.280582	0.277433	0.275	0.278575	0.274888	0.281169	0.28163	0.280566	0.282777	0.276921	0.280824
4	0.298932	0.295904	0.297768	0.301321	0.296844	0.296096	0.29272	0.290476	0.292429	0.290198	0.296908	0.295759	0.296316	0.296836	0.292453	0.296521
4.25	0.31304	0.311138	0.312254	0.316801	0.31249	0.311704	0.308089	0.304515	0.308029	0.305556	0.311115	0.311369	0.310484	0.31246	0.307989	0.312254
4.5	0.32869	0.325171	0.326754	0.332684	0.326666	0.325716	0.32197	0.320118	0.321992	0.319397	0.32693	0.325546	0.326275	0.326591	0.321991	0.326503
4.75	0.344374	0.340483	0.341248	0.346641	0.340925	0.341663	0.337718	0.334124	0.337667	0.333341	0.341247	0.341565	0.340568	0.342578	0.335998	0.340772
5	0.35889	0.35431	0.355813	0.362251	0.355399	0.355741	0.351673	0.348583	0.351945	0.347567	0.355867	0.355868	0.355022	0.356724	0.350416	0.355387
5.25	0.374097	0.368176	0.370639	0.376338	0.369529	0.369762	0.365596	0.362554	0.365969	0.361433	0.370148	0.370085	0.369183	0.370941	0.364451	0.369731
5.5	0.387261	0.382057	0.385216	0.390414	0.383684	0.383848	0.379537	0.376601	0.379967	0.375368	0.384412	0.384363	0.383343	0.385165	0.378484	0.384053
5.75	0.401195	0.395932	0.399678	0.404403	0.397872	0.397969	0.393396	0.39073	0.394097	0.389298	0.397097	0.398545	0.397579	0.399454	0.392441	0.398414
6	0.415582	0.409745	0.412466	0.418453	0.411981	0.411991	0.407207	0.403222	0.406542	0.403191	0.411326	0.411168	0.411739	0.413515	0.406447	0.412643
6.25	0.428805	0.423631	0.42686	0.432515	0.424532	0.424474	0.419542	0.417218	0.420427	0.415557	0.425575	0.425245	0.424222	0.426055	0.418866	0.426835
6.5	0.441775	0.437317	0.43961	0.446541	0.438593	0.438478	0.433376	0.429639	0.434345	0.4294	0.438094	0.439353	0.438359	0.440095	0.432685	0.439372
6.75	0.4542	0.449511	0.452334	0.458929	0.45264	0.450908	0.447205	0.443556	0.446709	0.441688	0.452264	0.45188	0.450929	0.452626	0.44508	0.453589
7	0.468246	0.463152	0.466574	0.472843	0.465034	0.464674	0.459395	0.4559	0.459026	0.455437	0.464774	0.465891	0.464904	0.46662	0.458928	0.466058
7.25	0.480541	0.475429	0.479267	0.485151	0.477378	0.477047	0.471519	0.469698	0.472792	0.467629	0.477213	0.47837	0.477329	0.479077	0.471208	0.478593
7.5	0.494323	0.488984	0.491847	0.499056	0.49123	0.49087	0.485246	0.481984	0.485079	0.481319	0.491181	0.490806	0.489818	0.491538	0.483377	0.492548
7.75	0.509232	0.501028	0.507	0.513412	0.510883	0.503156	0.497424	0.494242	0.497365	0.493414	0.510758	0.503146	0.502166	0.507751	0.497154	0.507307
8	0.519869	0.515211	0.517762	0.524869	0.517068	0.517592	0.511612	0.50864	0.511658	0.507615	0.517227	0.519106	0.516726	0.518514	0.511533	0.518389
8.25	0.531942	0.527716	0.529983	0.538138	0.528776	0.528468	0.522523	0.519448	0.524083	0.518412	0.52914	0.530177	0.527762	0.530655	0.52225	0.530393
8.5	0.544083	0.539185	0.542101	0.550085	0.540871	0.540484	0.534573	0.531042	0.535928	0.530063	0.541144	0.542454	0.539721	0.542875	0.534037	0.542454
8.75	0.556144	0.55095	0.554344	0.561986	0.553	0.552431	0.546133	0.543377	0.548114	0.541839	0.553581	0.554424	0.552101	0.555084	0.546224	0.554891
9	0.568	0.562818	0.566565	0.57382	0.565004	0.564162	0.557966	0.555324	0.559025	0.553706	0.565483	0.566382	0.5639	0.56702	0.558046	0.566701
9.25	0.579879	0.574298	0.578831	0.585733	0.576781	0.575744	0.569469	0.568455	0.570164	0.565369	0.577191	0.576678	0.575687	0.578876	0.568114	0.578819
9.5	0.591803	0.585949	0.590744	0.597372	0.588625	0.587771	0.581177	0.580209	0.581712	0.577031	0.587703	0.588978	0.587612	0.590801	0.57981	0.589309
9.75	0.603602	0.59596	0.601245	0.609171	0.599217	0.599251	0.592691	0.59047	0.593659	0.587338	0.59957	0.600538	0.599536	0.601267	0.591439	0.601108
10	0.615094	0.607486	0.613146	0.619399	0.610629	0.61088	0.602805	0.602133	0.60506	0.598557	0.611153	0.612372	0.609878	0.612748	0.603055	0.61293
10.25	0.626916	0.619274	0.624968	0.630902	0.622406	0.621221	0.614296	0.61375	0.615265	0.610242	0.623009	0.622633	0.621597	0.624569	0.613089	0.624638
10.5	0.637075	0.630435	0.635332	0.642746	0.63261	0.632417	0.625765	0.623841	0.626699	0.621563	0.633214	0.634239	0.633328	0.634694	0.624421	0.634968
10.75	0.648532	0.640503	0.647086	0.652894	0.644261	0.644033	0.635776	0.63515	0.642382	0.63146	0.644683	0.645935	0.643156	0.646254	0.635902	0.646767
11	0.658634	0.651459	0.657336	0.664192	0.655673	0.653965	0.64704	0.64515	0.648065	0.643077	0.654739	0.655867	0.65483	0.657951	0.645958	0.656732
11.25	0.67024	0.662837	0.668919	0.675604	0.665661	0.665286	0.658201	0.656766	0.659443	0.652575	0.66639	0.667461	0.664887	0.668064	0.657393	0.668121
11.5	0.681617	0.672654	0.678987	0.685513	0.676868	0.676743	0.668019	0.666607	0.669169	0.663953	0.676151	0.677506	0.676458	0.679431	0.667165	0.677984
11.75	0.691572	0.683861	0.690421	0.696993	0.686993	0.68672	0.679306	0.67787	0.685775	0.673497	0.687631	0.688861	0.686367	0.689385	0.678406	0.689704
12	0.702835	0.693451	0.700387	0.706867	0.696856	0.697699	0.68902	0.685729	0.691082	0.684601	0.697608	0.698792	0.697744	0.699271	0.688212	0.699521
12.25	0.712641	0.704658	0.710318	0.718063	0.708166	0.707459	0.698758	0.696947	0.701469	0.694339	0.708712	0.709965	0.707676	0.710307	0.697904	0.709418
12.5	0.722766	0.714156	0.721662	0.72796	0.717915	0.717152	0.709475	0.706708	0.716537	0.705239	0.718518	0.719771	0.717288	0.72017	0.708803	0.720568
12.75	0.733882	0.723666	0.731411	0.737367	0.729235	0.728358	0.719304	0.716491	0.721081	0.714691	0.728165	0.729657	0.728541	0.731456	0.718347	0.730363
13	0.74313	0.734486	0.741183	0.748369	0.738848	0.737937	0.728803	0.727618	0.734395	0.724497	0.739429	0.740784	0.738358	0.741183	0.728131	0.740157
13.25	0.754132	0.743927	0.752139	0.758004	0.748437	0.747401	0.739429	0.736957	0.741308	0.735101	0.749052	0.750442	0.747868	0.750886	0.738802	0.751239
13.5	0.763585	0.753209	0.761888	0.767377	0.757868	0.758243	0.74887	0.74641	0.751102	0.744406	0.758676	0.75977	0.758745	0.761683	0.748164	0.760829
13.75	0.773026	0.763858	0.771478	0.778186	0.768596	0.767639	0.758118	0.755681	0.760043	0.754052	0.767992	0.769291	0.76822	0.771364	0.757355	0.770304
14	0.7824	0.773026	0.780976	0.787456	0.778026	0.777115	0.768562	0.766375	0.770669	0.763061	0.777571	0.780042	0.777685	0.780942	0.766683	0.77953
14.25	0.793105	0.782309	0.790349	0.796966	0.787479	0.78757	0.777912	0.775464	0.781728	0.773664	0.788231	0.789552	0.787035	0.790133	0.777115	0.790383
14.5	0.802217	0.7915	0.800918	0.807217	0.796773	0.796875	0.787126	0.78478	0.789017	0.782821	0.797308	0.798379	0.796237	0.799108	0.786318	0.799404
14.75	0.811385	0.801704	0.810223	0.816328	0.80577	0.805656	0.796169	0.793971	0.804028	0.79183	0.806488	0.807832	0.806636	0.809779	0.795292	0.808663
15	0.820701	0.810394	0.819505	0.825758	0.816168	0.814836	0.80495	0.802718	0.807034	0.800565	0.81569	0.816897	0.815747	0.818765	0.80413	0.817888
15.25	0.829892	0.819494	0.828674	0.834494	0.825154	0.824072	0.813856	0.811715	0.821817	0.809631	0.824847	0.825997	0.825075	0.828047	0.813173	0.826886
15.5	0.840256	0.828264	0.837899	0.843696	0.834254	0.834414	0.82389	0.821931	0.826248	0.81848	0.833822	0.836418	0.834197	0.837295	0.822193	0.836145
15.75	0.849128	0.837215	0.847113	0.852921	0.843331	0.843274	0.832853	0.831054	0.835234	0.828605	0.842887	0.845586	0.843172	0.846395	0.830872	0.845142
16	0.858228	0.845905	0.856144	0.863057	0.852409	0.852374	0.841691	0.839949	0.846782	0.837477	0.853126	0.85447	0.852238	0.855541	0.840849	0.854174
16.25	0.867317	0.8548	0.865016	0.871827	0.861235	0.861121	0.850598	0.848707	0.852978	0.846406	0.861975	0.863593	0.861224	0.86439	0.849755	0.863228
16.5	0.876064	0.864868	0.874014	0.880847	0.870164	0.870096	0.85931	0.857625	0.861702	0.854903	0.870996	0.872203	0.870084	0.873433	0.858536	0.871941
16.75	0.88464	0.873888	0.882988	0.889856	0.878809	0.878695	0.868	0.866132	0.870449	0.863524	0.879742	0.881018	0.879048	0.882271	0.867226	0.880802
17	0.893808	0.882225	0.891826	0.898409	0.887783	0.887362	0.876827	0.874754	0.879127	0.872431	0.88866	0.890004	0.887817	0.891018	0.875825	0.889264
17.25	0.902521	0.89087	0.900698	0.907122	0.896792	0.896325	0.885312	0.883364	0.888102	0.880688	0.897213	0.898956	0.896576	0.900026	0.884514	0.898591
17.5	0.911188	0.899229	0.909434	0.915948	0.905345	0.904958	0.893876	0.892293	0.896803	0.889514	0.906006	0.907703	0.905402	0.908739	0.893238	0.907224
17.75	0.92006	0.907634	0.918146	0.924581	0.913967	0.914707	0.902464	0.900869	0.90514	0.897976	0.914935	0.916222	0.91416	0.917509	0.901553	0.915914
18	0.929684	0.916324	0.926734	0.933078	0.922759	0.922201	0.91096	0.909069	0.913591	0.90653	0.923556	0.925048	0.922565	0.926278	0.910117	0.924627
18.25	0.938123	0.924604	0.93564	0.94154	0.931198	0.930731	0.919342	0.917816	0.922224	0.914718	0.932223	0.933499	0.930879	0.934524	0.918352	0.932998
18.5	0.946596	0.9331	0.944057	0.950013	0.939547	0.940412	0.927759	0.926016	0.930481	0.923317	0.940515	0.942109	0.939752	0.943316	0.926871	0.941699
18.75	0.955002	0.941414	0.952644	0.958646	0.948168	0.948749	0.936107	0.934569	0.93892	0.931574	0.948806	0.950503	0.94818	0.951573	0.935025	0.95015
19	0.963384	0.949694	0.960856	0.966869	0.956596	0.957223	0.944296	0.942827	0.947166	0.939877	0.957143	0.95868	0.956391	0.960001	0.943259	0.958282
19.25	0.971789	0.957872	0.969306	0.97516	0.964921	0.96532	0.952439	0.951129	0.955514	0.948191	0.965502	0.967165	0.964944	0.968441	0.951471	0.966664
19.5	0.980114	0.965924	0.977734	0.983611	0.973315	0.973532	0.960616	0.959159	0.963589	0.956152	0.972609	0.975411	0.973065	0.976573	0.958293	0.975115
19.75	0.988337	0.973987	0.986048	0.991492	0.981504	0.981709	0.968782	0.967507	0.97147	0.964352	0.980866	0.983827	0.981367	0.984875	0.966448	0.983338
20	0.996481	0.982142	0.994192	1	0.989659	0.989829	0.976812	0.975456	0.979682	0.972848	0.989283	0.991993	0.98942	0.993144	0.974625	0.991367

## Sheet: Supplementary Figure 1e
Supplementary Figure 1e
Measured microLED bandwidth responses
	Normalized bandwidth response [dB]
Bandwidth [MHz]	I=5 mA	I=20 mA	I=40 mA
10	0	-0.693565	-1.32376
19.95	-0.555671	-0.303491	-0.68657
29.9	-1.04369	0	-0.490838
39.85	-1.8737	-0.0746014	0
49.8	-2.67346	-0.229422	-0.282348
59.75	-3.24159	-0.447148	-0.16767
69.7	-4.00596	-0.482679	-0.215238
79.65	-4.25305	-0.691079	-0.513045
89.6	-5.39661	-0.915199	-0.294596
99.55	-5.79589	-1.34273	-0.25516
109.5	-6.04882	-1.49003	-0.262246
119.45	-6.96026	-1.56284	-0.447561
129.4	-7.68354	-1.95237	-0.396571
139.35	-7.78132	-2.11363	-0.562516
149.3	-8.42708	-2.63081	-0.738846
159.25	-8.86833	-2.90502	-0.340716
169.2	-9.42233	-3.05685	-1.15633
179.15	-9.94296	-3.39044	-1.0022
189.1	-10.3785	-3.5671	-1.30512
199.05	-11.1271	-3.97068	-1.23295
209	-11.0286	-4.00101	-1.32522
218.95	-11.8687	-4.49931	-1.82702
228.9	-11.7427	-4.87254	-1.54968
238.85	-11.4789	-4.92846	-1.82055
248.8	-12.8946	-5.14691	-2.09508
258.75	-11.5343	-5.65757	-2.57798
268.7	-13.5369	-6.06441	-2.50889
278.65	-13.6438	-5.78198	-2.44426
288.6	-13.1061	-6.05168	-2.54521
298.55	-14.2806	-6.76428	-3.49631
308.5	-13.9931	-6.55559	-3.52736
318.45	-13.4486	-7.3833	-3.52059
328.4	-13.9717	-7.34796	-3.61813
338.35	-14.2878	-7.65519	-3.83834
348.3	-15.8302	-7.5881	-4.30416
358.25	-14.525	-8.02553	-4.11916
368.2	-15.4082	-8.21296	-4.58439
378.15	-16.1499	-7.735	-4.39739
388.1	-15.9296	-8.31232	-4.55279
398.05	-14.4872	-8.58651	-5.31891
408	-16.5179	-8.8167	-4.47552
417.95	-17.0446	-8.90872	-5.29153
427.9	-16.3541	-9.28401	-4.93401
437.85	-17.8653	-8.80391	-4.85979
447.8	-18.402	-8.96008	-5.37524
457.75	-17.1702	-8.61385	-5.22155
467.7	-17.9711	-10.3585	-5.51755
477.65	-17.1519	-9.47142	-5.37094
487.6	-17.2684	-9.25717	-5.96011
497.55	-17.5286	-10.412	-5.8333
507.5	-18.4951	-9.74444	-5.33448
517.45	-17.6115	-10.2843	-5.96773
527.4	-17.5661	-9.67865	-6.01016
537.35	-18.2379	-9.9666	-6.10675
547.3	-18.6416	-10.101	-5.81605
557.25	-17.6277	-9.69993	-5.82121
567.2	-17.3946	-11.4652	-5.98913
577.15	-16.8082	-10.4061	-5.97844
587.1	-18.4373	-10.8837	-6.89033
597.05	-19.5452	-10.1591	-5.95986
607	-17.5573	-10.3446	-5.9476
616.95	-18.3262	-10.747	-6.63403
626.9	-18.6591	-10.3471	-6.95368
636.85	-17.353	-11.2586	-6.08591
646.8	-18.0898	-10.7508	-6.95328
656.75	-17.6886	-11.0235	-6.43738
666.7	-18.3188	-10.8283	-5.94939
676.65	-19.5556	-11.0076	-6.76542
686.6	-17.5345	-10.7475	-6.76888
696.55	-19.2254	-10.823	-6.43516
706.5	-17.0865	-11.2846	-6.57965
716.45	-17.4198	-10.2277	-6.70936
726.4	-19.218	-11.4939	-6.89518
736.35	-19.6648	-11.9056	-6.54129
746.3	-18.985	-11.3236	-6.42581
756.25	-18.9902	-11.1812	-6.28586
766.2	-19.5885	-11.9944	-6.4959
776.15	-21.1085	-11.8932	-7.18222
786.1	-20.0451	-12.0594	-6.76117
796.05	-19.2131	-11.1454	-6.37585
806	-17.6975	-10.962	-7.45211
815.95	-17.6037	-11.208	-7.1385
825.9	-19.9765	-12.0872	-7.19896
835.85	-18.1744	-11.2131	-7.80163
845.8	-18.4789	-11.9906	-7.25679
855.75	-20.7988	-11.5906	-7.74069
865.7	-20.2669	-12.8546	-7.69514
875.65	-19.754	-13.2996	-7.73679
885.6	-20.0912	-12.4557	-7.8007
895.55	-22.0688	-13.2127	-8.78623
905.5	-20.561	-13.4787	-7.85761
915.45	-20.4568	-12.7792	-7.77047
925.4	-20.518	-12.8229	-7.45091
935.35	-21.258	-12.6753	-9.15789
945.3	-19.4463	-14.1332	-8.42101
955.25	-20.3936	-13.5897	-8.9797
965.2	-19.2791	-13.6674	-8.49393
975.15	-20.6641	-13.2929	-8.97812
985.1	-18.1886	-13.815	-9.19835
995.05	-19.7708	-13.4632	-8.60326
