# Supplementary material for: Analog optical computer for AI inference and combinatorial optimization
Source: Nature. 2025 Sep 3;645(8080):354–61. doi: 10.1038/s41586-025-09430-z (PMC12422976; doi:10.1038/s41586-025-09430-z)
Supplement: Supplementary file 2 — Source data for Supplementary Figs. 1–13 [file 41586_2025_9430_MOESM2_ESM.zip › Supplementary_Figure_2.xlsx]

## Sheet: Supplementary Figure 2c
Supplementary Figure 2c
Normalized SLM transfer function over the grey values.
Grey level	Normalized response [a.u.]
0	0.11596
1	0.118133
2	0.11596
3	0.118915
4	0.120219
5	0.119089
6	0.119958
7	0.121175
8	0.121436
9	0.122045
10	0.126304
11	0.127173
12	0.128825
13	0.135605
14	0.139082
15	0.141168
16	0.145428
17	0.144993
18	0.149687
19	0.151773
20	0.155946
21	0.168724
22	0.169506
23	0.169159
24	0.178199
25	0.180981
26	0.183588
27	0.187587
28	0.191064
29	0.195063
30	0.191933
31	0.197844
32	0.199583
33	0.202712
34	0.204798
35	0.209145
36	0.213143
37	0.213143
38	0.223053
39	0.225139
40	0.230007
41	0.232093
42	0.237135
43	0.241134
44	0.241655
45	0.243394
46	0.247566
47	0.250695
48	0.254172
49	0.256954
50	0.262517
51	0.262865
52	0.263734
53	0.267385
54	0.269124
55	0.280946
56	0.286161
57	0.289465
58	0.293811
59	0.293985
60	0.29694
61	0.299548
62	0.301113
63	0.30459
64	0.308067
65	0.313456
66	0.312587
67	0.316412
68	0.319541
69	0.323887
70	0.330668
71	0.336579
72	0.342316
73	0.34162
74	0.349965
75	0.351182
76	0.353964
77	0.358484
78	0.360223
79	0.365786
80	0.372392
81	0.372045
82	0.374131
83	0.377608
84	0.379694
85	0.383171
86	0.390821
87	0.397427
88	0.397427
89	0.396036
90	0.404729
91	0.409249
92	0.415855
93	0.419332
94	0.421766
95	0.423157
96	0.428025
97	0.434284
98	0.437065
99	0.440542
100	0.441238
101	0.442629
102	0.448887
103	0.44993
104	0.45306
105	0.458275
106	0.460014
107	0.464882
108	0.470445
109	0.479485
110	0.483658
111	0.48783
112	0.493394
113	0.497218
114	0.496871
115	0.502782
116	0.506259
117	0.508345
118	0.51217
119	0.514951
120	0.518428
121	0.520515
122	0.527469
123	0.533032
124	0.534075
125	0.5379
126	0.546245
127	0.551808
128	0.558067
129	0.557719
130	0.566412
131	0.569889
132	0.567107
133	0.575104
134	0.575104
135	0.577191
136	0.58484
137	0.586926
138	0.595619
139	0.59249
140	0.596662
141	0.601878
142	0.603616
143	0.614395
144	0.616829
145	0.626217
146	0.62726
147	0.623435
148	0.628999
149	0.631085
150	0.63943
151	0.64395
152	0.644993
153	0.648818
154	0.649513
155	0.654729
156	0.660987
157	0.659944
158	0.666551
159	0.672462
160	0.675939
161	0.680459
162	0.681154
163	0.691586
164	0.694019
165	0.694019
166	0.699583
167	0.704451
168	0.707232
169	0.706189
170	0.708971
171	0.715577
172	0.714882
173	0.720445
174	0.726008
175	0.723922
176	0.738526
177	0.73783
178	0.742698
179	0.746871
180	0.746871
181	0.757997
182	0.760779
183	0.761474
184	0.762865
185	0.766342
186	0.771905
187	0.773992
188	0.776773
189	0.787204
190	0.785118
191	0.787204
192	0.791377
193	0.792072
194	0.799026
195	0.799722
196	0.806676
197	0.806676
198	0.807371
199	0.81363
200	0.819193
201	0.82128
202	0.831711
203	0.831015
204	0.835883
205	0.835188
206	0.837969
207	0.845619
208	0.844924
209	0.850487
210	0.856745
211	0.858832
212	0.863004
213	0.864395
214	0.872045
215	0.874826
216	0.875522
217	0.88178
218	0.883171
219	0.886648
220	0.891516
221	0.890125
222	0.897775
223	0.901947
224	0.90612
225	0.910987
226	0.910987
227	0.914465
228	0.917942
229	0.917942
230	0.924896
231	0.929068
232	0.93185
233	0.937413
234	0.934631
235	0.938804
236	0.94089
237	0.944367
238	0.951321
239	0.954103
240	0.958971
241	0.961057
242	0.961752
243	0.968011
244	0.968011
245	0.973574
246	0.977747
247	0.980529
248	0.981919
249	0.984006
250	0.986787
251	0.991655
252	0.993046
253	0.996523
254	1
