# Supplementary material for: Analog optical computer for AI inference and combinatorial optimization
Source: Nature. 2025 Sep 3;645(8080):354–61. doi: 10.1038/s41586-025-09430-z (PMC12422976; doi:10.1038/s41586-025-09430-z)
Supplement: Supplementary file 2 — Source data for Supplementary Figs. 1–13 [file 41586_2025_9430_MOESM2_ESM.zip › Supplementary_Figure_3.xlsx]

## Sheet: Supplementary Figure 3a
Supplementary Figure 3a
Experimental vs ideal dot-products for 8 variables using 93 reference matrices loaded on each SLM.
Ideal Variable 1	Experiment Variable 1	Ideal Variable 2	Experiment Variable 2	Ideal Variable 3	Experiment Variable 3	Ideal Variable 4	Experiment Variable 4	Ideal Variable 5	Experiment Variable 5	Ideal Variable 6	Experiment Variable 6	Ideal Variable 7	Experiment Variable 7	Ideal Variable 8	Experiment Variable 8
-0.183692	-0.221	-0.25367	-0.256673	-0.00874726	-0.0460534	-0.0612308	-0.061086	-0.139956	-0.0859816	-0.419868	-0.396682	-0.034989	-0.0368831	-0.139956	-0.10288
-0.113131	-0.142078	-0.208768	-0.199849	-0.199437	-0.224341	0.0361553	0.0402855	-0.0023326	0.0150391	-0.0361553	-0.0567891	-0.00699781	0.0525623	-0.419868	-0.348592
0.216495	0.183696	0.0196813	0.0243783	-0.0196813	-0.0348221	-0.0196813	-0.0302185	-0.044283	-0.0103038	-0.00492033	-0.0294293	0.157451	0.233525	-0.137769	-0.0781508
-0.314901	-0.247308	-0.157451	-0.15197	-0.629802	-0.622987	-0.629802	-0.680189	-0.629802	-0.646156	-0.787253	-0.850574	-0.787253	-0.830141	-0.787253	-0.727069
-0.787253	-0.666474	-0.314901	-0.321916	-0.314901	-0.36114	-0.157451	-0.204725	-0.314901	-0.278903	-0.314901	-0.330036	-0.314901	-0.305044	-0.629802	-0.575538
-0.472352	-0.448999	-0.472352	-0.477656	-0.629802	-0.654556	-0.629802	-0.624241	-0.787253	-0.742967	-0.314901	-0.36371	-0.314901	-0.351696	-0.472352	-0.460135
-0.314901	-0.295714	-0.629802	-0.576572	-0.472352	-0.52793	-0.629802	-0.637395	-0.629802	-0.54303	-0.157451	-0.251114	-0.314901	-0.295573	-0.629802	-0.539759
-0.629802	-0.544407	-0.629802	-0.547108	-0.472352	-0.493204	-0.157451	-0.190606	-0.157451	-0.152101	-0.314901	-0.331439	-0.314901	-0.330299	-0.472352	-0.438388
-0.787253	-0.668578	-0.787253	-0.697236	-0.629802	-0.708925	-0.787253	-0.805763	-0.944704	-0.872049	-0.944704	-1	-0.472352	-0.544617	-0.629802	-0.603599
0	-0.0349188	-0.472352	-0.439423	-0.629802	-0.628951	-0.787253	-0.792083	-0.314901	-0.339937	-0.314901	-0.431057	-0.787253	-0.777526	-0.787253	-0.741801
-0.314901	-0.33535	-0.472352	-0.430653	-0.472352	-0.520213	-0.472352	-0.486127	-0.314901	-0.328361	-0.472352	-0.546108	-0.629802	-0.638623	-0.314901	-0.342278
-0.629802	-0.521256	-0.629802	-0.600424	-0.314901	-0.348688	-0.314901	-0.410888	0	-0.0579203	-0.472352	-0.431057	-0.314901	-0.308552	-0.472352	-0.456628
-0.314901	-0.363412	-0.314901	-0.340857	-0.314901	-0.373768	-0.472352	-0.458066	-0.314901	-0.278202	-0.157451	-0.18517	-0.314901	-0.28926	0	-0.0336034
0.472352	0.450367	-0.0787253	-8.76916e-05	-0.393627	-0.345707	-0.314901	-0.280425	0	0.0395051	0.0787253	0.0558069	-0.472352	-0.386422	-0.551077	-0.530639
-0.157451	-0.172595	-0.472352	-0.411712	-0.157451	-0.177514	-0.236176	-0.1935	-0.314901	-0.181565	0.0787253	0.0566839	-0.157451	-0.0654706	-0.314901	-0.255639
-0.472352	-0.410414	-0.314901	-0.296661	-0.236176	-0.273098	0	-0.0314462	0	0.0612526	-0.236176	-0.237434	-0.236176	-0.171402	-0.236176	-0.150058
0	-0.0429864	-0.0787253	-0.0462135	-0.314901	-0.314839	-0.0787253	-0.0486338	-0.0787253	0.0105668	-0.314901	-0.320916	-0.314901	-0.226122	0.0787253	0.126302
-0.629802	-0.543705	-0.551077	-0.505367	-0.393627	-0.416035	-0.629802	-0.611965	-0.629802	-0.599854	-0.551077	-0.620471	-0.236176	-0.185433	-0.472352	-0.391385
-0.0787253	-0.0131713	0.0787253	0.111675	-0.157451	-0.195228	-0.393627	-0.388263	-0.314901	-0.306964	-0.629802	-0.623978	-0.314901	-0.306096	-0.393627	-0.326493
-0.393627	-0.33079	0.0787253	0.146445	0	0.0321127	0.0787253	0.0704514	-0.157451	-0.0374005	0	-0.0153986	-0.157451	-0.0879196	-0.393627	-0.32053
-0.236176	-0.160669	-0.472352	-0.356642	0.0787253	0.104414	0	0.0220457	0.393627	0.482085	-0.236176	-0.148339	0.0787253	0.179934	-0.236176	-0.117437
-0.0787253	-0.126293	-0.236176	-0.24124	0.0787253	0.0382949	-0.236176	-0.210162	-0.0787253	-0.0305605	0	0.0386194	-0.0787253	-0.0328493	0.157451	0.179389
-0.472352	-0.429005	-0.236176	-0.26439	-0.314901	-0.333605	-0.393627	-0.38651	-0.472352	-0.412896	0.157451	0.158932	-0.157451	-0.0968641	-0.157451	-0.0550002
-0.0393627	-0.0482479	-0.314901	-0.265793	0.0393627	0.0238258	-0.0787253	-0.0137325	-0.118088	0.0357343	0.236176	0.236978	-0.0787253	0.0555439	-0.196813	-0.120418
-0.314901	-0.284138	-0.196813	-0.170736	-0.0787253	-0.0909625	0.236176	0.197429	0.118088	0.212214	-0.157451	-0.153951	-0.157451	-0.0965134	-0.0787253	-0.0383388
-0.0787253	-0.0599986	-0.275539	-0.185117	0.236176	0.263224	0.157451	0.217423	0.629802	0.77059	-0.118088	-0.0227647	0.236176	0.397541	-0.157451	-0.0134344
0.0393627	-0.0173805	-0.118088	-0.112158	0.236176	0.243932	-0.157451	-0.0861658	0.0393627	0.123207	0.157451	0.161914	0	0.0943912	0.354264	0.420288
-0.236176	-0.13857	0.236176	0.299116	0.196813	0.2178	0.314901	0.39947	0.0393627	0.193623	0.236176	0.244958	-0.0393627	0.154898	-0.275539	-0.195658
0.0787253	0.102231	0.196813	0.252464	-0.0787253	-0.13437	-0.314901	-0.302073	-0.275539	-0.26382	-0.511714	-0.532779	-0.157451	-0.137027	-0.275539	-0.223719
0.196813	0.163747	0.0787253	0.116104	-0.157451	-0.15147	0.118088	0.16586	0.0393627	0.136481	-0.157451	-0.150093	-0.196813	-0.0649444	0.236176	0.256261
-0.354264	-0.348679	-0.0787253	-0.0976008	-0.236176	-0.233461	-0.275539	-0.258085	-0.314901	-0.225587	0.393627	0.398122	0.0393627	0.154548	0.0393627	0.161138
-0.472352	-0.452857	-0.472352	-0.417675	-0.236176	-0.281692	-0.511714	-0.482532	-0.551077	-0.462705	-0.432989	-0.452804	-0.0787253	-0.0286401	-0.393627	-0.307201
0.629802	0.578396	0	0.100845	-0.236176	-0.206891	-0.157451	-0.13387	0.157451	0.206251	0.236176	0.246098	-0.314901	-0.19315	-0.393627	-0.345435
0.059044	0.0285699	-0.216495	-0.135484	0.0984066	0.0717054	0	0.0434424	-0.0787253	0.0533603	0.314901	0.327607	0.0196813	0.158318	-0.118088	-0.069557
-0.224929	-0.206619	-0.134958	-0.09269	0	0.0051475	0.404873	0.414203	0.179944	0.292758	-0.0224929	0.0224841	-0.0674788	0.00573503	0.0449859	0.16105
-0.0393627	-0.0152759	-0.236176	-0.0765548	0.275539	0.287953	0.216495	0.268985	0.669165	0.77515	-0.0787253	0.0438809	0.314901	0.491371	-0.0984066	0.0361991
0.728209	0.688186	0.0787253	0.183297	-0.177132	-0.152697	-0.0787253	-0.0419692	0.196813	0.284252	0.334583	0.367463	-0.275539	-0.167193	-0.334583	-0.31141
0.134958	0.172384	0.247422	0.28833	-0.0224929	-0.0336053	-0.247422	-0.237872	-0.224929	-0.164904	-0.539831	-0.529271	-0.0674788	-0.0582798	-0.224929	-0.151286
-0.337394	-0.289751	-0.0224929	-0.0462135	-0.157451	-0.152785	-0.247422	-0.196306	-0.314901	-0.242774	0.562324	0.570995	0.134958	0.299414	0.112465	0.238109
-0.177132	-0.110509	0.334583	0.445736	0.255857	0.288128	0.452671	0.534165	0.157451	0.353003	0.334583	0.353871	0.0393627	0.262069	-0.177132	-0.0976183
0.292408	0.252118	0.179944	0.22642	-0.134958	-0.112096	0.202437	0.269336	0.157451	0.294688	-0.0674788	-0.0255709	-0.157451	-0.00654179	0.337394	0.407485
0.0787253	0.0319022	-0.0393627	-0.0118384	0.275539	0.234461	-0.137769	-0.0151356	0.118088	0.253297	0.196813	0.253113	0.059044	0.223517	0.432989	0.499562
-0.373945	-0.387965	-0.393627	-0.331036	-0.157451	-0.21338	-0.413308	-0.411589	-0.511714	-0.430083	-0.413308	-0.444386	-0.0196813	0.0318671	-0.354264	-0.291768
-0.216495	-0.250816	0.236176	0.206875	-0.0787253	-0.0939002	0.314901	0.314936	0	0.0869462	-0.059044	-0.0332877	-0.196813	-0.122295	-0.0393627	-0.0399172
-0.177132	-0.226613	-0.354264	-0.333491	-0.0196813	-0.0983286	-0.118088	-0.0805535	-0.177132	-0.134563	-0.137769	-0.164474	-0.177132	-0.0900242	-0.059044	-0.056754
-0.0393627	-0.0843769	0.196813	0.174002	-0.177132	-0.196806	-0.137769	-0.141236	0.196813	0.240231	0.118088	0.0966712	-0.0393627	0.0309902	-0.354264	-0.313164
-0.0787253	-0.128398	-0.393627	-0.388562	-0.314901	-0.342725	0.177132	0.141657	-0.177132	-0.080194	-0.0393627	-0.0785366	-0.0393627	0.0413378	-0.236176	-0.195307
-0.224929	-0.292206	-0.0449859	-0.0860255	-0.38238	-0.359737	0.179944	0.153934	0.314901	0.382818	-0.112465	-0.0792381	0.0899718	0.190326	0.0449859	0.0873233
-0.216495	-0.278175	-0.137769	-0.173892	-0.118088	-0.143051	0.0984066	0.0809744	-0.0196813	0.0627433	-0.275539	-0.269354	0.0984066	0.129205	-0.0196813	0.00112245
0	0.0605774	-0.220431	-0.111631	0.325398	0.38266	0.262418	0.314936	0.755763	0.909844	-0.0524835	0.0793083	0.367385	0.549598	-0.0524835	0.143468
-0.334583	-0.346224	-0.373945	-0.32402	-0.127929	-0.159537	-0.373945	-0.36292	-0.462511	-0.398515	-0.383786	-0.389666	0.0196813	0.104213	-0.305061	-0.235294
-0.179944	-0.180311	-0.101218	-0.0937423	0.0674788	0.0414957	0.449859	0.505402	0.224929	0.380012	0.0112465	0.0945666	-0.0337394	0.0744853	0.123711	0.240608
0.178444	0.203734	0.272914	0.358746	0.0314901	0.0443018	-0.199437	-0.149304	-0.167947	-0.117024	-0.461855	-0.46894	-0.0419868	-0.015311	-0.178444	-0.115507
0.115464	0.076888	0	0.0311305	0.325398	0.345128	-0.115464	-0.00356028	0.146954	0.23874	0.251921	0.266004	0.0839737	0.236945	0.493345	0.548669
-0.118088	-0.0570171	0.373945	0.466782	0.305061	0.361965	0.472352	0.544688	0.206654	0.417193	0.373945	0.409928	0.0787253	0.274028	-0.157451	-0.0495633
-0.283411	-0.276421	0.0314901	0.0229752	-0.115464	-0.115998	-0.188941	-0.178943	-0.230928	-0.178233	0.566822	0.566961	0.136457	0.304106	0.146954	0.259681
-0.178444	-0.242748	-0.241424	-0.289996	-0.314901	-0.346408	-0.199437	-0.233707	0.178444	0.167359	-0.325398	-0.29531	-8.74026e-18	0.06063	0.178444	0.189492
-0.218009	-0.282735	-0.0242232	-0.0448104	-0.375459	-0.394989	0.218009	0.172524	0.363348	0.42298	-0.0847811	-0.0266232	0.133227	0.265253	0.0605579	0.112842
-0.14761	-0.180311	-0.344423	-0.326125	-0.00984066	-0.0579905	-0.0984066	-0.120541	-0.157451	-0.125443	-0.127929	-0.14869	-0.167291	-0.0379354	-0.0492033	-0.0358834
-0.0196813	-0.0738539	0.206654	0.162821	-0.167291	-0.150417	-0.118088	-0.112649	0.226335	0.250842	0.137769	0.172963	-0.0196813	0.0657161	-0.344423	-0.318777
-0.206654	-0.268354	-0.118088	-0.134431	-0.108247	-0.137351	0.108247	0.11114	0	0.0563419	-0.275539	-0.218492	0.118088	0.168491	0.00984066	0.0632958
-0.0688846	-0.112087	-0.383786	-0.352783	-0.314901	-0.349039	0.196813	0.126574	-0.157451	-0.0607264	-0.0196813	-0.0476692	-0.029522	0.0934266	-0.226335	-0.155846
-0.186973	-0.219948	0.246017	0.207588	-0.059044	-0.0665842	0.334583	0.313182	0.00984066	0.116915	-0.0393627	-0.0378477	-0.186973	-0.109316	-0.0196813	-0.00448981
-0.088566	-0.0549125	0.388706	0.492388	0.329662	0.378801	0.496954	0.607826	0.226335	0.452971	0.393627	0.433232	0.0984066	0.319539	-0.14269	-0.00185906
0.188941	0.190514	0.304405	0.360325	0.0419868	0.0371549	-0.178444	-0.172279	-0.146954	-0.0803694	-0.44611	-0.462626	-0.0209934	0.0136273	-0.173196	-0.107791
0.792173	0.757989	0.118088	0.227757	-0.127929	-0.105432	-0.0344423	0.0152057	0.255857	0.322661	0.388706	0.434657	-0.221415	-0.0958118	-0.29522	-0.243362
0.0209934	0.035936	-0.199437	-0.0697148	0.35164	0.358808	0.293908	0.350714	0.771508	0.901426	-0.0419868	0.099302	0.388378	0.563629	-0.0314901	0.124241
0.116818	0.0792557	0.00507905	0.0438458	0.335217	0.315663	-0.101581	-0.0239047	0.147293	0.25014	0.248874	0.287927	0.096502	0.213433	0.492668	0.536392
0.12596	0.109772	-0.162699	-0.10181	0.199437	0.254104	0.0524835	0.127626	-0.0419868	0.134519	0.388378	0.401586	0.0787253	0.223671	-0.0629802	0.0386545
-0.253953	-0.238188	0.0558696	0.0518257	-0.0863439	-0.0963117	-0.16253	-0.150619	-0.208241	-0.0844032	0.573933	0.59511	0.147293	0.313006	0.167609	0.333824
-0.314901	-0.306938	-0.359184	-0.301571	-0.108247	-0.141122	-0.349344	-0.325314	-0.452671	-0.395007	-0.373945	-0.409309	0.0393627	0.104037	-0.29522	-0.265811
0.309653	0.264921	0.225679	0.286401	-0.0524835	-0.0543184	0.220431	0.264776	0.209934	0.347215	0.00524835	0.05493	-0.089222	0.0653653	0.356888	0.387842
-0.16288	-0.197499	-0.0705813	-0.0321828	0.08144	0.0807377	0.450635	0.51382	0.228032	0.350547	0.0271467	0.0964958	-0.0108587	0.0867621	0.130304	0.239424
0.124961	0.0540005	0.00999686	0.0284998	0.339893	0.333553	-0.0899718	0.00363043	0.152452	0.24216	0.25492	0.29503	0.107466	0.224241	0.489846	0.551124
-0.242424	-0.250114	0.0624804	0.0251675	-0.0749765	-0.06665	-0.147454	-0.125276	-0.202437	-0.112289	0.57482	0.603529	0.15995	0.335631	0.174945	0.288137
-0.307404	-0.308341	-0.357388	-0.308236	-0.107466	-0.178917	-0.347391	-0.321492	-0.449859	-0.372207	-0.369884	-0.400891	0.0524835	0.124469	-0.292408	-0.171104
0.131639	0.0870602	-0.149707	-0.0888316	0.203911	0.220606	0.0619478	0.10167	-0.033555	0.131296	0.387174	0.389495	0.0851782	0.278566	-0.0516232	-0.00378828
0.0240179	0.0315514	-0.194812	-0.0742748	0.365606	0.418789	0.306895	0.395612	0.79259	0.95825	-0.0373612	0.112982	0.402967	0.594321	-0.0266865	0.149694
-0.152021	-0.172595	-0.0678666	-0.0379705	0.089584	0.0929268	0.456064	0.506103	0.24432	0.359843	0.0434347	0.132274	0	0.144112	0.146592	0.246352
0.799554	0.746063	0.123008	0.213584	-0.120548	-0.0690615	-0.0246017	0.00205198	0.263238	0.368261	0.403467	0.437397	-0.209114	-0.0602091	-0.285379	-0.259848
-0.0861058	-0.0449156	0.393627	0.45661	0.334583	0.367577	0.501874	0.566435	0.231256	0.43894	0.403467	0.448249	0.105787	0.304676	-0.132849	-0.0309727
0.193587	0.220094	0.31232	0.384528	0.0516232	0.0321127	-0.157451	-0.122645	-0.129058	-0.0570434	-0.428472	-0.447192	-0.0103246	0.0329194	-0.157451	-0.0858676
0.32015	0.270467	0.236176	0.293942	-0.0393627	0.00321828	0.225679	0.273896	0.215183	0.359843	0.0183692	0.0368656	-0.0787253	0.0679961	0.367385	0.452383
0.134409	0.100828	-0.14593	-0.0721702	0.207374	0.191843	0.0652844	0.137799	-0.029442	0.121409	0.389146	0.39741	0.0908861	0.260578	-0.0460831	0.0381283
0.127696	0.0724157	0.0136375	0.0677856	0.339697	0.344076	-0.0867838	0.0332702	0.152492	0.246545	0.254153	0.325283	0.112819	0.265593	0.487229	0.540601
-0.147949	-0.163124	-0.0624373	-0.0472658	0.0922986	0.0720562	0.461493	0.492073	0.248392	0.398778	0.048864	0.134379	0.004072	0.135431	0.150664	0.246001
-0.238036	-0.231523	0.0657077	0.0437581	-0.0719066	-0.0641946	-0.142573	-0.116507	-0.199603	-0.1058	0.572773	0.565207	0.163649	0.363868	0.177287	0.292259
0.197133	0.217644	0.316181	0.373128	0.0563238	0.0542548	-0.15361	-0.142902	-0.124168	-0.0616034	-0.418588	-0.421937	-0.00640043	0.0495808	-0.14849	-0.0953383
-0.304904	-0.311147	-0.353639	-0.280175	-0.102468	-0.156117	-0.341143	-0.34023	-0.44486	-0.360632	-0.368634	-0.366516	0.057482	0.158231	-0.288659	-0.188993
-0.0818247	-0.0710477	0.402925	0.49765	0.342176	0.385115	0.510785	0.586078	0.239275	0.441571	0.410363	0.493783	0.114059	0.333	-0.130176	-0.0381634
0.0293552	0.0710127	-0.18814	-0.0793609	0.368274	0.389324	0.310898	0.419113	0.799262	0.945622	-0.0320239	0.0843944	0.405635	0.613438	-0.0226836	0.118366
0.320106	0.258344	0.24073	0.299204	-0.0364349	0.0113736	0.23032	0.272493	0.21991	0.36107	0.0234224	0.0701884	-0.0754722	0.0850082	0.370855	0.402925
0.809569	0.765004	0.128936	0.251412	-0.117778	-0.0925848	-0.016117	-0.0123294	0.26903	0.341953	0.414083	0.442242	-0.208281	-0.0146094	-0.282667	-0.220211

## Sheet: Supplementary Figure 3b
Supp. Figure 3b
OVMM MSEs for each instance.
Instance #	Mean squared error
1	0.000882975
2	0.000952722
3	0.00132423
4	0.00132478
5	0.00136375
6	0.00137461
7	0.00138573
8	0.00144003
9	0.00149103
10	0.00156393
11	0.00156688
12	0.0016717
13	0.00168594
14	0.00170839
15	0.00178123
16	0.00183303
17	0.00186999
18	0.00200538
19	0.00209449
20	0.00211532
21	0.00216971
22	0.00218672
23	0.00225002
24	0.00232589
25	0.00248647
26	0.00250491
27	0.00250497
28	0.00257405
29	0.00259744
30	0.00260093
31	0.00267971
32	0.00273582
33	0.00274563
34	0.0028223
35	0.00294707
36	0.00295501
37	0.00305914
38	0.00312245
39	0.00314566
40	0.00354349
41	0.00358941
42	0.00389146
43	0.00401093
44	0.00423148
45	0.00427079
46	0.0043076
47	0.0043851
48	0.00443596
49	0.00443722
50	0.00447708
51	0.00454586
52	0.00459919
53	0.00462714
54	0.00489383
55	0.00515082
56	0.00515336
57	0.00537939
58	0.00547647
59	0.00599028
60	0.0061594
61	0.00617902
62	0.00630661
63	0.00669714
64	0.00672845
65	0.0068103
66	0.00682995
67	0.00697382
68	0.00713226
69	0.00725978
70	0.00749548
71	0.00751482
72	0.0075233
73	0.00752419
74	0.00756426
75	0.00792814
76	0.00814446
77	0.00884736
78	0.0089224
79	0.00907636
80	0.00930223
81	0.00940898
82	0.0110678
83	0.0111341
84	0.0130617
85	0.0132493
86	0.014017
87	0.0145279
88	0.0148762
89	0.0151107
90	0.0154717
91	0.0167816
92	0.0178822
93	0.0185319
