# Supplementary material for: Analog optical computer for AI inference and combinatorial optimization
Source: Nature. 2025 Sep 3;645(8080):354–61. doi: 10.1038/s41586-025-09430-z (PMC12422976; doi:10.1038/s41586-025-09430-z)
Supplement: Supplementary file 2 — Source data for Supplementary Figs. 1–13 [file 41586_2025_9430_MOESM2_ESM.zip › Supplementary_Figure_4.xlsx]

## Sheet: Supplementary Figure 4a
Supplementary Figure 4a
Comparison of equilibrium model results obtained on hardwares, using the digital twin, or using ideal digital models with results obtained on standard feedforward models.
AOC (256)	AOC (256) error	AOC-DT (256)	AOC-DT (256) error	DEQ (256)	DEQ (256) error	FFW (256)	FFW (256) error	AOC (4096)	AOC (4096) error	AOC-DT (4096)	AOC-DT (4096) error	AOC-DT (262k)	AOC-DT (262k) error	DEQ (262k)	DEQ (262k) error	FFW (262k)	FFW (262k) error	DEQ (conv)	DEQ (conv) error
0.950164	0.0002	0.949667	0.002	0.949667	0.001	0.943667	0.003	0.976691	0	0.976	0.001	0.979	0.001	0.977333	0.001	0.974333	0.0005	0.991667	0.0015

## Sheet: Supplementary Figure 4b
Supplementary Figure 4b
Confusion matrics obtained for the AOC-256 and AOC-DT-256 MNIST classification results.
AOC (256) Confusion Matrix
0.9551	0	0.0086	0	0.002	0.0106	0.0134	0.001	0.0062	0.0051
0	0.9824	0.001	0	0.001	0.0012	0.0041	0.005	0.0031	0.0051
0.002	0.0053	0.9363	0.0173	0.003	0.0059	0.0072	0.0189	0.0073	0
0	0.0018	0.0133	0.9165	0.002	0.0319	0	0.0109	0.0197	0.0122
0.001	0	0.0057	0	0.9467	0.0083	0.0041	0.004	0.0062	0.0254
0.006	0	0.001	0.0163	0.001	0.9539	0.0041	0	0.0073	0.003
0.01	0.0035	0.0038	0.0029	0.0121	0.013	0.9495	0	0.0052	0
0.002	0.0018	0.0048	0.0067	0.002	0.0035	0	0.9633	0.0052	0.0112
0.002	0.0044	0.0067	0.0058	0.002	0.0189	0.0041	0.004	0.944	0.0081
0	0	0.001	0.0038	0.0151	0.0071	0	0.0139	0.0052	0.9543
AOC-DT (256) Confusion Matrix
0.958	0	0.003	0	0.001	0.005	0.009	0.002	0.002	0
0	1.116	0.006	0.002	0	0	0.004	0.002	0.005	0
0.01	0.001	0.983	0.014	0.006	0.001	0.004	0.005	0.007	0.001
0	0	0.018	0.957	0	0.015	0.003	0.007	0.006	0.004
0.002	0.001	0.003	0.002	0.942	0.001	0.012	0.002	0.002	0.015
0.009	0.001	0.004	0.029	0.007	0.806	0.012	0.003	0.015	0.006
0.013	0.004	0.007	0	0.004	0.004	0.922	0	0.004	0
0.001	0.005	0.019	0.011	0.004	0	0	0.971	0.003	0.014
0.006	0.003	0.006	0.019	0.006	0.007	0.005	0.006	0.912	0.004
0.006	0.006	0	0.013	0.026	0.002	0	0.011	0.007	0.938

## Sheet: Supplementary Figure 4c
Supplementary Figure 4c
MNIST classification results obtained when the input projection is randomly initialized.
AOC (256, β=0)	AOC (256, β > 0)	AOC-DT (256)	AOC (4096, β=0)	AOC (4096, β > 0)	AOC-DT (4096)
0.5839	0.7047	0.71	0.902	0.917455	0.925

## Sheet: Supplementary Figure 4d
Supplementary Figure 4d
Contribution of the optical weights for regression tasks.
Sinusoidal								Gaussian
X	Y (Groundtruth)	Y (Digital)	Y (AOC)	Y (AOC) Std	Y (AOC β=0)	Y (AOC β=0) Std		X	Y (Groundtruth)	Y (Digital)	Y (AOC)	Y (AOC) Std	Y (AOC β=0)	Y (AOC β=0) Std
-0.994161	-0.054846	-0.306623	-0.469512	0.360439	-0.802948	0.0777044		-0.994161	-0.999264	-0.98047	-1.06214	0.142119	-1.06624	0.0346442
-0.991876	-0.0761796	-0.315467	-0.502655	0.398454	-0.876142	0.0760565		-0.991876	-0.999236	-0.982907	-1.07682	0.152038	-1.072	0.0381063
-0.989908	-0.0944871	-0.323078	-0.508542	0.38816	-0.930107	0.0806512		-0.989908	-0.999212	-0.985041	-1.09064	0.147094	-1.08099	0.0376892
-0.987679	-0.115145	-0.331691	-0.51525	0.404224	-0.889495	0.0753182		-0.987679	-0.999184	-0.987501	-1.07045	0.141864	-1.07828	0.035452
-0.967595	-0.295775	-0.408776	-0.643436	0.401933	-1.02186	0.0727557		-0.967595	-0.998883	-1.01195	-1.09699	0.134319	-1.09879	0.0350035
-0.94144	-0.508732	-0.507277	-0.69742	0.410251	-1.08251	0.0794969		-0.94144	-0.998334	-1.00389	-1.09752	0.135351	-1.07079	0.0375842
-0.932684	-0.572426	-0.539574	-0.665688	0.396891	-1.0198	0.0799493		-0.932684	-0.9981	-0.998667	-1.08498	0.136248	-1.03106	0.0378092
-0.881255	-0.844622	-0.715514	-0.831408	0.406866	-1.29524	0.0755303		-0.881255	-0.995993	-0.985987	-1.06684	0.146383	-0.97114	0.0356254
-0.879921	-0.849061	-0.719599	-0.82817	0.376544	-1.25412	0.0828818		-0.879921	-0.995917	-0.985918	-1.04717	0.14059	-0.95576	0.0372043
-0.875212	-0.863598	-0.733745	-0.771793	0.382393	-1.23815	0.0763314		-0.875212	-0.995638	-0.985716	-1.0583	0.144038	-0.951776	0.039927
-0.849468	-0.91103	-0.801414	-0.844219	0.393811	-1.42385	0.0759899		-0.849468	-0.993778	-0.985217	-1.07842	0.140536	-0.937245	0.0373775
-0.848397	-0.911818	-0.803792	-0.846449	0.387458	-1.31478	0.0755713		-0.848397	-0.993686	-0.985205	-1.05215	0.137256	-0.904058	0.0367029
-0.846797	-0.912817	-0.807265	-0.90076	0.381707	-1.36707	0.079232		-0.846797	-0.993548	-0.985186	-1.0558	0.142434	-0.91948	0.0357275
-0.83007	-0.910651	-0.837225	-0.938229	0.405981	-1.4859	0.0783419		-0.83007	-0.991925	-0.98501	-1.04061	0.141475	-0.880109	0.0375384
-0.825276	-0.905829	-0.843352	-0.902953	0.384246	-1.6063	0.0785077		-0.825276	-0.991396	-0.984965	-1.04808	0.1374	-0.89074	0.0360328
-0.820663	-0.899454	-0.848048	-0.900202	0.389166	-1.54437	0.080761		-0.820663	-0.990857	-0.984928	-1.05549	0.145938	-0.864906	0.0362518
-0.792922	-0.826654	-0.822989	-0.860056	0.377063	-1.63838	0.0718982		-0.792922	-0.98692	-0.984819	-1.04189	0.131123	-0.813052	0.0354643
-0.78937	-0.813284	-0.814541	-0.861122	0.358679	-1.68944	0.0777486		-0.78937	-0.986318	-0.984805	-1.05015	0.141127	-0.817177	0.036974
-0.789281	-0.812937	-0.814316	-0.822898	0.388713	-1.6118	0.0842489		-0.789281	-0.986303	-0.984805	-1.05356	0.137625	-0.815233	0.0366106
-0.782364	-0.784405	-0.794754	-0.828721	0.360211	-1.71387	0.0777068		-0.782364	-0.985058	-0.984748	-1.06033	0.143498	-0.816298	0.0371491
-0.776968	-0.759979	-0.776633	-0.831716	0.38284	-1.76737	0.0818429		-0.776968	-0.984018	-0.984658	-1.0602	0.148371	-0.800448	0.0350437
-0.767023	-0.71026	-0.736637	-0.793608	0.355208	-1.77322	0.0797791		-0.767023	-0.981929	-0.984308	-1.06698	0.145333	-0.80077	0.0354412
-0.74849	-0.602988	-0.640408	-0.63082	0.35984	-1.77447	0.0796021		-0.74849	-0.977376	-0.982493	-1.05058	0.136499	-0.744484	0.0343544
-0.747075	-0.594098	-0.632001	-0.647959	0.367872	-1.81827	0.0817709		-0.747075	-0.97699	-0.982265	-1.04003	0.146844	-0.751264	0.0352219
-0.734054	-0.508291	-0.548693	-0.583977	0.376607	-1.80417	0.0747866		-0.734054	-0.973151	-0.979384	-1.03869	0.141403	-0.705774	0.0358768
-0.73395	-0.507584	-0.547995	-0.560566	0.379132	-1.81281	0.0762444		-0.73395	-0.973119	-0.979355	-1.02968	0.136196	-0.719504	0.0383082
-0.733628	-0.505374	-0.545806	-0.578984	0.375149	-1.89356	0.0771897		-0.733628	-0.973017	-0.979265	-1.05535	0.132028	-0.726021	0.0364509
-0.725886	-0.451214	-0.491763	-0.472249	0.369304	-1.76022	0.0722235		-0.725886	-0.970464	-0.976769	-1.01218	0.142861	-0.695675	0.0361286
-0.725173	-0.446131	-0.486655	-0.535122	0.387037	-1.91632	0.0776544		-0.725173	-0.970218	-0.976509	-1.02968	0.140629	-0.725398	0.037252
-0.710514	-0.338505	-0.377717	-0.427437	0.355047	-1.94131	0.0804789		-0.710514	-0.964757	-0.970008	-1.03832	0.137809	-0.710141	0.0363817
-0.686395	-0.15316	-0.190333	-0.212411	0.362321	-1.91295	0.0775984		-0.686395	-0.953855	-0.954387	-1.01095	0.14147	-0.642521	0.0357474
-0.683082	-0.127353	-0.164567	-0.223744	0.345581	-1.86272	0.0771039		-0.683082	-0.952149	-0.951945	-1.01899	0.142576	-0.633468	0.0337068
-0.68254	-0.123137	-0.160368	-0.216331	0.364347	-2.01782	0.080323		-0.68254	-0.951865	-0.951539	-1.01466	0.140277	-0.670189	0.0352412
-0.681712	-0.116684	-0.153948	-0.215341	0.356605	-2.01258	0.0761435		-0.681712	-0.951428	-0.950913	-1.01916	0.137592	-0.653494	0.0347876
-0.67763	-0.0849034	-0.122448	-0.16409	0.372811	-1.95888	0.0718997		-0.67763	-0.949223	-0.947767	-0.995716	0.138618	-0.626117	0.0362251
-0.672689	-0.0465282	-0.0846782	-0.12496	0.359908	-2.0576	0.0795675		-0.672689	-0.946439	-0.943824	-1.0026	0.138018	-0.633663	0.036875
-0.656774	0.0754523	0.034229	-0.0742967	0.377324	-1.96555	0.0772326		-0.656774	-0.93656	-0.930267	-0.954313	0.132699	-0.5977	0.0348783
-0.636738	0.222108	0.173148	0.126405	0.348094	-2.00811	0.0771295		-0.636738	-0.921945	-0.911801	-0.964998	0.150596	-0.563542	0.0355214
-0.609505	0.400543	0.347326	0.312397	0.345956	-2.22035	0.0787493		-0.609505	-0.897595	-0.885037	-0.955291	0.131034	-0.533367	0.0368991
-0.601272	0.448223	0.397357	0.346251	0.361712	-2.20929	0.0718159		-0.601272	-0.889095	-0.876662	-0.930033	0.144397	-0.51923	0.0371052
-0.598669	0.46261	0.41223	0.388294	0.374251	-2.13555	0.073206		-0.598669	-0.886288	-0.873989	-0.904517	0.150383	-0.497815	0.0341983
-0.596434	0.47468	0.424747	0.391161	0.346292	-2.26255	0.0786359		-0.596434	-0.883832	-0.871685	-0.942344	0.136138	-0.522995	0.0384415
-0.596398	0.474872	0.424947	0.397782	0.393053	-2.26672	0.0840546		-0.596398	-0.883792	-0.871648	-0.936402	0.135051	-0.524548	0.0371423
-0.592702	0.494256	0.445108	0.368508	0.326462	-2.2781	0.0855663		-0.592702	-0.879634	-0.867818	-0.920552	0.141122	-0.503151	0.0367329
-0.583402	0.539745	0.492569	0.449641	0.337676	-2.19411	0.0795573		-0.583402	-0.868627	-0.858073	-0.898526	0.142389	-0.46575	0.0369971
-0.57267	0.586089	0.540895	0.52948	0.348189	-2.15024	0.0711631		-0.57267	-0.854919	-0.84661	-0.880816	0.139091	-0.452296	0.0337102
-0.570575	0.594338	0.549481	0.486005	0.363653	-2.3202	0.0803238		-0.570575	-0.852112	-0.844341	-0.893867	0.139281	-0.469704	0.0349889
-0.553276	0.652011	0.609701	0.568074	0.362067	-2.37578	0.0728731		-0.553276	-0.827226	-0.825058	-0.853839	0.144602	-0.433264	0.0347416
-0.550663	0.659069	0.617182	0.570559	0.368854	-2.28867	0.07507		-0.550663	-0.823191	-0.822032	-0.824511	0.140186	-0.405808	0.033961
-0.540646	0.681991	0.642102	0.567124	0.368624	-2.41493	0.0774126		-0.540646	-0.807034	-0.810005	-0.847584	0.138864	-0.403103	0.0365282
-0.533868	0.693755	0.655713	0.6141	0.353066	-2.48176	0.0736835		-0.533868	-0.795457	-0.801332	-0.836872	0.141297	-0.399672	0.0384531
-0.516425	0.710034	0.679412	0.630132	0.370276	-2.52564	0.0775355		-0.516425	-0.76317	-0.775396	-0.815523	0.146993	-0.355772	0.0377434
-0.506139	0.710244	0.686187	0.625776	0.360231	-2.50935	0.0786597		-0.506139	-0.742379	-0.756009	-0.802809	0.134529	-0.354821	0.0351964
-0.50465	0.709705	0.686742	0.619444	0.36092	-2.5614	0.0804517		-0.50465	-0.739258	-0.752861	-0.790119	0.142679	-0.344606	0.0380389
-0.486855	0.692402	0.684982	0.631328	0.37306	-2.59591	0.0785988		-0.486855	-0.699731	-0.70829	-0.76834	0.140142	-0.340172	0.0364834
-0.46684	0.65016	0.661554	0.593669	0.365856	-2.6277	0.0755277		-0.46684	-0.650191	-0.648039	-0.689269	0.131485	-0.275347	0.0370631
-0.46101	0.633649	0.64913	0.549975	0.359201	-2.6506	0.0733791		-0.46101	-0.634722	-0.629615	-0.672167	0.139641	-0.269176	0.0367548
-0.460737	0.632829	0.648471	0.568608	0.360668	-2.63607	0.0793729		-0.460737	-0.633984	-0.628742	-0.678694	0.132175	-0.275504	0.0387225
-0.458124	0.624815	0.641833	0.559602	0.361934	-2.63365	0.0751766		-0.458124	-0.626888	-0.62038	-0.670519	0.135268	-0.278882	0.037128
-0.437173	0.548623	0.562088	0.447399	0.39058	-2.74253	0.0714455		-0.437173	-0.566477	-0.550358	-0.559139	0.14559	-0.23593	0.0359147
-0.430873	0.521958	0.528109	0.447075	0.362795	-2.6121	0.0721294		-0.430873	-0.547092	-0.528194	-0.561286	0.132506	-0.217664	0.0367675
-0.430126	0.518692	0.523771	0.454628	0.362701	-2.70263	0.0778711		-0.430126	-0.544755	-0.525542	-0.545888	0.138151	-0.213935	0.0350622
-0.406158	0.403877	0.354521	0.240075	0.392385	-2.80981	0.0777617		-0.406158	-0.465578	-0.44206	-0.441867	0.135734	-0.172112	0.0369962
-0.404204	0.39378	0.338618	0.251368	0.390398	-2.82436	0.0836527		-0.404204	-0.458766	-0.435689	-0.443165	0.13418	-0.175477	0.0360756
-0.386361	0.297875	0.247348	0.221314	0.404132	-2.82223	0.0741949		-0.386361	-0.394105	-0.380255	-0.376949	0.138235	-0.165565	0.0376092
-0.383326	0.281043	0.234309	0.192676	0.392441	-2.77231	0.0763065		-0.383326	-0.382677	-0.370936	-0.357582	0.130773	-0.135845	0.0364293
-0.372103	0.217967	0.184463	0.143951	0.383826	-2.69802	0.0752121		-0.372103	-0.339355	-0.335233	-0.292686	0.138782	-0.115634	0.0360786
-0.356125	0.127203	0.110891	0.079654	0.379353	-2.73761	0.080307		-0.356125	-0.274904	-0.278555	-0.254157	0.134718	-0.0880796	0.0355667
-0.354516	0.118083	0.103386	0.0895691	0.408422	-2.76918	0.081801		-0.354516	-0.268244	-0.2724	-0.261398	0.137204	-0.114528	0.0403056
-0.344382	0.0609997	0.0558136	-0.00986228	0.407028	-2.69975	0.0797663		-0.344382	-0.225584	-0.231789	-0.217443	0.135914	-0.0960254	0.0351329
-0.342443	0.0501797	0.0466597	0.0409149	0.38727	-2.69322	0.0761427		-0.342443	-0.217287	-0.223683	-0.194128	0.133494	-0.0804194	0.036481
-0.342297	0.04937	0.0459719	0.0257266	0.399172	-2.6126	0.0774742		-0.342297	-0.216664	-0.223071	-0.196539	0.129144	-0.0644359	0.0360331
-0.337433	0.0224363	0.0229493	-0.0234706	0.38542	-2.69398	0.0770491		-0.337433	-0.195664	-0.202302	-0.185696	0.137384	-0.0648276	0.0371372
-0.332856	-0.00259652	0.0012188	0.00651453	0.4191	-2.56623	0.0827515		-0.332856	-0.17568	-0.182266	-0.152643	0.133151	-0.0449884	0.0395547
-0.324705	-0.04629	-0.0376111	-0.0561109	0.370193	-2.66376	0.0800331		-0.324705	-0.139565	-0.145552	-0.123529	0.137753	-0.0493757	0.0390105
-0.315373	-0.0946058	-0.0821241	-0.120935	0.389832	-2.63825	0.0792606		-0.315373	-0.0974532	-0.102172	-0.0632304	0.141962	-0.0273107	0.0404596
-0.298001	-0.178441	-0.16392	-0.168379	0.3734	-2.58886	0.081791		-0.298001	-0.0171412	-0.0183518	0.00341318	0.136783	-0.00431922	0.0357255
-0.282375	-0.245513	-0.233232	-0.245789	0.387048	-2.56516	0.0803918		-0.282375	0.0568187	0.0598543	0.10499	0.130981	0.0237716	0.0367122
-0.275145	-0.273462	-0.262605	-0.1875	0.375314	-2.48127	0.0760621		-0.275145	0.091453	0.0967942	0.117317	0.138713	0.043772	0.0376388
-0.271179	-0.287899	-0.277715	-0.292585	0.403938	-2.55024	0.0770705		-0.271179	0.110534	0.117225	0.137257	0.147465	0.0361089	0.035684
-0.264801	-0.30974	-0.300275	-0.286915	0.408944	-2.5496	0.0795922		-0.264801	0.141325	0.150297	0.165083	0.135577	0.0563126	0.0372743
-0.255534	-0.338325	-0.328674	-0.265225	0.404714	-2.49104	0.0771973		-0.255534	0.186214	0.198674	0.222584	0.140651	0.0654171	0.0356458
-0.254959	-0.339972	-0.33025	-0.284877	0.389183	-2.51656	0.076018		-0.254959	0.189003	0.201683	0.231169	0.136181	0.0566575	0.0379571
-0.237301	-0.383121	-0.367452	-0.315959	0.393239	-2.48898	0.0805571		-0.237301	0.274628	0.293843	0.302295	0.129648	0.0851022	0.0377595
-0.234272	-0.389045	-0.371647	-0.339881	0.381273	-2.45057	0.0783826		-0.234272	0.289273	0.309478	0.333394	0.131934	0.108652	0.0356926
-0.223897	-0.405999	-0.381467	-0.348427	0.405558	-2.44924	0.0806551		-0.223897	0.339249	0.362235	0.376978	0.135008	0.117472	0.0348364
-0.219104	-0.412077	-0.383789	-0.3531	0.398671	-2.47159	0.0754572		-0.219104	0.362193	0.386043	0.401906	0.133641	0.130097	0.0353113
-0.218444	-0.412826	-0.384007	-0.384441	0.403898	-2.38319	0.0814996		-0.218444	0.365343	0.389286	0.406046	0.136725	0.143131	0.0345366
-0.208341	-0.421686	-0.38456	-0.410506	0.416099	-2.43761	0.0811412		-0.208341	0.413258	0.437807	0.461836	0.1364	0.145456	0.0364137
-0.198464	-0.425637	-0.380682	-0.323713	0.381228	-2.33455	0.0833371		-0.198464	0.459426	0.482968	0.509972	0.141998	0.178806	0.0358944
-0.176654	-0.418442	-0.360787	-0.290951	0.439282	-2.3708	0.0811506		-0.176654	0.558142	0.574766	0.621373	0.133844	0.197796	0.0341368
-0.175721	-0.417666	-0.359672	-0.352368	0.421928	-2.34679	0.082402		-0.175721	0.562244	0.578478	0.62292	0.131601	0.203231	0.0362817
-0.172673	-0.414874	-0.355906	-0.315414	0.431982	-2.30784	0.0801931		-0.172673	0.575572	0.590507	0.613248	0.142888	0.221112	0.0381078
-0.150021	-0.382568	-0.323267	-0.218849	0.446411	-2.26813	0.0771529		-0.150021	0.670458	0.676247	0.719754	0.136937	0.252571	0.0361728
-0.141191	-0.364975	-0.30888	-0.215154	0.420966	-2.21763	0.0784742		-0.141191	0.705175	0.707751	0.758386	0.140437	0.260055	0.0370857
-0.131993	-0.344082	-0.293189	-0.188456	0.423461	-2.11898	0.0794676		-0.131993	0.739799	0.739498	0.770056	0.142971	0.281362	0.0350272
-0.117273	-0.30601	-0.266921	-0.222598	0.38688	-2.25934	0.0803178		-0.117273	0.791626	0.787539	0.815404	0.142031	0.302727	0.0363474
-0.109585	-0.284275	-0.252754	-0.239511	0.431169	-2.18054	0.0791802		-0.109585	0.8168	0.810947	0.851036	0.133791	0.316947	0.0340847
-0.0989974	-0.252789	-0.23285	-0.206727	0.42109	-2.20173	0.0771476		-0.0989974	0.849182	0.840894	0.864215	0.141483	0.31908	0.036532
-0.0692958	-0.159958	-0.175208	-0.117158	0.424067	-2.06872	0.0724113		-0.0692958	0.924627	0.909061	0.959824	0.137764	0.381922	0.0371627
-0.0597082	-0.130363	-0.156184	-0.110532	0.416505	-2.09456	0.077796		-0.0597082	0.943765	0.926317	0.977955	0.145623	0.401814	0.0375309
-0.0477557	-0.0950705	-0.132255	-0.0924559	0.412123	-2.04063	0.0802235		-0.0477557	0.963841	0.945177	1.00684	0.136035	0.428551	0.0353162
-0.017396	-0.0215277	-0.0706636	-0.0356674	0.399909	-2.04538	0.0783035		-0.017396	0.995164	0.983152	1.04731	0.141283	0.475816	0.0361083
0.00277126	0.00137479	-0.0292792	0.0392055	0.407945	-1.8926	0.0728868		0.00277126	0.999877	1.00193	1.07925	0.142646	0.507504	0.0380838
0.0145923	0.016561	-0.00489875	0.0507143	0.418124	-1.96568	0.0757542		0.0145923	0.996596	1.01188	1.10101	0.143656	0.52884	0.0377681
0.0234567	0.0335836	0.0134299	0.0950843	0.408982	-1.80489	0.0729732		0.0234567	0.991216	1.01865	1.1197	0.141553	0.542453	0.0347663
0.0629637	0.140317	0.0953805	0.0892144	0.407443	-1.91125	0.0788824		0.0629637	0.937564	0.944423	1.02959	0.137217	0.477096	0.0358374
0.0943831	0.238642	0.160463	0.0969937	0.397252	-1.82034	0.08116		0.0943831	0.862429	0.844328	0.956937	0.137489	0.429272	0.0339057
0.106981	0.27668	0.186387	0.212483	0.410672	-1.79577	0.0845956		0.106981	0.825014	0.802837	0.910781	0.13895	0.403687	0.0355783
0.10932	0.283507	0.191181	0.232477	0.415356	-1.795	0.080446		0.10932	0.817643	0.795028	0.890031	0.136194	0.380046	0.0353018
0.12864	0.335875	0.230457	0.324879	0.397744	-1.69034	0.075117		0.12864	0.752005	0.729006	0.84285	0.14258	0.340722	0.0354733
0.135431	0.352177	0.244072	0.301952	0.418934	-1.61181	0.0790733		0.135431	0.727052	0.705078	0.822062	0.13827	0.333662	0.0343865
0.147809	0.378403	0.26852	0.291144	0.416943	-1.67845	0.0793101		0.147809	0.679284	0.660338	0.759289	0.143554	0.290108	0.0384424
0.155851	0.39273	0.284064	0.278352	0.403245	-1.68615	0.0789383		0.155851	0.646796	0.630177	0.733214	0.141673	0.270034	0.0389667
0.156371	0.393578	0.285058	0.329113	0.431402	-1.57266	0.0755104		0.156371	0.644657	0.628117	0.720506	0.13573	0.280415	0.0381359
0.166419	0.407944	0.303928	0.27809	0.439974	-1.66246	0.0776563		0.166419	0.602531	0.587736	0.68568	0.128135	0.232814	0.0373235
0.178926	0.420176	0.326286	0.296699	0.423885	-1.65883	0.0769439		0.178926	0.548103	0.53587	0.636463	0.134115	0.1977	0.0367279
0.181329	0.421768	0.330397	0.335796	0.416041	-1.62802	0.0786596		0.181329	0.537418	0.525698	0.608804	0.144208	0.203553	0.0364551
0.187159	0.424575	0.340056	0.409311	0.404443	-1.50203	0.079992		0.187159	0.511222	0.500753	0.597098	0.13488	0.204731	0.0373913
0.188875	0.425112	0.342805	0.356974	0.378795	-1.49098	0.0750378		0.188875	0.503442	0.49334	0.579315	0.139642	0.192009	0.0370139
0.201791	0.424822	0.361785	0.339378	0.407057	-1.5974	0.0770621		0.201791	0.443963	0.436527	0.525241	0.129685	0.143547	0.0383356
0.20887	0.421344	0.370552	0.357183	0.420259	-1.50193	0.0811474		0.20887	0.410769	0.40469	0.510424	0.131662	0.144358	0.0376849
0.211408	0.419516	0.373338	0.299957	0.410794	-1.58582	0.0793959		0.211408	0.398782	0.393167	0.475593	0.139072	0.135748	0.0366416
0.21975	0.411321	0.380883	0.350978	0.397331	-1.51056	0.0751883		0.21975	0.359103	0.354927	0.435213	0.136483	0.0954925	0.0343737
0.222949	0.407289	0.383016	0.319322	0.423179	-1.50048	0.0773478		0.222949	0.343795	0.340135	0.429085	0.137503	0.0965737	0.0380967
0.232251	0.392755	0.386284	0.323995	0.422609	-1.49032	0.0785105		0.232251	0.299038	0.296779	0.393264	0.133566	0.0694557	0.035692
0.240411	0.376582	0.3848	0.270195	0.388524	-1.51165	0.0847342		0.240411	0.259565	0.258426	0.338577	0.135565	0.0378639	0.0357658
0.249804	0.354068	0.376883	0.313241	0.398264	-1.30656	0.0731083		0.249804	0.214014	0.214069	0.302972	0.13615	0.0318817	0.0371678
0.251667	0.349113	0.374419	0.270039	0.407078	-1.42961	0.078671		0.251667	0.204971	0.205254	0.298597	0.144567	0.0250717	0.0360821
0.254898	0.340145	0.369395	0.305358	0.425769	-1.45645	0.0784902		0.254898	0.189297	0.189969	0.277223	0.134745	0.00510707	0.0354454
0.268684	0.29665	0.336619	0.211591	0.406089	-1.41051	0.0826768		0.268684	0.122569	0.124842	0.204247	0.137246	-0.0491639	0.0364555
0.280234	0.254004	0.294858	0.201259	0.409148	-1.38995	0.0849797		0.280234	0.0670524	0.0705969	0.158116	0.134622	-0.0635441	0.0354774
0.286111	0.23028	0.269001	0.173381	0.42138	-1.31621	0.0800313		0.286111	0.0390146	0.0431681	0.117473	0.139297	-0.0788564	0.0385164
0.288031	0.222245	0.259949	0.207513	0.397457	-1.36488	0.0784761		0.288031	0.0298887	0.0342329	0.117826	0.129917	-0.0929236	0.0369838
0.304876	0.146319	0.170375	0.145088	0.376171	-1.35596	0.0801894		0.304876	-0.0491986	-0.0434756	0.0132102	0.136492	-0.13897	0.0384057
0.306416	0.138927	0.16147	0.114033	0.422285	-1.30836	0.0788642		0.306416	-0.0563315	-0.0505191	0.00481913	0.139086	-0.14256	0.037879
0.30816	0.130474	0.151284	0.157913	0.419011	-1.19324	0.0758108		0.30816	-0.0643858	-0.0584824	0.0154593	0.145081	-0.125725	0.0395132
0.308352	0.129536	0.150154	0.0621893	0.387271	-1.3095	0.07732		0.308352	-0.0652727	-0.05936	0.0233695	0.140943	-0.147282	0.0386312
0.311582	0.113631	0.130995	0.153531	0.375806	-1.21756	0.0761995		0.311582	-0.0801273	-0.0740781	0.000848452	0.141336	-0.147875	0.0386845
0.316261	0.0900963	0.102741	0.0587225	0.378548	-1.31395	0.0779008		0.316261	-0.101494	-0.0953251	-0.0126574	0.137788	-0.18117	0.036593
0.324956	0.0449615	0.0491645	0.0532531	0.413815	-1.24998	0.0764902		0.324956	-0.140688	-0.134586	-0.0658451	0.138493	-0.198447	0.0367222
0.333251	0.00044726	-0.00261921	-0.0586909	0.395479	-1.31342	0.0791865		0.333251	-0.177415	-0.171795	-0.0997024	0.138255	-0.210266	0.0370004
0.35144	-0.100674	-0.11624	-0.0987382	0.382774	-1.16093	0.0769641		0.35144	-0.255417	-0.252652	-0.186426	0.13199	-0.264674	0.0369734
0.356632	-0.130085	-0.148457	-0.141074	0.393257	-1.19417	0.0809181		0.356632	-0.277	-0.275574	-0.214103	0.138376	-0.279781	0.0354476
0.358076	-0.13828	-0.157388	-0.173107	0.412734	-1.21007	0.0780513		0.358076	-0.282943	-0.281933	-0.220813	0.139456	-0.280799	0.0362863
0.373927	-0.228286	-0.254883	-0.226635	0.403514	-1.17637	0.0747801		0.373927	-0.346508	-0.351431	-0.301654	0.140444	-0.325171	0.0362187
0.389323	-0.314188	-0.34868	-0.270301	0.423516	-1.10551	0.0787637		0.389323	-0.405142	-0.418297	-0.370328	0.137568	-0.363905	0.0375051
0.40504	-0.39811	-0.443017	-0.378139	0.415257	-1.11705	0.0814644		0.40504	-0.461686	-0.474422	-0.435226	0.129992	-0.407176	0.0375244
0.414214	-0.444447	-0.496552	-0.409619	0.394207	-1.07306	0.0752089		0.414214	-0.493097	-0.501813	-0.463794	0.136853	-0.417308	0.0348142
0.419788	-0.471422	-0.528092	-0.395496	0.395498	-1.01608	0.0736558		0.419788	-0.511606	-0.518291	-0.488959	0.134492	-0.423624	0.0389788
0.420858	-0.476482	-0.534027	-0.407288	0.381168	-1.04324	0.0766502		0.420858	-0.515104	-0.521434	-0.492793	0.130931	-0.42393	0.0344091
0.482188	-0.684636	-0.738997	-0.52412	0.3687	-0.872719	0.0748191		0.482188	-0.688668	-0.687024	-0.640837	0.137179	-0.492659	0.0373717
0.507835	-0.710683	-0.726241	-0.455855	0.404861	-0.857828	0.0739032		0.507835	-0.745899	-0.744194	-0.695138	0.136283	-0.530842	0.0363151
0.516252	-0.710095	-0.713349	-0.502867	0.395071	-0.819482	0.0721432		0.516252	-0.76283	-0.761207	-0.70222	0.133866	-0.530076	0.0373311
0.516592	-0.709973	-0.712759	-0.453521	0.426566	-0.843556	0.0796824		0.516592	-0.763496	-0.761877	-0.713001	0.13859	-0.536736	0.0352796
0.521942	-0.707062	-0.702862	-0.497725	0.430258	-0.857738	0.077595		0.521942	-0.773779	-0.772243	-0.734049	0.143824	-0.540664	0.0377183
0.525513	-0.704066	-0.695642	-0.504719	0.415607	-0.837715	0.0773599		0.525513	-0.780448	-0.778984	-0.727306	0.136483	-0.541045	0.0366093
0.530578	-0.698368	-0.684637	-0.459758	0.403936	-0.848837	0.0779186		0.530578	-0.789645	-0.788311	-0.757479	0.144722	-0.553095	0.037928
0.534451	-0.692862	-0.675659	-0.484822	0.413466	-0.782632	0.0775606		0.534451	-0.796473	-0.795143	-0.745735	0.133598	-0.566038	0.0389157
0.558361	-0.63702	-0.610953	-0.425318	0.389075	-0.726592	0.0755079		0.558361	-0.834865	-0.831427	-0.772127	0.144174	-0.574074	0.0359949
0.572046	-0.588575	-0.567469	-0.382178	0.437001	-0.766618	0.0750107		0.572046	-0.854087	-0.850245	-0.808402	0.136678	-0.599728	0.0383725
0.577265	-0.567078	-0.549699	-0.389334	0.401169	-0.754525	0.0821486		0.577265	-0.860923	-0.857119	-0.781766	0.137353	-0.604036	0.0387098
0.57806	-0.563662	-0.546934	-0.370262	0.395248	-0.743672	0.0832772		0.57806	-0.861941	-0.858153	-0.811598	0.142432	-0.611635	0.0369825
0.587283	-0.521346	-0.512289	-0.350366	0.40554	-0.732047	0.0774649		0.587283	-0.873316	-0.869915	-0.825689	0.135904	-0.623323	0.035569
0.596069	-0.476624	-0.473388	-0.383757	0.392276	-0.731924	0.0776769		0.596069	-0.883428	-0.880756	-0.827299	0.140868	-0.625217	0.0352384
0.606924	-0.415842	-0.422744	-0.313453	0.395314	-0.713782	0.0759466		0.606924	-0.894991	-0.893728	-0.845005	0.136696	-0.62919	0.0396192
0.61795	-0.348384	-0.367002	-0.27673	0.399525	-0.61603	0.0779566		0.61795	-0.905745	-0.906498	-0.828348	0.141869	-0.646653	0.0384235
0.639207	-0.204611	-0.226841	-0.173141	0.391619	-0.539222	0.0787933		0.639207	-0.923887	-0.930183	-0.886674	0.143264	-0.671075	0.0378185
0.663371	-0.0252944	-0.0593866	-0.0245768	0.399353	-0.425046	0.0802274		0.663371	-0.94083	-0.955406	-0.899453	0.142585	-0.686738	0.0360898
0.679809	0.101867	0.0707781	0.0590564	0.386675	-0.368516	0.0760601		0.679809	-0.950411	-0.958758	-0.90023	0.146715	-0.711488	0.0354046
0.692035	0.197009	0.169023	0.153881	0.386329	-0.200475	0.0787843		0.692035	-0.956637	-0.961097	-0.893277	0.138655	-0.702416	0.0353147
0.738809	0.540422	0.514797	0.439752	0.357335	0.0540904	0.0765065		0.738809	-0.974614	-0.969186	-0.915095	0.146765	-0.709435	0.0369337
0.742429	0.564286	0.538718	0.508065	0.390115	0.0365899	0.0744353		0.742429	-0.97568	-0.969767	-0.915272	0.137662	-0.709388	0.0364819
0.764539	0.696938	0.674318	0.646636	0.398839	0.322525	0.0767231		0.764539	-0.98137	-0.973212	-0.91659	0.145781	-0.716683	0.0378336
0.770886	0.730272	0.709845	0.68102	0.382915	0.206105	0.0786915		0.770886	-0.982768	-0.974169	-0.903638	0.137312	-0.728537	0.0351771
0.772027	0.736019	0.716071	0.627733	0.367132	0.171556	0.0772907		0.772027	-0.983009	-0.97434	-0.937944	0.143321	-0.735702	0.0374153
0.77404	0.74596	0.726927	0.621582	0.360591	0.165335	0.0766142		0.77404	-0.983427	-0.97464	-0.920696	0.144374	-0.728417	0.0372423
0.782608	0.785467	0.768039	0.662073	0.360018	0.206605	0.0801683		0.782608	-0.985104	-0.975905	-0.933725	0.144475	-0.724702	0.035261
0.80731	0.871616	0.837096	0.754865	0.367347	0.371606	0.0738511		0.80731	-0.98912	-0.979433	-0.924934	0.137013	-0.7284	0.035808
0.807963	0.873295	0.838554	0.764553	0.36337	0.316975	0.077333		0.807963	-0.989212	-0.979525	-0.915887	0.147298	-0.734351	0.0353758
0.820539	0.899258	0.862395	0.79763	0.37	0.352714	0.0819303		0.820539	-0.990842	-0.981257	-0.92187	0.13309	-0.736648	0.0380681
0.829392	0.910081	0.873914	0.797695	0.362799	0.384774	0.0782554		0.829392	-0.991852	-0.982455	-0.942544	0.131995	-0.74427	0.0371727
0.830008	0.9106	0.874541	0.854133	0.358674	0.573924	0.0765306		0.830008	-0.991918	-0.982537	-0.906988	0.14792	-0.722946	0.0372527
0.830924	0.911316	0.875429	0.799827	0.355871	0.376766	0.0770416		0.830924	-0.992016	-0.98266	-0.92912	0.14092	-0.732865	0.0365873
0.83847	0.914607	0.880723	0.798825	0.378894	0.503903	0.0785381		0.83847	-0.992781	-0.983663	-0.938993	0.141085	-0.727722	0.0371578
0.858947	0.899921	0.857108	0.851206	0.38467	0.530137	0.0764798		0.858947	-0.994534	-0.986321	-0.933088	0.139231	-0.729955	0.0360104
0.8594	0.899204	0.855975	0.821834	0.353314	0.504706	0.0771245		0.8594	-0.994568	-0.986378	-0.932816	0.140081	-0.733884	0.0378807
0.860397	0.897565	0.853432	0.850392	0.36776	0.557003	0.0824504		0.860397	-0.994642	-0.986505	-0.922048	0.146146	-0.725498	0.0358998
0.869196	0.879557	0.828301	0.83516	0.391124	0.687833	0.07718		0.869196	-0.995256	-0.987616	-0.918034	0.138977	-0.722095	0.0363659
0.881543	0.843644	0.785475	0.784378	0.345457	0.493546	0.0788074		0.881543	-0.996009	-0.989148	-0.927985	0.140746	-0.73146	0.0361268
0.892822	0.800229	0.739767	0.795377	0.383215	0.545714	0.0806819		0.892822	-0.9966	-0.990519	-0.951744	0.137095	-0.753992	0.0364918
0.899443	0.77018	0.71053	0.755436	0.373889	0.552413	0.0758009		0.899443	-0.996908	-0.991312	-0.934378	0.13922	-0.739819	0.0356232
0.903109	0.75213	0.693689	0.722374	0.356272	0.592314	0.0805637		0.903109	-0.997067	-0.991748	-0.94121	0.139626	-0.74028	0.0381318
0.908952	0.721343	0.666014	0.72038	0.370253	0.633341	0.0817061		0.908952	-0.997305	-0.992436	-0.924648	0.142536	-0.741893	0.0382262
0.910859	0.710767	0.656778	0.697276	0.356427	0.645114	0.0759257		0.910859	-0.997379	-0.992659	-0.918211	0.144951	-0.732777	0.036395
0.910959	0.710202	0.656288	0.70621	0.375716	0.641154	0.0839829		0.910959	-0.997383	-0.992671	-0.926202	0.133619	-0.729013	0.0348379
0.915662	0.683009	0.633124	0.653092	0.32586	0.571336	0.0789621		0.915662	-0.997557	-0.993218	-0.948529	0.141694	-0.754333	0.0374644
0.918611	0.665187	0.618344	0.640676	0.369719	0.609397	0.0766955		0.918611	-0.99766	-0.993559	-0.936213	0.129734	-0.750234	0.0377975
0.962251	0.341683	0.385247	0.441007	0.373231	0.622581	0.0757008		0.962251	-0.998787	-0.998403	-0.94334	0.140497	-0.748992	0.0369423
0.999609	0.0036852	0.176891	0.237234	0.36209	0.821773	0.0805793		0.999609	-0.999325	-1.00226	-0.919195	0.138395	-0.744496	0.0378499
