# Supplementary material for: Analog optical computer for AI inference and combinatorial optimization
Source: Nature. 2025 Sep 3;645(8080):354–61. doi: 10.1038/s41586-025-09430-z (PMC12422976; doi:10.1038/s41586-025-09430-z)
Supplement: Supplementary file 2 — Source data for Supplementary Figs. 1–13 [file 41586_2025_9430_MOESM2_ESM.zip › Supplementary_Figure_5.xlsx]

## Sheet: Supplementary Figure 5a
Supplementary Figure 5a, Ablation study of non-idealities deactivated during training in the AOC-DT and inference on AOC.
	MSE To Groundtruth	MSE To AOC-DT
No analog tanh	0.447	0.482252
Exept analog tanh	0.0561	0.0562603
No weight distortion	0.0199	0.0200805
No input efficieny	0.00347	0.00353377
No output efficiency	0.00295	0.0030088
No PBS crosstalk	0.00274	0.002717

## Sheet: Supplementary Figure 5b
Supplementary Figure 5b
Regression curves obtained for each ablation study.
X (Groundtruth)	Y (Groundtruth)	X (No analog tanh)	Y (No analog tanh digital)	Y (No analog tanh analog)	Y (No analog tanh analog std)	X (Except analog tanh)	Y (Except analog tanh digital)	Y (Except analog tanh analog)	Y (Except analog tanh analog std)	X (No weight distortion)	Y (No weight distortion digital)	Y (No weight distortion analog)	Y (No weight distortion analog std)	X (No input efficiency)	Y (No input efficiency digital)	Y (No input efficiency analog)	Y (No input efficiency analog std)	X (No output efficiency)	Y (No output efficiency digital)	Y (No output efficiency analog)	Y (No output efficiency analog std)	X (No PBS crosstalk)	Y (No PBS crosstalk digital)	Y (No PBS crosstalk analog)	Y (No PBS crosstalk analog std)
-0.997528	-0.999302	-0.997528	-1.08514	-0.347692	0.0504665	-0.995718	-1.00471	-0.778868	0.110462	-0.997528	-1.00413	-0.90296	0.142413	-0.977551	-0.997716	-0.990832	0.120156	-0.977551	-0.998018	-0.933665	0.126123	-0.997528	-1.00678	-1.01168	0.15376
-0.989735	-0.99921	-0.989735	-1.07936	-0.349848	0.0492553	-0.987175	-1.00121	-0.791842	0.11465	-0.989735	-1.00249	-0.908429	0.142708	-0.961388	-0.996058	-0.995297	0.112395	-0.961388	-0.995493	-0.948907	0.125152	-0.989735	-1.00467	-1.0022	0.148359
-0.964432	-0.998827	-0.964432	-1.06022	-0.3276	0.0530422	-0.979477	-0.998482	-0.787306	0.113413	-0.964432	-0.999147	-0.89412	0.13747	-0.950808	-0.995367	-0.987276	0.11925	-0.950808	-0.995572	-0.940488	0.118728	-0.964432	-0.998673	-0.970594	0.151971
-0.959249	-0.998729	-0.959249	-1.05627	-0.335916	0.0503332	-0.977144	-0.997747	-0.789538	0.114184	-0.959249	-0.998719	-0.858151	0.141102	-0.94388	-0.995114	-0.965543	0.114701	-0.94388	-0.996121	-0.932852	0.120398	-0.959249	-0.998524	-0.955511	0.152849
-0.955348	-0.998651	-0.955348	-1.05329	-0.334098	0.0519863	-0.972105	-0.996316	-0.78471	0.111097	-0.955348	-0.998434	-0.874076	0.142059	-0.941437	-0.995066	-0.983584	0.119537	-0.941437	-0.996385	-0.942676	0.123361	-0.955348	-0.99841	-0.947712	0.151196
-0.952598	-0.998593	-0.952598	-1.05118	-0.326249	0.0495494	-0.967401	-0.995179	-0.779106	0.114536	-0.952598	-0.998248	-0.861776	0.146073	-0.940216	-0.995051	-0.944387	0.117111	-0.940216	-0.996528	-0.905567	0.109788	-0.952598	-0.998328	-0.929858	0.142985
-0.936561	-0.998207	-0.936561	-1.03868	-0.330013	0.0500929	-0.951775	-0.992772	-0.781098	0.108613	-0.936561	-0.997796	-0.897618	0.145357	-0.926112	-0.995267	-0.997693	0.112867	-0.926112	-0.998627	-0.919401	0.123169	-0.936561	-0.997796	-0.971306	0.146374
-0.935852	-0.998188	-0.935852	-1.03813	-0.322026	0.0480053	-0.939326	-0.992147	-0.794724	0.104273	-0.935852	-0.997764	-0.892535	0.137432	-0.911138	-0.996185	-0.975951	0.111066	-0.911138	-0.996101	-0.947654	0.122125	-0.935852	-0.997769	-0.949084	0.141823
-0.933695	-0.998129	-0.933695	-1.03646	-0.325382	0.052627	-0.938052	-0.992131	-0.787793	0.109385	-0.933695	-0.997667	-0.880467	0.136639	-0.888982	-0.997878	-0.993422	0.113853	-0.888982	-0.993509	-0.955712	0.122281	-0.933695	-0.997686	-0.99453	0.152607
-0.931954	-0.998079	-0.931954	-1.03511	-0.319318	0.0510268	-0.934832	-0.992121	-0.782962	0.113329	-0.931954	-0.997589	-0.889883	0.132705	-0.864521	-0.997938	-0.980462	0.115887	-0.864521	-0.992914	-0.941477	0.111216	-0.931954	-0.997617	-1.0019	0.142256
-0.92767	-0.997953	-0.92767	-1.03178	-0.321208	0.0499082	-0.9266	-0.992245	-0.773086	0.106369	-0.92767	-0.997401	-0.889583	0.133932	-0.861499	-0.997722	-0.970212	0.115214	-0.861499	-0.992982	-0.935673	0.121779	-0.92767	-0.997436	-0.991394	0.155651
-0.902461	-0.997039	-0.902461	-1.01179	-0.312958	0.0478613	-0.912379	-0.993345	-0.781926	0.111799	-0.902461	-0.996262	-0.856936	0.135121	-0.85043	-0.996512	-0.895326	0.113987	-0.85043	-0.993344	-0.885366	0.117075	-0.902461	-0.995961	-0.967671	0.145919
-0.900058	-0.996935	-0.900058	-1.00975	-0.311455	0.053207	-0.910963	-0.993403	-0.791683	0.113136	-0.900058	-0.996147	-0.871276	0.137178	-0.839759	-0.994813	-0.937559	0.110644	-0.839759	-0.993631	-0.915492	0.116693	-0.900058	-0.995774	-0.985719	0.153581
-0.898322	-0.996857	-0.898322	-1.00834	-0.307006	0.0489547	-0.908404	-0.993507	-0.777051	0.11246	-0.898322	-0.996063	-0.861823	0.139816	-0.796918	-0.985318	-0.922556	0.11166	-0.796918	-0.989281	-0.912369	0.121858	-0.898322	-0.995633	-0.947114	0.145516
-0.89735	-0.996813	-0.89735	-1.00756	-0.306284	0.0523447	-0.899313	-0.993875	-0.788408	0.109866	-0.89735	-0.996016	-0.866952	0.144894	-0.779483	-0.980939	-0.912445	0.117017	-0.779483	-0.984694	-0.89908	0.118306	-0.89735	-0.995552	-0.973995	0.149892
-0.869583	-0.995281	-0.869583	-0.294293	-0.297672	0.050216	-0.891841	-0.994167	-0.759586	0.113006	-0.869583	-0.994623	-0.850489	0.140764	-0.758918	-0.975464	-0.899551	0.116588	-0.758918	-0.978155	-0.933442	0.122096	-0.869583	-0.992533	-1.0039	0.144471
-0.863438	-0.994862	-0.863438	-0.294049	-0.291774	0.0502572	-0.885345	-0.994417	-0.761115	0.106288	-0.863438	-0.994313	-0.83401	0.137311	-0.754509	-0.974238	-0.927067	0.108679	-0.754509	-0.976649	-0.929659	0.117177	-0.863438	-0.991694	-0.966556	0.151408
-0.844008	-0.9933	-0.844008	-0.293347	-0.284484	0.0508193	-0.876466	-0.994755	-0.763297	0.110809	-0.844008	-0.99333	-0.833313	0.135438	-0.749875	-0.972929	-0.927134	0.120967	-0.749875	-0.975033	-0.919372	0.120848	-0.844008	-0.988877	-0.952783	0.155939
-0.843283	-0.993234	-0.843283	-0.293323	-0.288614	0.0531604	-0.869726	-0.995012	-0.768659	0.111315	-0.843283	-0.993293	-0.814842	0.137573	-0.747281	-0.972186	-0.904114	0.115331	-0.747281	-0.974114	-0.902661	0.123093	-0.843283	-0.988775	-0.948641	0.152615
-0.824081	-0.991259	-0.824081	-0.292737	-0.272932	0.0493066	-0.869635	-0.995015	-0.767779	0.108977	-0.824081	-0.992192	-0.831901	0.142523	-0.723719	-0.965125	-0.858286	0.108091	-0.723719	-0.965345	-0.862881	0.124088	-0.824081	-0.986638	-0.977868	0.145474
-0.823045	-0.991139	-0.823045	-0.292708	-0.271872	0.0513326	-0.856773	-0.995454	-0.777266	0.110333	-0.823045	-0.992124	-0.831947	0.135619	-0.720104	-0.963992	-0.882156	0.118657	-0.720104	-0.963933	-0.859523	0.11563	-0.823045	-0.986576	-0.981617	0.143394
-0.819622	-0.990731	-0.819622	-0.292616	-0.274852	0.051069	-0.854659	-0.99551	-0.775932	0.115031	-0.819622	-0.991886	-0.8209	0.143863	-0.709622	-0.960641	-0.894195	0.116996	-0.709622	-0.959743	-0.888455	0.121514	-0.819622	-0.98643	-0.929086	0.156431
-0.808095	-0.98923	-0.808095	-0.292328	-0.26682	0.0534231	-0.854145	-0.995523	-0.771825	0.106316	-0.808095	-0.990937	-0.825559	0.140245	-0.703424	-0.958616	-0.880623	0.117327	-0.703424	-0.957199	-0.872151	0.12153	-0.808095	-0.986805	-0.963478	0.154078
-0.782509	-0.985085	-0.782509	-0.291823	-0.255585	0.050434	-0.84856	-0.995623	-0.785567	0.111231	-0.782509	-0.987437	-0.820805	0.14183	-0.703123	-0.958517	-0.892222	0.112903	-0.703123	-0.957074	-0.882273	0.123872	-0.782509	-0.977708	-0.946558	0.148067
-0.780084	-0.984626	-0.780084	-0.291785	-0.252422	0.051017	-0.84419	-0.995643	-0.781062	0.108458	-0.780084	-0.986966	-0.831926	0.149188	-0.699931	-0.957462	-0.890417	0.105202	-0.699931	-0.955745	-0.866825	0.120358	-0.780084	-0.976947	-0.971452	0.144211
-0.775306	-0.983685	-0.775306	-0.291715	-0.249107	0.0481806	-0.808463	-0.991887	-0.777748	0.108175	-0.775306	-0.985953	-0.811029	0.141974	-0.691791	-0.954737	-0.873708	0.112901	-0.691791	-0.952299	-0.872164	0.122842	-0.775306	-0.9757	-0.976928	0.152946
-0.771357	-0.982868	-0.771357	-0.291662	-0.251258	0.0491184	-0.788507	-0.986062	-0.761963	0.108672	-0.771357	-0.985027	-0.779032	0.148966	-0.68382	-0.952024	-0.856048	0.114467	-0.68382	-0.948853	-0.85481	0.121355	-0.771357	-0.97489	-0.923384	0.146306
-0.770624	-0.982712	-0.770624	-0.291652	-0.24937	0.0479742	-0.770662	-0.97952	-0.751526	0.110324	-0.770624	-0.984846	-0.817841	0.133894	-0.669559	-0.947062	-0.875109	0.118001	-0.669559	-0.942529	-0.871547	0.119268	-0.770624	-0.97476	-0.955084	0.152174
-0.766312	-0.981771	-0.766312	-0.2916	-0.247602	0.0496098	-0.728669	-0.965504	-0.710164	0.105495	-0.766312	-0.983724	-0.80945	0.136545	-0.667483	-0.946328	-0.874773	0.118014	-0.667483	-0.941593	-0.85704	0.122088	-0.766312	-0.974093	-0.947183	0.149454
-0.753059	-0.978584	-0.753059	-0.291473	-0.249277	0.0504245	-0.724717	-0.964505	-0.701368	0.113185	-0.753059	-0.979657	-0.785385	0.138793	-0.663581	-0.944939	-0.832269	0.115563	-0.663581	-0.939823	-0.826939	0.126136	-0.753059	-0.972768	-0.910085	0.145803
-0.735939	-0.97374	-0.735939	-0.291384	-0.24415	0.04899	-0.716861	-0.962653	-0.692974	0.105364	-0.735939	-0.973257	-0.804625	0.144819	-0.64642	-0.93514	-0.869882	0.111899	-0.64642	-0.93189	-0.867219	0.128392	-0.735939	-0.971422	-0.960518	0.145432
-0.722566	-0.969305	-0.722566	-0.291373	-0.232247	0.0501436	-0.702254	-0.959465	-0.707556	0.111927	-0.722566	-0.967933	-0.788129	0.143741	-0.646407	-0.935127	-0.784912	0.119247	-0.646407	-0.931884	-0.813551	0.122053	-0.722566	-0.970063	-0.941009	0.153045
-0.705378	-0.962646	-0.705378	-0.291435	-0.227187	0.050629	-0.683982	-0.955496	-0.676323	0.114014	-0.705378	-0.962151	-0.78996	0.144954	-0.644988	-0.933633	-0.858412	0.109362	-0.644988	-0.931217	-0.845329	0.12283	-0.705378	-0.967879	-0.946741	0.156357
-0.704934	-0.962459	-0.704934	-0.291438	-0.224985	0.0527703	-0.677758	-0.9541	-0.668533	0.110906	-0.704934	-0.962035	-0.773734	0.139402	-0.643616	-0.932187	-0.832839	0.113311	-0.643616	-0.930571	-0.842534	0.116405	-0.704934	-0.967816	-0.943453	0.141726
-0.69864	-0.95971	-0.69864	-0.291483	-0.222754	0.0509582	-0.665337	-0.945875	-0.658039	0.11183	-0.69864	-0.96064	-0.806924	0.152282	-0.631676	-0.920169	-0.817457	0.110993	-0.631676	-0.924771	-0.819229	0.115336	-0.69864	-0.966892	-0.942037	0.148394
-0.693086	-0.957139	-0.693086	-0.291532	-0.216509	0.0509643	-0.657624	-0.939579	-0.660654	0.108605	-0.693086	-0.959828	-0.797092	0.141386	-0.621039	-0.90859	-0.801979	0.116191	-0.621039	-0.911946	-0.8123	0.10949	-0.693086	-0.96645	-0.958577	0.142257
-0.677941	-0.949394	-0.677941	-0.291713	-0.218319	0.0516221	-0.648982	-0.932417	-0.63588	0.107775	-0.677941	-0.954469	-0.784195	0.135514	-0.612952	-0.899567	-0.80008	0.114571	-0.612952	-0.902063	-0.812075	0.120772	-0.677941	-0.963182	-0.922879	0.151515
-0.662282	-0.940143	-0.662282	-0.29197	-0.212777	0.0525681	-0.632111	-0.917822	-0.602296	0.103053	-0.662282	-0.942066	-0.750461	0.142924	-0.604772	-0.890201	-0.771293	0.113657	-0.604772	-0.892616	-0.788815	0.117663	-0.662282	-0.957087	-0.906546	0.145469
-0.651466	-0.932936	-0.651466	-0.292189	-0.213738	0.0498489	-0.623294	-0.909637	-0.605677	0.110236	-0.651466	-0.933925	-0.744543	0.141174	-0.603961	-0.889258	-0.819682	0.120292	-0.603961	-0.891605	-0.82576	0.116209	-0.651466	-0.950277	-0.90717	0.150447
-0.648697	-0.930977	-0.648697	-0.292251	-0.202156	0.0504	-0.622207	-0.908591	-0.611951	0.108216	-0.648697	-0.93182	-0.787057	0.146584	-0.584203	-0.865284	-0.758962	0.118838	-0.584203	-0.866297	-0.780653	0.127222	-0.648697	-0.948141	-0.923321	0.140465
-0.64818	-0.930606	-0.64818	-0.292263	-0.206024	0.0504402	-0.622083	-0.908472	-0.600486	0.109914	-0.64818	-0.931425	-0.762038	0.139717	-0.579136	-0.858778	-0.790156	0.114442	-0.579136	-0.859556	-0.806398	0.123576	-0.64818	-0.947725	-0.920956	0.146222
-0.629538	-0.916039	-0.629538	-0.29274	-0.195937	0.0516631	-0.611636	-0.897946	-0.58899	0.105296	-0.629538	-0.91651	-0.734461	0.144525	-0.56056	-0.833396	-0.766705	0.113971	-0.56056	-0.833657	-0.764312	0.11633	-0.629538	-0.929235	-0.900447	0.154606
-0.625605	-0.912657	-0.625605	-0.292854	-0.188194	0.0501364	-0.608065	-0.894141	-0.58802	0.112427	-0.625605	-0.913175	-0.738796	0.138046	-0.553488	-0.823022	-0.719676	0.111585	-0.553488	-0.823208	-0.711152	0.11545	-0.625605	-0.924589	-0.913687	0.14493
-0.608539	-0.896627	-0.608539	-0.293401	-0.183819	0.0474422	-0.589932	-0.873161	-0.543598	0.102521	-0.608539	-0.898005	-0.695094	0.145243	-0.540715	-0.803158	-0.717888	0.11411	-0.540715	-0.803333	-0.715583	0.118566	-0.608539	-0.901919	-0.829598	0.139029
-0.595913	-0.883254	-0.595913	-0.293861	-0.180999	0.050901	-0.588005	-0.870775	-0.552839	0.108109	-0.595913	-0.886117	-0.695053	0.136229	-0.53082	-0.78669	-0.710133	0.117412	-0.53082	-0.78693	-0.721201	0.1246	-0.595913	-0.883948	-0.878176	0.158215
-0.592707	-0.879639	-0.592707	-0.293985	-0.184516	0.0520553	-0.583016	-0.864464	-0.550298	0.112625	-0.592707	-0.882995	-0.679234	0.144543	-0.526817	-0.779741	-0.697497	0.117631	-0.526817	-0.780019	-0.734708	0.123202	-0.592707	-0.879242	-0.84703	0.14174
-0.592353	-0.879234	-0.592353	-0.293999	-0.174796	0.0504173	-0.568213	-0.844649	-0.535392	0.116326	-0.592353	-0.882647	-0.687977	0.138081	-0.517472	-0.762834	-0.667278	0.118697	-0.517472	-0.763215	-0.674865	0.120041	-0.592353	-0.87872	-0.897304	0.142276
-0.592304	-0.879178	-0.592304	-0.294001	-0.17751	0.0501987	-0.56679	-0.842659	-0.535649	0.112121	-0.592304	-0.882598	-0.719812	0.14236	-0.482332	-0.689451	-0.601518	0.119422	-0.482332	-0.690186	-0.619729	0.116643	-0.592304	-0.878647	-0.899589	0.147862
-0.588802	-0.875115	-0.588802	-0.294141	-0.18048	0.0513038	-0.559947	-0.832877	-0.518513	0.112961	-0.588802	-0.87912	-0.71716	0.140223	-0.476782	-0.67623	-0.58717	0.114543	-0.476782	-0.677	-0.600186	0.122831	-0.588802	-0.87345	-0.871374	0.145846
-0.58374	-0.869042	-0.58374	-0.29435	-0.173079	0.0532388	-0.548207	-0.815239	-0.488507	0.107512	-0.58374	-0.873951	-0.698445	0.141607	-0.474472	-0.670583	-0.580582	0.114033	-0.474472	-0.671364	-0.604611	0.117946	-0.58374	-0.865851	-0.838398	0.150343
-0.582705	-0.867771	-0.582705	-0.294393	-0.173476	0.0497267	-0.542046	-0.805514	-0.489885	0.105668	-0.582705	-0.87287	-0.699397	0.138074	-0.469688	-0.658603	-0.553753	0.115043	-0.469688	-0.659404	-0.577777	0.125054	-0.582705	-0.864286	-0.866718	0.146712
-0.575819	-0.859057	-0.575819	-0.294691	-0.178046	0.0506126	-0.528616	-0.78305	-0.478826	0.111915	-0.575819	-0.865415	-0.688093	0.142708	-0.464711	-0.645735	-0.552994	0.116105	-0.464711	-0.64655	-0.552766	0.119038	-0.575819	-0.853788	-0.864057	0.145263
-0.550484	-0.822913	-0.550484	-0.295909	-0.148626	0.0492215	-0.498217	-0.724364	-0.427148	0.103851	-0.550484	-0.831669	-0.6423	0.131714	-0.458221	-0.62831	-0.504597	0.121702	-0.458221	-0.629135	-0.517129	0.119828	-0.550484	-0.81417	-0.806468	0.154971
-0.516584	-0.76348	-0.516584	-0.297839	-0.124416	0.0503756	-0.485834	-0.696741	-0.404234	0.107318	-0.516584	-0.765346	-0.598913	0.140852	-0.455761	-0.621516	-0.519862	0.112686	-0.455761	-0.622342	-0.536447	0.118963	-0.516584	-0.759412	-0.771073	0.153747
-0.51553	-0.761413	-0.51553	-0.297905	-0.12331	0.0524166	-0.47981	-0.68245	-0.381257	0.112482	-0.51553	-0.762961	-0.586754	0.137891	-0.441378	-0.579685	-0.415258	0.119524	-0.441378	-0.580506	-0.442891	0.121781	-0.51553	-0.757681	-0.777968	0.151621
-0.512684	-0.755761	-0.512684	-0.298083	-0.118971	0.046744	-0.45839	-0.627031	-0.355211	0.113018	-0.512684	-0.756445	-0.588475	0.143895	-0.431341	-0.54843	-0.444591	0.113391	-0.431341	-0.549244	-0.476405	0.119373	-0.512684	-0.752997	-0.757306	0.151278
-0.497046	-0.722877	-0.497046	-0.299108	-0.114303	0.0511084	-0.447659	-0.596617	-0.351535	0.107367	-0.497046	-0.7191	-0.516938	0.146607	-0.427723	-0.536773	-0.406793	0.107073	-0.427723	-0.537587	-0.465209	0.124971	-0.497046	-0.727015	-0.722805	0.157488
-0.487929	-0.702234	-0.487929	-0.299739	-0.108114	0.0536338	-0.445255	-0.589569	-0.328204	0.11586	-0.487929	-0.696352	-0.485545	0.141657	-0.425373	-0.529093	-0.427837	0.11926	-0.425373	-0.529908	-0.467443	0.117991	-0.487929	-0.711645	-0.668157	0.151702
-0.487113	-0.700334	-0.487113	-0.299797	-0.109869	0.0546035	-0.408368	-0.471318	-0.261017	0.108412	-0.487113	-0.694289	-0.505245	0.150032	-0.423098	-0.521585	-0.400575	0.112596	-0.423098	-0.522402	-0.448925	0.120613	-0.487113	-0.710262	-0.673113	0.157509
-0.474077	-0.668738	-0.474077	-0.300745	-0.0899417	0.0469925	-0.384434	-0.385068	-0.225903	0.11028	-0.474077	-0.660707	-0.475369	0.143713	-0.389701	-0.40365	-0.28061	0.118589	-0.389701	-0.404613	-0.308412	0.124616	-0.474077	-0.681508	-0.668166	0.164118
-0.460333	-0.632894	-0.460333	-0.301801	-0.0817131	0.0490804	-0.383873	-0.382957	-0.227512	0.1109	-0.460333	-0.624163	-0.454178	0.145418	-0.384926	-0.385755	-0.295486	0.123908	-0.384926	-0.386757	-0.297623	0.119271	-0.460333	-0.640191	-0.621537	0.153152
-0.457757	-0.625882	-0.457757	-0.302005	-0.0853912	0.0521705	-0.365424	-0.311554	-0.178537	0.109034	-0.457757	-0.617184	-0.453468	0.149316	-0.372406	-0.337713	-0.25042	0.117838	-0.372406	-0.338834	-0.260575	0.122309	-0.457757	-0.63235	-0.655244	0.145195
-0.454275	-0.616255	-0.454275	-0.302284	-0.0798853	0.0525563	-0.356572	-0.275893	-0.129016	0.104342	-0.454275	-0.607683	-0.44235	0.135959	-0.364051	-0.304722	-0.194532	0.114226	-0.364051	-0.305932	-0.224887	0.12184	-0.454275	-0.621695	-0.601672	0.146313
-0.446407	-0.593871	-0.446407	-0.302928	-0.0675958	0.0491012	-0.35366	-0.263973	-0.134882	0.104113	-0.446407	-0.585918	-0.410326	0.1394	-0.338653	-0.198941	-0.105759	0.119749	-0.338653	-0.200429	-0.106239	0.125535	-0.446407	-0.597369	-0.584773	0.148231
-0.443495	-0.585365	-0.443495	-0.303171	-0.0665639	0.0504578	-0.335123	-0.186024	-0.089461	0.10849	-0.443495	-0.577754	-0.402962	0.144606	-0.326781	-0.147024	-0.0381966	0.113794	-0.326781	-0.148579	-0.0910674	0.123646	-0.443495	-0.588269	-0.595695	0.155184
-0.436025	-0.562989	-0.436025	-0.303806	-0.0673443	0.0504433	-0.321562	-0.126818	-0.0536495	0.108129	-0.436025	-0.556516	-0.364075	0.146064	-0.320449	-0.118621	-0.042854	0.115865	-0.320449	-0.120187	-0.0556617	0.125265	-0.436025	-0.56466	-0.494029	0.147848
-0.435463	-0.561272	-0.435463	-0.303855	-0.0701481	0.0488511	-0.321401	-0.126105	-0.0484693	0.113422	-0.435463	-0.554899	-0.372444	0.136473	-0.306258	-0.0533737	0.0155907	0.110247	-0.306258	-0.0548802	0.00981406	0.123703	-0.435463	-0.562867	-0.542611	0.147821
-0.412223	-0.486382	-0.412223	-0.305942	-0.0757229	0.0528562	-0.318801	-0.114544	-0.0637107	0.110677	-0.412223	-0.485455	-0.313949	0.141013	-0.302716	-0.0367909	0.0220397	0.107266	-0.302716	-0.0382659	-0.00296346	0.116551	-0.412223	-0.48669	-0.44315	0.156407
-0.40953	-0.477209	-0.40953	-0.306195	-0.0698439	0.0506971	-0.314003	-0.0930331	-0.0351661	0.110267	-0.40953	-0.477021	-0.299791	0.143465	-0.288757	0.0294291	0.0923158	0.117595	-0.288757	0.0281297	0.0731226	0.120824	-0.40953	-0.477457	-0.414979	0.155973
-0.407892	-0.471578	-0.407892	-0.306349	-0.0738031	0.0493736	-0.243809	0.243093	0.143698	0.113544	-0.407892	-0.471844	-0.322877	0.134354	-0.250063	0.216044	0.265005	0.119638	-0.250063	0.215251	0.259619	0.123957	-0.407892	-0.471797	-0.442435	0.148207
-0.405473	-0.463193	-0.405473	-0.306579	-0.0674596	0.0484046	-0.237974	0.271801	0.157585	0.107178	-0.405473	-0.464132	-0.300895	0.142469	-0.243077	0.249667	0.289309	0.111817	-0.243077	0.248901	0.296278	0.114054	-0.405473	-0.463377	-0.407432	0.150929
-0.3898	-0.406907	-0.3898	-0.30811	-0.0772665	0.049549	-0.221519	0.351915	0.218642	0.111656	-0.3898	-0.412025	-0.250541	0.143085	-0.234492	0.290808	0.322934	0.111389	-0.234492	0.290031	0.312662	0.12113	-0.3898	-0.406906	-0.404436	0.15533
-0.385154	-0.389578	-0.385154	-0.308578	-0.0788132	0.0508761	-0.220697	0.355868	0.216499	0.112745	-0.385154	-0.395775	-0.248207	0.147514	-0.226435	0.329183	0.391354	0.110202	-0.226435	0.32835	0.376916	0.123639	-0.385154	-0.38947	-0.364445	0.146785
-0.36647	-0.316995	-0.36647	-0.310524	-0.0702124	0.0514249	-0.219898	0.359707	0.216071	0.112882	-0.36647	-0.326095	-0.174493	0.140879	-0.224675	0.337534	0.386356	0.116311	-0.224675	0.336683	0.370121	0.125325	-0.36647	-0.315869	-0.304188	0.150514
-0.349833	-0.248677	-0.349833	-0.312345	-0.085869	0.0497494	-0.2148	0.384076	0.226731	0.111051	-0.349833	-0.257867	-0.0884865	0.134876	-0.21254	0.394697	0.451945	0.117094	-0.21254	0.39367	0.453636	0.121125	-0.349833	-0.24578	-0.175539	0.151993
-0.302213	-0.0368198	-0.302213	-0.318011	-0.0892896	0.0479606	-0.203222	0.438485	0.254887	0.115665	-0.302213	-0.038054	0.101527	0.137585	-0.205725	0.426447	0.434717	0.114013	-0.205725	0.425288	0.447945	0.123129	-0.302213	-0.029692	0.0915696	0.149834
-0.253165	0.197704	-0.253165	-0.361995	-0.104571	0.049359	-0.188482	0.505589	0.305748	0.10535	-0.253165	0.199991	0.254363	0.144812	-0.197529	0.464242	0.490267	0.109165	-0.197529	0.462904	0.51999	0.124319	-0.253165	0.198335	0.242821	0.145102
-0.251685	0.204886	-0.251685	-0.361995	-0.0977869	0.0510999	-0.185822	0.517417	0.315169	0.112416	-0.251685	0.20717	0.290259	0.142768	-0.193861	0.480995	0.505972	0.113332	-0.193861	0.47957	0.49625	0.127034	-0.251685	0.205212	0.301552	0.146076
-0.25033	0.211461	-0.25033	-0.361995	-0.102365	0.0498389	-0.161256	0.622538	0.364563	0.111453	-0.25033	0.213739	0.283247	0.133911	-0.185021	0.520927	0.587107	0.112555	-0.185021	0.519287	0.603574	0.115156	-0.25033	0.211506	0.294051	0.144207
-0.248884	0.218475	-0.248884	-0.361995	-0.104284	0.0516716	-0.161131	0.623057	0.367543	0.105555	-0.248884	0.220747	0.289634	0.143975	-0.170407	0.585251	0.577471	0.10797	-0.170407	0.583248	0.623021	0.117929	-0.248884	0.21822	0.293822	0.146321
-0.240475	0.259258	-0.240475	-0.361995	-0.105575	0.0500756	-0.150541	0.666046	0.388641	0.103105	-0.240475	0.261496	0.31461	0.142237	-0.167616	0.597252	0.602221	0.111205	-0.167616	0.595181	0.625035	0.114957	-0.240475	0.257271	0.342036	0.138722
-0.212715	0.39259	-0.212715	-0.361995	-0.108677	0.0525931	-0.147771	0.677054	0.39191	0.111026	-0.212715	0.395585	0.438722	0.143296	-0.166569	0.601725	0.602868	0.110052	-0.166569	0.599628	0.628616	0.118661	-0.212715	0.385833	0.475575	0.150257
-0.21141	0.398769	-0.21141	-0.361995	-0.105892	0.0509647	-0.12275	0.771162	0.459831	0.111218	-0.21141	0.401854	0.415021	0.135137	-0.164606	0.610073	0.622232	0.122178	-0.164606	0.607929	0.620268	0.119391	-0.21141	0.391845	0.46127	0.144064
-0.210305	0.403993	-0.210305	-0.361995	-0.104996	0.0477171	-0.114935	0.798136	0.456509	0.106424	-0.210305	0.407158	0.409931	0.133214	-0.148282	0.677194	0.679014	0.121887	-0.148282	0.674665	0.683657	0.121804	-0.210305	0.396931	0.461848	0.143517
-0.209369	0.408415	-0.209369	-0.361995	-0.110075	0.0516907	-0.0964663	0.855777	0.486523	0.108891	-0.209369	0.411651	0.429352	0.144941	-0.122444	0.773308	0.764918	0.113041	-0.122444	0.77037	0.782116	0.12321	-0.209369	0.401241	0.46387	0.150014
-0.2058	0.425208	-0.2058	-0.361995	-0.108591	0.0466649	-0.0950695	0.859747	0.487283	0.106573	-0.2058	0.428738	0.43803	0.143074	-0.116446	0.793694	0.831749	0.111148	-0.116446	0.790743	0.850911	0.118224	-0.2058	0.41763	0.460648	0.15481
-0.202837	0.439082	-0.202837	-0.361995	-0.107662	0.0528747	-0.0938079	0.863284	0.495718	0.114379	-0.202837	0.44271	0.444419	0.142822	-0.115608	0.796486	0.822805	0.116613	-0.115608	0.793537	0.846516	0.124575	-0.202837	0.431201	0.518601	0.153807
-0.196565	0.468209	-0.196565	-0.361995	-0.107992	0.0499171	-0.0792497	0.900672	0.528862	0.106494	-0.196565	0.472424	0.480273	0.147702	-0.109634	0.815995	0.801483	0.116834	-0.109634	0.813087	0.839926	0.120049	-0.196565	0.459779	0.536489	0.155875
-0.196343	0.469237	-0.196343	-0.361995	-0.111497	0.0499236	-0.0754503	0.909406	0.528742	0.112962	-0.196343	0.473474	0.455836	0.148315	-0.0900273	0.875695	0.915488	0.115649	-0.0900273	0.873283	0.922797	0.115315	-0.196343	0.460789	0.524607	0.146947
-0.192615	0.486378	-0.192615	-0.361995	-0.108132	0.0482438	-0.0679183	0.925536	0.544303	0.109201	-0.192615	0.490996	0.488259	0.145834	-0.0808454	0.901714	0.923526	0.11419	-0.0808454	0.899728	0.950586	0.124691	-0.192615	0.477658	0.556639	0.151046
-0.16846	0.593793	-0.16846	1.00238	-0.110801	0.0505107	-0.0628788	0.935495	0.540811	0.110702	-0.16846	0.600597	0.527098	0.145174	-0.0729088	0.923395	0.944756	0.112002	-0.0729088	0.921866	0.981123	0.13006	-0.16846	0.583859	0.639997	0.147679
-0.164561	0.610435	-0.164561	1.00764	-0.116293	0.0500756	-0.0526618	0.953822	0.54313	0.108943	-0.164561	0.617382	0.535572	0.147381	-0.0468236	0.962446	0.97563	0.120219	-0.0468236	0.960626	0.985042	0.118943	-0.164561	0.600325	0.676934	0.147513
-0.161183	0.624673	-0.161183	1.01204	-0.123347	0.0530273	-0.0510778	0.956457	0.554304	0.105041	-0.161183	0.63166	0.562231	0.142794	-0.034356	0.974124	0.99435	0.114714	-0.034356	0.972482	1.00907	0.117782	-0.161183	0.614402	0.671592	0.144651
-0.156479	0.644211	-0.156479	1.01797	-0.125049	0.0517714	-0.0480037	0.961425	0.550561	0.114089	-0.156479	0.651104	0.576833	0.144068	-0.0339563	0.974486	0.983943	0.115779	-0.0339563	0.97285	0.999773	0.128028	-0.156479	0.6337	0.720138	0.149903
-0.126217	0.760681	-0.126217	1.05345	-0.125306	0.0534843	-0.0460116	0.964544	0.557255	0.108157	-0.126217	0.762065	0.653318	0.145886	-0.0193719	0.987158	0.986779	0.112884	-0.0193719	0.985868	1.01879	0.122578	-0.126217	0.748471	0.81582	0.146318
-0.115394	0.797901	-0.115394	1.0579	-0.13665	0.0475999	-0.0445176	0.966834	0.566122	0.103694	-0.115394	0.795571	0.693967	0.142435	-0.00399482	0.999487	1.00119	0.109329	-0.00399482	0.998691	1.0495	0.124105	-0.115394	0.785578	0.881901	0.150945
-0.1028	0.837864	-0.1028	1.06191	-0.151976	0.051368	-0.0378584	0.976547	0.582679	0.106115	-0.1028	0.830855	0.702256	0.140996	0.0118417	1.01105	1.01155	0.118046	0.0118417	1.01088	1.02612	0.127695	-0.1028	0.826449	0.942886	0.158274
-0.088744	0.877879	-0.088744	1.0695	-0.158943	0.0513312	-0.0157148	0.997825	0.589993	0.11317	-0.088744	0.866173	0.72249	0.1345	0.0318435	0.986463	0.982076	0.11693	0.0318435	0.985691	1.02461	0.117919	-0.088744	0.869537	0.912513	0.149666
-0.0862689	0.884398	-0.0862689	1.07175	-0.168414	0.0538456	-0.0106872	0.997691	0.578621	0.111659	-0.0862689	0.872003	0.742741	0.134234	0.0478816	0.957956	0.938099	0.114176	0.0478816	0.957362	0.982374	0.118627	-0.0862689	0.876883	0.942787	0.16673
-0.0723217	0.91804	-0.0723217	1.11059	-0.180976	0.048049	-0.00876677	0.997567	0.574277	0.115203	-0.0723217	0.902966	0.768593	0.136374	0.0493318	0.955247	0.991294	0.117602	0.0493318	0.954676	1.00426	0.118752	-0.0723217	0.917097	1.01074	0.147809
-0.0674872	0.928439	-0.0674872	1.10232	-0.187905	0.0493441	-0.00856006	0.997551	0.579496	0.102941	-0.0674872	0.913017	0.794927	0.151025	0.0522168	0.949788	0.989365	0.120471	0.0522168	0.949263	1.00879	0.127758	-0.0674872	0.930609	1.0319	0.153256
-0.0550996	0.95201	-0.0550996	1.08014	-0.19914	0.048911	0.0218199	0.990596	0.587539	0.113292	-0.0550996	0.937366	0.822102	0.137953	0.0566376	0.941231	0.923602	0.117026	0.0566376	0.940783	0.952082	0.123009	-0.0550996	0.964345	1.09464	0.152855
-0.0513194	0.958302	-0.0513194	1.07274	-0.204229	0.0502561	0.0442431	0.979776	0.57604	0.108028	-0.0513194	0.944427	0.824489	0.145155	0.0570099	0.940499	0.920976	0.112492	0.0570099	0.940058	0.941012	0.124716	-0.0513194	0.974402	1.07396	0.159288
-0.0360824	0.979277	-0.0360824	1.04026	-0.216239	0.0506249	0.0474353	0.977021	0.565823	0.104233	-0.0360824	0.971321	0.841953	0.144207	0.0608144	0.932919	0.898521	0.111662	0.0608144	0.932552	0.92632	0.118244	-0.0360824	1.01389	1.08513	0.142725
-0.0218172	0.992399	-0.0218172	0.998663	-0.235419	0.0535647	0.0492623	0.972939	0.563215	0.103289	-0.0218172	0.995513	0.853521	0.139345	0.125029	0.764874	0.782306	0.115169	0.125029	0.76611	0.789285	0.126153	-0.0218172	1.01591	1.07725	0.146381
-0.0198132	0.993729	-0.0198132	0.992465	-0.239584	0.0541673	0.0587419	0.951219	0.542648	0.107658	-0.0198132	0.998616	0.851725	0.143138	0.125628	0.762845	0.784283	0.11301	0.125628	0.764092	0.774925	0.116816	-0.0198132	1.01442	1.06511	0.142238
-0.0179741	0.994838	-0.0179741	0.986793	-0.23535	0.0523959	0.0664579	0.93281	0.537121	0.109736	-0.0179741	1.00143	0.907151	0.148889	0.139017	0.715019	0.705087	0.110464	0.139017	0.716422	0.714713	0.123532	-0.0179741	1.01303	1.13787	0.153493
-0.00748682	0.999103	-0.00748682	0.957116	-0.239701	0.0511685	0.0667368	0.932131	0.5199	0.108058	-0.00748682	1.01698	0.932748	0.141152	0.144944	0.692343	0.701874	0.11354	0.144944	0.693782	0.709471	0.119397	-0.00748682	1.0049	1.1789	0.148458
-0.00648248	0.999328	-0.00648248	0.954113	-0.24266	0.0495216	0.0763612	0.908095	0.495983	0.104129	-0.00648248	1.01842	0.898105	0.131441	0.146057	0.687984	0.673361	0.114713	0.146057	0.689428	0.679331	0.120725	-0.00648248	1.00409	1.08913	0.151618
0.0129322	0.997326	0.0129322	0.904038	-0.274953	0.049882	0.0817912	0.893964	0.474394	0.105894	0.0129322	1.03642	0.92015	0.151694	0.179123	0.546871	0.564999	0.109986	0.179123	0.548381	0.560613	0.118279	0.0129322	0.987604	1.06451	0.150593
0.0277922	0.98768	0.0277922	0.859905	-0.295498	0.0539102	0.0820839	0.893189	0.473554	0.108262	0.0277922	1.00482	0.885624	0.145646	0.182689	0.53062	0.552162	0.1138	0.182689	0.532143	0.551666	0.121071	0.0277922	0.974461	1.05659	0.147351
0.0370436	0.978164	0.0370436	0.833432	-0.304031	0.0506125	0.0968848	0.852209	0.430354	0.106233	0.0370436	0.984683	0.847543	0.139181	0.200898	0.445928	0.466605	0.101	0.200898	0.447527	0.452136	0.123319	0.0370436	0.964731	1.02699	0.15393
0.0381815	0.97681	0.0381815	0.830211	-0.297609	0.0500468	0.100419	0.841852	0.413847	0.110249	0.0381815	0.982181	0.836574	0.140431	0.207231	0.416016	0.485382	0.114497	0.207231	0.417633	0.471005	0.122402	0.0381815	0.963472	1.00587	0.142619
0.0445999	0.968426	0.0445999	0.81214	-0.303792	0.0539775	0.105906	0.825301	0.418045	0.105317	0.0445999	0.96795	0.842564	0.143174	0.216815	0.370504	0.407047	0.110201	0.216815	0.37213	0.389523	0.117388	0.0445999	0.956076	1.01977	0.155464
0.0451226	0.967687	0.0451226	0.812579	-0.302485	0.0497585	0.111058	0.809213	0.379735	0.113574	0.0451226	0.966783	0.862886	0.147933	0.217011	0.36957	0.410803	0.114663	0.217011	0.371195	0.398143	0.125725	0.0451226	0.95545	1.03873	0.142887
0.0525916	0.956232	0.0525916	0.791512	-0.309289	0.0506803	0.131428	0.740243	0.330647	0.102638	0.0525916	0.949933	0.833816	0.142629	0.219889	0.355866	0.360522	0.115062	0.219889	0.357486	0.383004	0.117794	0.0525916	0.946043	0.984398	0.13863
0.0599002	0.943408	0.0599002	0.77112	-0.320275	0.0510053	0.151055	0.665894	0.297418	0.110253	0.0599002	0.933121	0.833288	0.136119	0.240197	0.258926	0.258153	0.128617	0.240197	0.260398	0.263079	0.12496	0.0599002	0.935876	1.00957	0.156438
0.0919925	0.86908	0.0919925	0.68717	-0.368834	0.0518829	0.176217	0.561091	0.202726	0.104224	0.0919925	0.853782	0.707003	0.140791	0.247016	0.226347	0.250434	0.117689	0.247016	0.227721	0.241193	0.126289	0.0919925	0.873913	0.886971	0.147874
0.105814	0.828643	0.105814	0.649022	-0.386171	0.050793	0.198634	0.460792	0.164414	0.112698	0.105814	0.815425	0.676588	0.132357	0.258296	0.172486	0.201242	0.122684	0.258296	0.173651	0.201873	0.125259	0.105814	0.835688	0.844124	0.14159
0.107305	0.824001	0.107305	0.644901	-0.392545	0.0514007	0.214495	0.3868	0.101515	0.111337	0.107305	0.811083	0.675339	0.144918	0.277361	0.0816343	0.158064	0.111844	0.277361	0.0823798	0.153737	0.115657	0.107305	0.831132	0.857171	0.141069
0.135093	0.728314	0.135093	0.569673	-0.443593	0.0469839	0.228314	0.320376	0.0609031	0.108805	0.135093	0.721269	0.609781	0.138859	0.279364	0.0721129	0.086605	0.111963	0.279364	0.0728156	0.0890245	0.121868	0.135093	0.734062	0.722444	0.149625
0.145901	0.686828	0.145901	0.540247	-0.462693	0.0515979	0.22939	0.315206	0.0506464	0.108873	0.145901	0.68154	0.592974	0.145911	0.294105	0.00230358	0.0348915	0.113347	0.294105	0.00275231	0.0128413	0.119858	0.145901	0.690679	0.706477	0.145761
0.150145	0.669959	0.150145	0.528752	-0.465171	0.0483073	0.235349	0.28648	0.0228316	0.113352	0.150145	0.665254	0.585363	0.137237	0.309488	-0.0697002	-0.0253557	0.116423	0.309488	-0.0693123	-0.0417011	0.117463	0.150145	0.673469	0.730128	0.146944
0.169185	0.590677	0.169185	0.47756	-0.492758	0.051716	0.238073	0.273305	0.0263456	0.104717	0.169185	0.588251	0.504174	0.132854	0.310357	-0.0737305	-0.0612693	0.112593	0.310357	-0.0733376	-0.064095	0.115047	0.169185	0.592506	0.59426	0.150293
0.186344	0.514908	0.186344	0.431938	-0.521734	0.0500575	0.242199	0.253304	-0.00655919	0.107832	0.186344	0.514743	0.452631	0.137918	0.31119	-0.0775877	-0.0453833	0.119978	0.31119	-0.0771892	-0.0538421	0.115746	0.186344	0.514277	0.513947	0.146708
0.187172	0.511164	0.187172	0.429749	-0.528464	0.0498236	0.263318	0.150509	-0.0727624	0.117414	0.187172	0.511121	0.446051	0.139562	0.32017	-0.118838	-0.0750765	0.108566	0.32017	-0.118327	-0.0953321	0.120355	0.187172	0.510381	0.498271	0.147304
0.199015	0.456874	0.199015	0.398562	-0.547875	0.0519061	0.271284	0.111736	-0.104651	0.108728	0.199015	0.458664	0.383755	0.149547	0.321485	-0.124824	-0.0979656	0.118353	0.321485	-0.124287	-0.127134	0.124184	0.199015	0.453577	0.430328	0.150559
0.202381	0.441208	0.202381	0.389739	-0.55503	0.0502441	0.274229	0.0974261	-0.0888944	0.117204	0.202381	0.44353	0.389157	0.137054	0.321623	-0.125452	-0.055848	0.112437	0.321623	-0.124913	-0.0807427	0.112261	0.202381	0.437104	0.436534	0.139306
0.209301	0.408733	0.209301	0.371663	-0.563242	0.0510899	0.284292	0.0487019	-0.139371	0.109766	0.209301	0.412119	0.324015	0.138266	0.323185	-0.132539	-0.0769942	0.11662	0.323185	-0.131968	-0.114654	0.117084	0.209301	0.402905	0.408623	0.147993
0.213756	0.387651	0.213756	0.36007	-0.570199	0.0511502	0.292532	0.00909175	-0.172537	0.111699	0.213756	0.391675	0.333804	0.135654	0.328345	-0.155784	-0.119373	0.110969	0.328345	-0.155092	-0.147776	0.119228	0.213756	0.380708	0.402556	0.145658
0.231705	0.301673	0.231705	0.31371	-0.606608	0.050534	0.311599	-0.0809255	-0.236692	0.113177	0.231705	0.307484	0.265776	0.139875	0.340976	-0.211474	-0.189614	0.106153	0.340976	-0.210415	-0.197523	0.123264	0.231705	0.290985	0.28956	0.141781
0.237174	0.27524	0.237174	0.299696	-0.60727	0.0515567	0.316222	-0.10229	-0.248412	0.107671	0.237174	0.281242	0.265784	0.146311	0.357812	-0.282685	-0.230017	0.114876	0.357812	-0.281152	-0.248132	0.121886	0.237174	0.263894	0.307884	0.145197
0.264613	0.142237	0.264613	0.230216	-0.660129	0.0501692	0.316933	-0.105555	-0.253902	0.115253	0.264613	0.146188	0.13888	0.143688	0.363599	-0.306321	-0.270965	0.111504	0.363599	-0.304673	-0.278242	0.125317	0.264613	0.132682	0.143289	0.146891
0.268157	0.125109	0.268157	0.221341	-0.662862	0.0486905	0.331754	-0.172359	-0.307135	0.109846	0.268157	0.128467	0.117939	0.14529	0.365228	-0.312894	-0.227331	0.107355	0.365228	-0.311219	-0.272436	0.124114	0.268157	0.116364	0.123491	0.137021
0.279145	0.0722656	0.279145	0.193986	-0.682901	0.050858	0.358032	-0.284656	-0.372625	0.105287	0.279145	0.0734895	0.0938919	0.14461	0.365854	-0.315409	-0.227904	0.116678	0.365854	-0.313724	-0.297274	0.110249	0.279145	0.0665875	0.0719973	0.152391
0.302107	-0.0363262	0.302107	0.139864	-0.722303	0.0492734	0.358138	-0.285087	-0.375998	0.115432	0.302107	-0.0396972	0.0158106	0.142855	0.384341	-0.38745	-0.333233	0.112183	0.384341	-0.385679	-0.373088	0.121374	0.302107	-0.0344787	0.00261173	0.144635
0.341745	-0.214292	0.341745	0.0663461	-0.794137	0.0485854	0.36749	-0.322624	-0.404673	0.116428	0.341745	-0.219222	-0.0998366	0.147759	0.38475	-0.388993	-0.327828	0.115326	0.38475	-0.387225	-0.375979	0.121105	0.341745	-0.203627	-0.18147	0.146492
0.353159	-0.262599	0.353159	0.0442785	-0.811669	0.0521053	0.374562	-0.350214	-0.433973	0.113968	0.353159	-0.266284	-0.162424	0.141559	0.427635	-0.537874	-0.478428	0.111597	0.427635	-0.536891	-0.545226	0.117681	0.353159	-0.251365	-0.228965	0.14588
0.362154	-0.299594	0.362154	0.0266176	-0.839551	0.0502553	0.37776	-0.362461	-0.445327	0.11088	0.362154	-0.3021	-0.200381	0.140801	0.427959	-0.538894	-0.50579	0.108702	0.427959	-0.537918	-0.5548	0.127852	0.362154	-0.288567	-0.229501	0.144511
0.363217	-0.303903	0.363217	0.0245145	-0.828205	0.0515798	0.38763	-0.399365	-0.450323	0.118087	0.363217	-0.306267	-0.18792	0.145941	0.433003	-0.554536	-0.456355	0.117968	0.433003	-0.553677	-0.527111	0.127426	0.363217	-0.292936	-0.270962	0.149593
0.366591	-0.317482	0.366591	0.0178188	-0.840513	0.050218	0.388836	-0.403778	-0.46107	0.100756	0.366591	-0.319401	-0.217488	0.142064	0.469369	-0.654878	-0.609812	0.112329	0.469369	-0.654755	-0.666267	0.116831	0.366591	-0.306751	-0.283224	0.148295
0.373911	-0.346445	0.373911	0.00295237	-0.85562	0.0500732	0.400426	-0.445125	-0.492095	0.109492	0.373911	-0.347452	-0.23782	0.142369	0.469606	-0.655463	-0.602147	0.114548	0.469606	-0.655346	-0.676751	0.122094	0.373911	-0.33645	-0.316443	0.145201
0.376699	-0.357296	0.376699	-0.00314881	-0.849675	0.053136	0.405941	-0.464104	-0.502348	0.109902	0.376699	-0.357986	-0.207135	0.142494	0.488473	-0.699514	-0.663916	0.11954	0.488473	-0.699741	-0.726563	0.119113	0.376699	-0.347653	-0.305594	0.152516
0.384556	-0.387325	0.384556	-0.0204446	-0.861327	0.0509609	0.414678	-0.493235	-0.530025	0.106987	0.384556	-0.387249	-0.258418	0.143699	0.495711	-0.715221	-0.682069	0.117786	0.495711	-0.715586	-0.758352	0.123365	0.384556	-0.378849	-0.354684	0.143507
0.392428	-0.416583	0.392428	-0.0379252	-0.874284	0.0506761	0.422297	-0.517692	-0.559117	0.115476	0.392428	-0.415954	-0.237707	0.144373	0.503351	-0.731187	-0.697094	0.111077	0.503351	-0.7317	-0.766905	0.117581	0.392428	-0.409474	-0.33182	0.147191
0.39301	-0.418711	0.39301	-0.0392226	-0.878536	0.049294	0.423195	-0.520517	-0.561771	0.110255	0.39301	-0.418051	-0.27304	0.145026	0.508744	-0.742108	-0.712744	0.112347	0.508744	-0.742729	-0.773149	0.116773	0.39301	-0.411709	-0.374345	0.149352
0.395335	-0.427173	0.395335	-0.0444186	-0.881383	0.0486656	0.423832	-0.522514	-0.564808	0.105046	0.395335	-0.426398	-0.278925	0.140448	0.514015	-0.75253	-0.708386	0.120388	0.514015	-0.753258	-0.781687	0.113615	0.395335	-0.420603	-0.335101	0.150071
0.396882	-0.432762	0.396882	-0.0478827	-0.880304	0.049967	0.42669	-0.531397	-0.556896	0.11377	0.396882	-0.431921	-0.301618	0.149942	0.515263	-0.754964	-0.637256	0.12667	0.515263	-0.755717	-0.71082	0.116362	0.396882	-0.426484	-0.395157	0.145229
0.40216	-0.451582	0.40216	-0.0597465	-0.879285	0.0481886	0.426785	-0.531689	-0.562918	0.112883	0.40216	-0.450576	-0.298259	0.142397	0.532881	-0.788046	-0.712247	0.116207	0.532881	-0.789156	-0.796918	0.11745	0.40216	-0.446317	-0.406439	0.139943
0.446218	-0.593324	0.446218	-0.161477	-0.942386	0.0530575	0.427188	-0.532932	-0.574853	0.110419	0.446218	-0.592016	-0.429768	0.140158	0.542634	-0.805457	-0.793094	0.115947	0.542634	-0.806751	-0.841975	0.124113	0.446218	-0.595306	-0.572135	0.141283
0.452473	-0.611207	0.452473	-0.176313	-0.949745	0.0539099	0.43231	-0.54851	-0.586898	0.101388	0.452473	-0.609565	-0.444922	0.144053	0.543537	-0.807039	-0.757903	0.118013	0.543537	-0.808349	-0.821843	0.122075	0.452473	-0.61379	-0.604499	0.150742
0.473189	-0.666501	0.473189	-0.226153	-0.982678	0.0520278	0.43427	-0.554367	-0.589184	0.114756	0.473189	-0.662816	-0.464373	0.142097	0.544005	-0.807857	-0.761363	0.112644	0.544005	-0.809175	-0.847144	0.122991	0.473189	-0.670096	-0.609956	0.154694
0.480505	-0.684607	0.480505	-0.244009	-0.991011	0.0512931	0.439484	-0.569677	-0.596577	0.112907	0.480505	-0.679939	-0.508489	0.147519	0.562457	-0.839098	-0.817903	0.109549	0.562457	-0.840651	-0.876547	0.108741	0.480505	-0.688233	-0.653607	0.145484
0.484673	-0.694594	0.484673	-0.254237	-0.994182	0.0519121	0.445523	-0.586929	-0.625379	0.106733	0.484673	-0.689336	-0.517207	0.141122	0.563792	-0.84128	-0.741823	0.117813	0.563792	-0.842841	-0.809618	0.126711	0.484673	-0.698177	-0.680829	0.139714
0.499315	-0.727843	0.499315	-0.28888	-1.00671	0.0489916	0.445614	-0.587184	-0.612581	0.110611	0.499315	-0.720516	-0.578156	0.138911	0.576171	-0.860976	-0.803217	0.112923	0.576171	-0.86251	-0.878296	0.112811	0.499315	-0.731018	-0.712941	0.146833
0.505708	-0.741479	0.505708	-0.304841	-1.0124	0.0512946	0.460529	-0.627675	-0.657282	0.110639	0.505708	-0.733332	-0.581187	0.147262	0.587324	-0.877769	-0.862131	0.118333	0.587324	-0.879056	-0.915274	0.114245	0.505708	-0.7444	-0.739718	0.153394
0.536444	-0.799918	0.536444	-0.421693	-1.04404	0.0508013	0.487639	-0.693837	-0.709858	0.111647	0.536444	-0.789813	-0.586087	0.159357	0.596128	-0.890223	-0.849737	0.120916	0.596128	-0.891102	-0.916697	0.125008	0.536444	-0.801702	-0.707498	0.153301
0.540641	-0.807025	0.540641	-0.431488	-1.05078	0.0514965	0.490981	-0.70161	-0.710648	0.113156	0.540641	-0.797006	-0.631248	0.137362	0.599717	-0.895056	-0.859667	0.111231	0.599717	-0.895702	-0.933675	0.122701	0.540641	-0.808706	-0.795977	0.151437
0.541844	-0.809025	0.541844	-0.434295	-1.05117	0.0519172	0.505823	-0.735069	-0.73927	0.111673	0.541844	-0.799049	-0.631296	0.143412	0.607102	-0.90447	-0.886603	0.115744	0.607102	-0.904513	-0.946343	0.124486	0.541844	-0.810679	-0.810836	0.156448
0.548406	-0.819648	0.548406	-0.449608	-1.0629	0.0565654	0.507192	-0.738077	-0.745582	0.111662	0.548406	-0.810059	-0.649415	0.148548	0.608962	-0.906718	-0.884128	0.109833	0.608962	-0.906583	-0.945233	0.121136	0.548406	-0.821174	-0.789212	0.143414
0.548972	-0.820542	0.548972	-0.450929	-1.06185	0.0517895	0.533598	-0.793945	-0.789368	0.114738	0.548972	-0.810998	-0.657863	0.143511	0.610539	-0.908581	-0.863038	0.114216	0.610539	-0.908288	-0.92765	0.123549	0.548972	-0.822058	-0.824193	0.144845
0.586321	-0.872167	0.586321	-0.530426	-1.10534	0.0527126	0.535356	-0.797541	-0.814026	0.114152	0.586321	-0.87019	-0.721603	0.139004	0.61992	-0.918795	-0.892036	0.119339	0.61992	-0.917459	-0.949026	0.12693	0.586321	-0.873126	-0.903366	0.146378
0.593378	-0.880403	0.593378	-0.544209	-1.1222	0.0516398	0.542272	-0.811562	-0.825369	0.108932	0.593378	-0.880886	-0.722967	0.143351	0.621238	-0.920102	-0.863694	0.115552	0.621238	-0.918613	-0.919601	0.120883	0.593378	-0.88118	-0.854982	0.150117
0.600023	-0.887755	0.600023	-0.55711	-1.13081	0.0529438	0.567307	-0.860875	-0.869493	0.112921	0.600023	-0.890851	-0.755124	0.141236	0.623223	-0.922009	-0.883157	0.110621	0.623223	-0.920289	-0.93014	0.122771	0.600023	-0.888315	-0.877596	0.149639
0.620377	-0.907984	0.620377	-0.595524	-1.15296	0.0507682	0.579606	-0.879024	-0.897386	0.110775	0.620377	-0.920816	-0.785603	0.137707	0.632516	-0.929931	-0.881882	0.112658	0.632516	-0.927209	-0.937069	0.118013	0.620377	-0.907623	-0.934064	0.134967
0.623782	-0.91105	0.623782	-0.600921	-1.16166	0.048329	0.581732	-0.880555	-0.903142	0.113211	0.623782	-0.925757	-0.773958	0.140602	0.642441	-0.936617	-0.930598	0.115797	0.642441	-0.933185	-0.969058	0.124073	0.623782	-0.910504	-0.923166	0.154282
0.630938	-0.917215	0.630938	-0.611056	-1.15734	0.0494485	0.598304	-0.892236	-0.917805	0.111491	0.630938	-0.93608	-0.793033	0.13846	0.647691	-0.939507	-0.911091	0.118894	0.647691	-0.935922	-0.962635	0.120019	0.630938	-0.916262	-0.959587	0.150548
0.632697	-0.918675	0.632697	-0.613543	-1.15812	0.0500829	0.614598	-0.903354	-0.929688	0.115337	0.632697	-0.938607	-0.781529	0.140403	0.649545	-0.940438	-0.934074	0.113683	0.649545	-0.936838	-0.999171	0.119015	0.632697	-0.917619	-0.940121	0.155718
0.635056	-0.920597	0.635056	-0.616875	-1.1629	0.0503864	0.635457	-0.917172	-0.938881	0.109134	0.635056	-0.940134	-0.774577	0.147694	0.66006	-0.945031	-0.945047	0.115593	0.66006	-0.9417	-0.990061	0.114186	0.635056	-0.919402	-0.946795	0.14709
0.635839	-0.921227	0.635839	-0.617981	-1.16095	0.0514354	0.641942	-0.921388	-0.953423	0.109267	0.635839	-0.940343	-0.773788	0.13598	0.662654	-0.946028	-0.902737	0.114832	0.662654	-0.942841	-0.968632	0.121519	0.635839	-0.919986	-0.93878	0.149584
0.639561	-0.924162	0.639561	-0.62323	-1.16654	0.0506926	0.646414	-0.924276	-0.958122	0.111751	0.639561	-0.941328	-0.786691	0.145651	0.673444	-0.949837	-0.928992	0.124388	0.673444	-0.947463	-0.981223	0.114831	0.639561	-0.922701	-0.973824	0.150349
0.670486	-0.945156	0.670486	-0.672149	-1.1891	0.04969	0.647068	-0.924697	-0.951074	0.11683	0.670486	-0.949215	-0.816116	0.145704	0.682047	-0.952657	-0.950434	0.110222	0.682047	-0.95105	-0.97119	0.114354	0.670486	-0.94209	-1.01322	0.150318
0.673818	-0.947087	0.673818	-0.676062	-1.18329	0.0493322	0.653154	-0.928601	-0.947959	0.110004	0.673818	-0.95004	-0.766201	0.14371	0.685458	-0.953747	-0.894293	0.113708	0.685458	-0.952449	-0.959613	0.117716	0.673818	-0.943897	-0.936476	0.147623
0.680905	-0.950999	0.680905	-0.684418	-1.19822	0.050931	0.658146	-0.931783	-0.965529	0.123636	0.680905	-0.951782	-0.787721	0.140567	0.710633	-0.961392	-0.940051	0.114773	0.710633	-0.962353	-0.992918	0.121766	0.680905	-0.94759	-0.980786	0.152177
0.684225	-0.952743	0.684225	-0.688346	-1.19805	0.0505552	0.65945	-0.932611	-0.969018	0.113896	0.684225	-0.952594	-0.793855	0.148054	0.71097	-0.961489	-0.956366	0.117862	0.71097	-0.962484	-0.999813	0.120544	0.684225	-0.949255	-1.00884	0.148812
0.6853	-0.953297	0.6853	-0.68962	-1.20501	0.050705	0.671747	-0.94037	-0.961085	0.114006	0.6853	-0.952856	-0.78607	0.141006	0.723898	-0.965153	-0.977891	0.111534	0.723898	-0.967759	-1.00939	0.111881	0.6853	-0.949786	-0.967824	0.15556
0.714113	-0.966173	0.714113	-0.723986	-1.21627	0.0513191	0.68063	-0.945917	-0.96562	0.117218	0.714113	-0.959775	-0.820705	0.140082	0.724435	-0.965305	-0.937512	0.115499	0.724435	-0.967996	-0.989493	0.125451	0.714113	-0.962735	-1.03236	0.152914
0.715851	-0.966839	0.715851	-0.726067	-1.22751	0.053813	0.689748	-0.951565	-0.993642	0.105431	0.715851	-0.960188	-0.796153	0.133297	0.727769	-0.966263	-0.987467	0.113292	0.727769	-0.969521	-1.02387	0.117759	0.715851	-0.963449	-1.00116	0.139866
0.715872	-0.966847	0.715872	-0.726092	-1.21918	0.0498163	0.693845	-0.954089	-0.977823	0.110172	0.715872	-0.960192	-0.816921	0.144144	0.746257	-0.972518	-0.953095	0.117021	0.746257	-0.975792	-0.991403	0.122607	0.715872	-0.963457	-1.04003	0.139546
0.748312	-0.977328	0.748312	-0.765639	-1.24174	0.0526294	0.704959	-0.960892	-0.993491	0.112904	0.748312	-0.967796	-0.839746	0.137951	0.746959	-0.972812	-0.945064	0.110417	0.746959	-0.975859	-0.99532	0.11494	0.748312	-0.975775	-1.08198	0.140184
0.76036	-0.980396	0.76036	-0.779946	-1.25023	0.0536855	0.709309	-0.963538	-0.990046	0.110818	0.76036	-0.970583	-0.85563	0.138336	0.749925	-0.974126	-0.98892	0.111678	0.749925	-0.976241	-1.0475	0.125284	0.76036	-0.979965	-1.06485	0.157068
0.792889	-0.986914	0.792889	-0.818306	-1.26853	0.0505949	0.718146	-0.968885	-1.00635	0.10897	0.792889	-0.978023	-0.854823	0.138752	0.78151	-0.984796	-0.987082	0.119043	0.78151	-0.989248	-1.03766	0.122157	0.792889	-0.990574	-1.06276	0.147334
0.793978	-0.987094	0.793978	-0.819584	-1.27654	0.0522361	0.732275	-0.977362	-1.0022	0.106638	0.793978	-0.97827	-0.839166	0.146583	0.801588	-0.995805	-1.03774	0.11822	0.801588	-0.991416	-1.04012	0.122254	0.793978	-0.990914	-1.05907	0.152517
0.799653	-0.987995	0.799653	-0.826243	-1.27783	0.052869	0.741422	-0.979846	-1.00927	0.111476	0.799653	-0.979556	-0.835476	0.138447	0.86286	-0.993817	-0.975484	0.110067	0.86286	-0.992162	-1.00252	0.120832	0.799653	-0.992681	-1.06639	0.147076
0.828549	-0.99176	0.828549	-0.860154	-1.29529	0.0502241	0.749505	-0.980736	-0.992074	0.10572	0.828549	-0.984136	-0.846564	0.140074	0.874167	-0.994344	-1.01344	0.109199	0.874167	-0.992783	-1.03281	0.126537	0.828549	-0.991915	-1.06227	0.150631
0.830388	-0.991959	0.830388	-0.862319	-1.30189	0.0525761	0.75123	-0.980925	-1.01106	0.105386	0.830388	-0.984308	-0.839001	0.142143	0.878112	-0.994554	-1.00962	0.115905	0.878112	-0.993016	-1.04763	0.120754	0.830388	-0.98977	-1.05944	0.148094
0.859598	-0.994583	0.859598	-0.896156	-1.31875	0.0506564	0.764773	-0.982386	-1.0215	0.116221	0.859598	-0.987028	-0.858979	0.144236	0.886895	-0.99506	-1.03335	0.108925	0.886895	-0.993559	-1.05274	0.116688	0.859598	-0.99052	-1.05641	0.155359
0.864001	-0.994902	0.864001	-0.901438	-1.31852	0.050707	0.817697	-0.987819	-1.02291	0.112459	0.864001	-0.987437	-0.859801	0.146807	0.915883	-0.997024	-0.949607	0.116012	0.915883	-0.995551	-0.965615	0.123033	0.864001	-0.99101	-1.06609	0.139197
0.870207	-0.995322	0.870207	-0.90893	-1.3271	0.0498488	0.850154	-0.99096	-1.0317	0.113906	0.870207	-0.988012	-0.858228	0.140212	0.918906	-0.997249	-1.0096	0.123484	0.918906	-0.995773	-1.02482	0.123025	0.870207	-0.991694	-1.07341	0.153213
0.879419	-0.995888	0.879419	-0.920162	-1.33182	0.0505565	0.871203	-0.992925	-1.04523	0.111792	0.879419	-0.988867	-0.851718	0.148582	0.928375	-0.997976	-0.971937	0.118486	0.928375	-0.996486	-0.996701	0.115993	0.879419	-0.992694	-1.05589	0.145375
0.882357	-0.996055	0.882357	-0.923775	-1.3394	0.0486552	0.888244	-0.994477	-1.03252	0.112874	0.882357	-0.989139	-0.853581	0.142133	0.948215	-0.999593	-0.958333	0.113407	0.948215	-0.99805	-0.997813	0.118683	0.882357	-0.99301	-1.07762	0.147317
0.888492	-0.996383	0.888492	-0.932099	-1.33721	0.051301	0.890971	-0.994722	-1.02334	0.104448	0.888492	-0.989709	-0.860824	0.142055	0.948555	-0.999622	-1.03589	0.117986	0.948555	-0.998078	-1.04772	0.121822	0.888492	-0.993665	-1.05686	0.139203
0.903003	-0.997062	0.903003	-0.952568	-1.35067	0.051384	0.893503	-0.994949	-1.04789	0.117573	0.903003	-0.991056	-0.838608	0.135474	0.959889	-1.0006	-0.959488	0.121766	0.959889	-0.999014	-0.993034	0.113826	0.903003	-0.995189	-1.05879	0.14854
0.905476	-0.997166	0.905476	-0.956104	-1.36009	0.0493104	0.925537	-0.997754	-1.04378	0.112089	0.905476	-0.991286	-0.848674	0.135413	0.974627	-1.00192	-1.00255	0.117157	0.974627	-1.00027	-1.02686	0.117715	0.905476	-0.995446	-1.06962	0.144224
0.90737	-0.997242	0.90737	-0.958825	-1.36104	0.05402	0.927066	-0.997885	-1.04365	0.108021	0.90737	-0.991462	-0.835076	0.140066	0.977026	-1.00214	-0.995654	0.111404	0.977026	-1.00048	-1.01205	0.120257	0.90737	-0.995642	-1.01505	0.152086
0.940749	-0.998317	0.940749	-1.00619	-1.38876	0.0561617	0.927611	-0.997931	-1.03172	0.110236	0.940749	-0.993924	-0.818352	0.146864	0.978197	-1.00225	-1.01725	0.107859	0.978197	-1.00058	-1.03385	0.119006	0.940749	-0.999021	-0.983809	0.143532
0.947246	-0.998474	0.947246	-1.01577	-1.39609	0.0529806	0.960874	-1.00072	-1.04696	0.112829	0.947246	-0.994534	-0.834001	0.138427	0.981218	-1.00253	-1.02162	0.114794	0.981218	-1.00085	-1.04352	0.118574	0.947246	-0.999664	-1.03363	0.157396
0.949414	-0.998523	0.949414	-1.01917	-1.3938	0.0517889	0.961718	-1.00079	-1.04678	0.110351	0.949414	-0.994738	-0.851849	0.150834	0.99605	-1.00395	-1.02072	0.116087	0.99605	-1.00218	-1.04438	0.121399	0.949414	-0.999607	-1.03021	0.149722
0.960194	-0.998748	0.960194	-1.03545	-1.40091	0.0526558	0.973718	-1.00177	-1.06281	0.111486	0.960194	-0.995754	-0.864633	0.13745	0.996665	-1.00401	-0.973277	0.11105	0.996665	-1.00224	-1.01321	0.118416	0.960194	-0.998275	-1.05771	0.141337
0.994133	-0.999263	0.994133	-1.09128	-1.44389	0.0492149	0.992653	-1.00329	-1.04566	0.108977	0.994133	-0.998984	-0.884088	0.139671	0.998105	-1.00415	-1.03067	0.115627	0.998105	-1.00237	-1.02257	0.112164	0.994133	-0.994059	-1.06203	0.149526

## Sheet: Supplementary Figure 5c
Supplementary Figure 5c
Measurement of SNR in dB as a function of signal strength and β-gain.
		Gradient gain β
		0	1.83761	3.67522	5.51283	7.35044	9.18805	11.0257	12.8633	14.7009	16.5385	18.3761	20.2137	22.0513	23.8889	25.7265	27.5641
Solution Variable (V)	-2.66329	20.6262	20.1336	19.4582	18.7166	17.8901	17.0533	16.5102	15.8744	15.2834	14.736	14.38	13.7778	13.7541	13.14	12.88	12.6086
	-2.64638	20.4338	20.254	19.5009	18.6847	18.0043	17.0646	16.2125	15.7625	15.361	14.6489	14.1203	13.9995	13.5264	13.0974	12.8497	12.5005
	-2.59815	20.8386	20.5358	19.4024	18.2956	17.4432	16.6158	15.6211	15.2369	14.635	14.3385	13.7505	13.4621	13.1852	12.9389	12.5574	12.2144
	-2.58728	20.8208	20.269	19.4142	18.1373	17.2376	16.422	15.794	15.1973	14.6059	14.0111	13.7407	13.344	13.076	12.7125	12.4554	12.2037
	-2.55278	20.2192	19.9313	18.8347	17.8611	17.0843	16.2119	15.5037	14.942	14.5255	14.0983	13.711	13.2919	12.8874	12.6161	12.3498	12.0856
	-2.47278	20.4489	19.923	18.799	17.6522	16.7241	15.8932	15.3482	14.7724	14.1694	13.7679	13.324	12.9818	12.684	12.345	12.115	11.8275
	-2.38665	20.0465	19.5719	18.6037	17.5473	16.7068	15.8278	15.0913	14.5577	14.1712	13.5431	13.1471	12.7489	12.4076	12.2407	11.978	11.7581
	-2.30267	19.7757	19.2983	18.5002	17.4771	16.5874	15.5851	14.8913	14.3427	13.8709	13.4774	13.1817	12.6315	12.2816	12.1227	11.7213	11.4497
	-2.28581	19.835	19.2679	18.3536	17.3341	16.5264	15.7159	15.1047	14.4639	13.8405	13.5167	13.0428	12.7232	12.2185	11.8637	11.7261	11.5091
	-2.2606	20.0585	19.7062	18.5105	17.536	16.3399	15.6118	14.8843	14.3155	13.8378	13.4869	13.1331	12.6065	12.2804	11.8599	11.617	11.3906
	-2.2446	20.0958	19.64	18.4481	17.3635	16.5098	15.6188	14.7906	14.3739	13.9281	13.1876	12.9708	12.5137	12.1846	11.8539	11.5468	11.4109
	-2.12255	19.7548	19.1378	18.245	17.081	16.1522	15.3497	14.6659	14.0416	13.5206	12.8976	12.6633	12.3089	11.9107	11.676	11.3077	11.1319
	-2.10833	19.4812	19.1959	18.1034	17.1178	16.073	15.2757	14.5632	13.9725	13.6042	13.1493	12.4423	12.2089	12.0481	11.5337	11.2435	10.9623
	-2.05132	19.2648	18.7831	17.7849	16.8376	15.8544	14.9722	14.474	13.919	13.3794	12.7746	12.5348	12.1414	11.7938	11.5885	11.2827	10.9457
	-2.04008	19.1931	18.7773	17.6458	16.8103	15.8238	15.0632	14.4719	13.8922	13.4366	12.9295	12.4253	12.1858	11.7788	11.3111	11.1555	10.8996
	-1.98615	19.3389	18.9058	17.665	16.793	15.8493	15.0995	14.3936	13.7916	13.2751	12.7581	12.1714	11.9331	11.6317	11.3566	11.0007	10.7583
	-1.95178	19.0986	18.5344	17.6737	16.5356	15.6724	14.9397	14.2051	13.6414	13.1373	12.6879	12.1884	11.8599	11.6176	11.2711	11.0728	10.6695
	-1.93223	19.0687	18.4958	17.5034	16.5486	15.5888	14.8895	14.2599	13.6782	13.0967	12.6897	12.3054	11.813	11.4663	11.3625	11.0501	10.6987
	-1.91445	19.3778	18.6301	17.7588	16.7457	15.6691	14.7666	14.2327	13.7109	13.0139	12.424	12.2313	11.683	11.4627	11.105	10.99	10.49
	-1.88427	19.2315	18.9795	17.737	16.5246	15.5077	14.906	14.182	13.4686	12.9256	12.5046	12.2084	11.75	11.3563	11.0755	10.9069	10.3863
	-1.83265	18.6189	18.1399	17.1751	16.2101	15.4036	14.4575	14.0007	13.4127	12.847	12.4637	12.0938	11.5745	11.2343	10.943	10.6856	10.3889
	-1.8051	18.64	18.1073	17.2316	16.0799	15.2653	14.3716	13.8438	13.2101	12.6102	12.3671	11.9593	11.6658	11.2222	10.9939	10.6893	10.5056
	-1.79791	18.5622	18.2122	17.1642	16.1294	15.2791	14.4054	13.6821	13.1551	12.7891	12.112	11.781	11.3713	11.0829	10.8097	10.5806	10.2596
	-1.79162	18.6148	18.3215	17.1933	16.0781	15.1675	14.3338	13.8323	13.3227	12.6137	12.3935	11.895	11.5175	11.1939	10.7841	10.4845	10.1581
	-1.77776	18.8093	18.2661	17.3607	16.1466	15.0628	14.4166	13.6881	13.2992	12.6733	12.3481	11.9282	11.4493	11.064	10.6894	10.5407	10.2939
	-1.7014	18.18	17.7889	16.8821	15.8073	14.9677	14.4138	13.5294	13.0601	12.4422	11.9702	11.5693	11.1793	10.8622	10.5077	10.3194	10.1573
	-1.67783	18.2772	17.9089	16.8955	15.8243	14.9748	14.0952	13.5565	12.8892	12.2963	11.9912	11.6015	11.3045	10.8801	10.6609	10.3677	10.265
	-1.61554	18.297	17.8849	16.8838	15.7607	14.7573	13.9744	13.3644	12.7491	12.1724	11.8586	11.4664	11.1683	10.8447	10.3791	10.3248	9.72096
	-1.57269	17.8604	17.5045	16.5985	15.5541	14.6267	13.9203	13.219	12.5609	12.1835	11.9021	11.4392	11.0473	10.6272	10.4095	9.85856	9.65663
	-1.54912	17.9588	17.3611	16.4753	15.5218	14.7135	13.8507	13.3224	12.7736	12.0236	11.6914	11.2418	10.9918	10.6267	10.2313	9.87245	9.78125
	-1.51372	18.3512	17.8897	16.6613	15.8089	14.6346	13.7712	13.2828	12.5891	12.1132	11.5747	11.1695	10.6862	10.5167	10.1993	9.93985	9.75745
	-1.45449	17.7983	17.3847	16.4207	15.3686	14.5175	13.7155	13.1397	12.4925	11.8319	11.4238	10.9595	10.7132	10.2968	10.0615	9.64241	9.50235
	-1.3727	18.0627	17.3103	16.4315	15.3866	14.1671	13.6548	12.5804	12.1963	11.6313	11.1798	10.8992	10.5283	10.0365	9.76571	9.33938	9.19328
	-1.32365	17.3318	16.9739	15.9198	14.9629	14.2977	13.1978	12.6158	12.0696	11.5607	10.9908	10.6331	10.174	9.89737	9.68005	9.22323	9.04373
	-1.27316	17.3203	16.8815	15.9469	14.8867	13.9311	13.116	12.4072	11.7642	11.3708	10.7674	10.4143	9.92925	9.84364	9.44247	9.13405	8.75246
	-1.2347	17.3877	16.7514	15.8298	14.7108	13.7704	12.9348	12.2296	11.6816	11.1123	10.6087	10.2957	10.085	9.59612	9.30729	8.97581	8.74819
	-1.18203	16.6756	16.3355	15.2859	14.3578	13.5757	12.7669	11.9883	11.7438	11.2519	10.6116	10.1319	9.74499	9.55005	9.10185	8.69195	8.62659
	-1.08687	17.0421	16.4776	15.3445	14.3952	13.3908	12.6206	11.8129	11.2877	10.7049	10.4934	9.8544	9.47266	8.99383	8.77336	8.42556	8.36251
	-0.949538	16.2657	15.9883	14.7667	13.6165	12.9674	12.01	11.3555	10.7803	10.1948	9.77371	9.11864	8.78167	8.35747	8.2356	7.67843	7.61852
	-0.866943	16.0397	15.5237	14.5142	13.4858	12.4302	11.7137	10.9869	10.3296	9.86973	9.21009	8.83513	8.52173	8.02774	7.70543	7.39805	7.16455
	-0.765007	15.4098	14.72	13.9749	12.7301	11.8173	11.1542	10.3057	9.58053	9.155	8.79094	8.20975	7.73809	7.52432	7.25221	6.81945	6.26471
	-0.741187	15.1954	14.7368	13.6666	12.8217	11.5983	11.1137	10.1272	9.7639	9.08461	8.46269	8.01916	7.54754	7.29167	6.97471	6.63307	6.33384
	-0.72895	15.0927	14.7059	13.8524	12.6308	11.5091	10.7301	10.0792	9.5573	9.02909	8.43248	8.09827	7.60555	7.40029	6.84895	6.47083	6.12484
	-0.718477	15.3082	14.8102	13.6594	12.5694	11.4164	10.8275	9.99813	9.38216	8.86023	8.32555	8.17459	7.6032	7.4177	6.92759	6.40188	6.01562
	-0.712183	15.2193	14.6925	13.6908	12.6069	11.4656	10.919	10.0468	9.50171	8.81783	8.38084	7.8758	7.50065	7.20453	6.88769	6.30578	5.9079
	-0.678576	15.0707	14.471	13.4943	12.4803	11.4371	10.5272	9.84909	9.30261	8.63037	8.16154	7.75301	7.19949	7.03896	6.51475	6.33074	6.02983
	-0.648675	14.6319	14.2235	13.203	12.2326	11.2644	10.4724	9.61689	9.25286	8.40376	8.02397	7.59357	7.1092	6.72138	6.49432	5.97597	5.70406
	-0.644197	14.619	14.1923	13.149	12.121	11.1769	10.1502	9.60834	9.09845	8.42132	7.97076	7.49332	7.00206	6.80729	6.26777	5.92985	5.66603
	-0.637958	14.724	14.1219	13.167	12.2098	11.3405	10.4052	9.61854	9.01754	8.53457	7.79802	7.53984	6.88195	6.64821	6.1335	5.80074	5.48816
	-0.632576	14.7666	14.055	13.1515	11.9843	11.1516	10.2117	9.59993	9.07141	8.41957	7.90411	7.34417	6.983	6.49756	6.21991	5.80682	5.41249
	-0.522713	14.2116	13.786	12.6228	11.5464	10.5243	9.75765	8.78215	8.20731	7.52568	7.21906	6.57015	6.24851	5.3915	5.21974	5.22371	4.66565
	-0.518229	14.3734	13.7722	12.644	11.5629	10.3661	9.79323	8.60697	8.00493	7.39092	7.00299	6.44697	6.00255	5.31518	5.19774	4.70568	4.42484
	-0.450911	13.3919	13.0643	11.9684	10.9094	9.73631	8.83637	8.10423	7.46447	7.08116	6.28505	6.01224	4.92214	5.00597	4.67428	4.11239	3.82275
	-0.438046	13.6143	13.0431	11.9974	10.649	9.62807	8.6444	8.05264	7.35469	6.63943	6.14904	5.51687	4.93338	4.6082	4.23924	3.78718	3.58029
	-0.414717	13.3048	12.7351	11.8172	10.5021	9.60616	8.68096	7.7515	7.08622	6.42232	5.93954	5.34329	4.93839	4.41491	4.11535	3.76929	2.91331
	-0.378879	13.0409	12.4486	11.2299	10.2378	9.04716	8.38233	7.47572	6.88423	6.04406	5.42432	4.92199	4.47756	3.8793	3.73769	3.18334	2.22976
	-0.371884	12.9562	12.4019	11.2201	10.222	9.02007	8.33619	7.26444	6.66989	6.03432	5.34376	4.90378	4.35187	3.85331	3.26022	2.89651	2.45905
	-0.33238	12.4157	12.0185	10.921	9.6779	8.44793	7.91456	6.89844	6.15002	5.72416	4.99783	4.0493	3.70297	3.29646	2.96602	2.16323	1.67609
	-0.302649	12.4134	11.7701	10.5758	9.51797	8.35484	7.35685	6.79678	5.6932	5.13561	4.63438	3.82112	3.44452	2.59771	2.42281	1.75241	0.781301
	-0.285338	12.2142	11.6239	10.4526	9.27762	8.05823	7.14129	6.17714	5.58183	4.68782	4.14732	3.78635	3.14664	2.31606	2.19497	1.64292	0.468849
	-0.152274	10.3878	9.8084	8.41283	7.34162	5.97594	4.75698	3.67594	3.24917	1.78797	1.33868	0.839927	0.333919	-1.8273	-2.24057	-4.15126	-6.07746
	-0.113806	9.62795	8.86016	7.7556	6.33873	4.88909	3.9258	3.11973	2.37058	0.493392	0.334899	-1.51131	-2.4975	-2.81818	-6.46891	-10.8867	-11.0635
	0.0104014	6.24084	5.29597	3.16409	0.706151	-1.5072	-3.61995	-6.86694	-17.6401	-8.45644	-3.53886	-2.26366	-2.59384	-2.73893	-2.27159	-1.53937	-1.94048
	0.118565	-3.721	0.146797	1.10984	1.02179	1.61846	1.83355	1.43661	1.91977	1.871	1.70539	1.72999	1.31738	1.18731	1.41062	1.78902	1.65944
	0.233793	7.85208	7.61778	7.04966	6.37264	5.65366	5.41438	4.85245	4.45753	4.30226	4.01455	3.72137	3.80346	3.44164	3.93248	3.47763	3.44746
	0.299224	8.97878	9.03031	8.42059	7.75655	7.00682	6.32353	6.01126	5.71366	5.2831	5.17368	4.74936	4.53957	4.60878	4.52522	4.17045	3.83155
	0.327062	9.78088	9.74298	9.03023	8.24758	7.56948	6.92718	6.36855	6.10986	5.85964	5.43594	5.34936	4.77332	4.71952	4.90402	4.61054	4.48823
	0.35113	10.257	10.0312	9.26334	8.56769	7.76825	7.09311	6.67223	6.24745	6.04823	5.54417	5.46627	5.29644	4.97667	5.17507	4.58328	4.7031
	0.374321	10.5104	10.2997	9.5791	8.95969	8.11785	7.43714	6.88529	6.62197	6.49305	6.12545	5.73543	5.54958	5.20637	5.25846	5.20892	4.82297
	0.422564	11.3059	11.0003	10.1535	9.48626	8.6479	8.10123	7.47475	7.09584	6.74958	6.34422	6.15454	5.65684	5.892	5.53614	5.33498	5.33678
	0.475815	11.9446	11.7106	11.0092	10.0035	9.30732	8.60695	8.06273	7.52114	7.23743	6.84874	6.45956	6.27898	6.00343	5.92294	5.8657	5.71912
	0.555216	12.9626	12.5529	11.6903	10.7438	9.96048	9.15504	8.73205	8.19583	7.84129	7.48714	7.33419	6.87693	6.68689	6.57253	6.26334	6.0067
	0.562182	12.8442	12.7541	11.638	10.7897	9.96474	9.30252	8.86806	8.1706	7.62105	7.51903	7.06467	6.76667	6.9028	6.42576	6.33662	6.12163
	0.570605	12.8565	12.6724	11.6026	10.6278	10.0329	9.22172	8.99105	8.21047	7.88109	7.52037	7.19254	7.05837	6.86469	6.47039	6.51157	6.17426
	0.691558	13.8772	13.6194	12.6872	11.8681	10.9021	10.1906	9.48878	9.17946	8.45648	8.25706	7.95457	7.57071	7.58604	7.35619	7.18762	6.92446
	0.709009	14.1703	13.7321	12.7114	11.9852	10.8934	10.2629	9.57571	9.12744	8.61209	8.35915	8.03261	7.72063	7.51195	7.24799	7.10378	7.02848
	0.723293	14.3152	13.8092	12.7241	11.7379	11.0019	10.2336	9.90934	9.22704	8.71782	8.63352	8.07115	7.83175	7.60854	7.48225	7.17901	7.05579
	0.79886	14.547	14.1423	13.1161	12.2428	11.2888	10.677	10.0311	9.73074	9.24546	8.90528	8.58798	8.16465	8.02881	7.82966	7.69183	7.40022
	0.853363	15.0373	14.58	13.5534	12.6021	11.8889	11.0121	10.7132	9.99485	9.63276	9.25657	8.78587	8.46186	8.38205	7.98475	7.8913	7.64767
	0.868274	14.9101	14.5335	13.5014	12.7291	11.828	11.0592	10.5832	10.0892	9.62664	9.16598	8.91791	8.53145	8.28988	8.32502	7.93528	7.56301
	0.944622	15.4821	15.2616	14.4264	13.3419	12.3715	11.5598	11.1328	10.6529	9.98383	9.7312	9.33764	9.09021	8.83005	8.55974	8.25677	8.0729
	0.960329	15.4877	15.1319	14.2291	13.273	12.4358	11.6389	11.1068	10.3039	10.1158	9.80451	9.42854	8.96325	8.78083	8.53071	8.53573	8.2567
	1.0211	15.9463	15.5209	14.6812	13.6997	12.6575	12.0257	11.3714	10.8947	10.2644	9.8704	9.68112	9.17287	8.88169	8.77955	8.54435	8.34517
	1.03576	16.0377	15.7261	14.5725	13.68	12.7541	11.906	11.3449	10.9465	10.3575	10.0304	9.6485	9.40815	9.00681	8.89205	8.55879	8.2297
	1.10731	16.2526	15.7982	14.846	13.7913	12.9837	12.332	11.6929	10.9851	10.7535	10.3313	10.0528	9.65052	9.46298	9.21002	8.9063	8.53288
	1.12738	16.2382	15.8647	14.8502	13.9301	13.1415	12.3941	11.7387	11.2607	10.8146	10.4573	9.93689	9.60597	9.50905	9.1766	9.08932	8.71959
	1.13628	16.1955	15.8744	14.9108	13.9216	12.9743	12.3151	11.705	11.2656	10.8114	10.3746	10.0264	9.82849	9.52601	9.10663	9.17966	8.80843
	1.23373	16.8664	16.5277	15.48	14.3279	13.6182	12.7016	12.133	11.685	11.1557	10.6413	10.4977	10.1747	9.62276	9.39477	9.3448	9.05803
	1.28061	16.9025	16.5695	15.4457	14.6782	13.715	13.0149	12.3318	11.8551	11.4976	11.0524	10.5113	10.2191	9.91387	9.56257	9.40085	9.31496
	1.50015	17.985	17.3725	16.4402	15.451	14.4242	13.6333	13.0293	12.4084	11.9487	11.4864	11.1436	10.8094	10.6535	9.9967	9.6789	9.56245
	1.51028	17.9271	17.4233	16.4755	15.4362	14.3736	13.7123	13.103	12.6602	11.899	11.5319	11.1746	10.793	10.4602	10.0459	9.81052	9.75116
	1.58457	17.9332	17.5114	16.6247	15.5164	14.6868	14.2094	13.243	12.7697	12.2085	11.7317	11.3017	10.8159	10.5269	10.3117	9.84407	9.33998
	1.63661	18.3818	17.96	16.991	15.7349	14.9937	14.104	13.5686	12.7153	12.2031	11.9136	11.4644	11.0259	10.6413	10.3225	9.98255	9.60243
	1.65515	18.3712	18.0823	16.9237	15.9371	14.9525	14.2943	13.641	12.8711	12.4255	11.8916	11.4269	10.9305	10.5488	10.2529	9.94777	9.57407
	1.68747	18.2798	17.9292	16.9097	15.9631	15.1068	14.3138	13.5924	12.9919	12.4674	12.039	11.6711	11.1322	10.7856	10.4116	9.92654	9.6301
	1.69767	18.52	17.9503	17.0193	16.2022	15.1684	14.3013	13.7771	13.0482	12.6331	12.1763	11.5035	11.1688	10.7472	10.4782	10.1127	9.53452
	1.7355	18.657	18.2686	17.2595	16.2945	15.294	14.4264	13.8065	13.2421	12.7545	12.0721	11.7842	11.2931	10.7501	10.4339	10.1005	9.51735
	1.75024	18.8895	18.5207	17.2659	16.3352	15.4707	14.6562	13.8835	13.1442	12.8253	12.2165	11.8077	11.2904	10.978	10.5237	9.90698	9.70358
	1.75974	18.7963	18.4284	17.3078	16.2221	15.2724	14.5629	13.9827	13.2585	12.5981	12.2313	11.866	11.4096	10.7808	10.4708	10.0593	9.69884
	1.76986	18.5587	18.386	17.3352	16.2417	15.3604	14.6046	13.8252	13.3351	12.7947	12.4246	11.7135	11.3163	10.8827	10.5604	10.2145	9.78738

## Sheet: Supplementary Figure 5d
Supplementary Figure 5d
Fit of the analog tanh against a rescaled standard tanh function.
z [V]	f(z) [V] AOC-tanh	f(z) [V] Atanh(Bz)
-1	-0.0852021	-0.0857188
-0.997998	-0.0852011	-0.0857181
-0.995996	-0.0852	-0.0857174
-0.993994	-0.0851989	-0.0857166
-0.991992	-0.0851978	-0.0857159
-0.98999	-0.0851967	-0.0857151
-0.987988	-0.0851956	-0.0857143
-0.985986	-0.0851945	-0.0857136
-0.983984	-0.0851933	-0.0857128
-0.981982	-0.0851922	-0.0857119
-0.97998	-0.085191	-0.0857111
-0.977978	-0.0851899	-0.0857103
-0.975976	-0.0851887	-0.0857094
-0.973974	-0.0851875	-0.0857085
-0.971972	-0.0851863	-0.0857077
-0.96997	-0.085185	-0.0857068
-0.967968	-0.0851838	-0.0857058
-0.965966	-0.0851826	-0.0857049
-0.963964	-0.0851813	-0.085704
-0.961962	-0.08518	-0.085703
-0.95996	-0.0851787	-0.085702
-0.957958	-0.0851775	-0.085701
-0.955956	-0.0851761	-0.0857
-0.953954	-0.0851748	-0.085699
-0.951952	-0.0851735	-0.0856979
-0.94995	-0.0851721	-0.0856969
-0.947948	-0.0851708	-0.0856958
-0.945946	-0.0851694	-0.0856947
-0.943944	-0.085168	-0.0856936
-0.941942	-0.0851666	-0.0856924
-0.93994	-0.0851652	-0.0856913
-0.937938	-0.0851637	-0.0856901
-0.935936	-0.0851623	-0.0856889
-0.933934	-0.0851608	-0.0856877
-0.931932	-0.0851593	-0.0856865
-0.92993	-0.0851578	-0.0856852
-0.927928	-0.0851563	-0.0856839
-0.925926	-0.0851548	-0.0856826
-0.923924	-0.0851532	-0.0856813
-0.921922	-0.0851516	-0.08568
-0.91992	-0.0851501	-0.0856786
-0.917918	-0.0851485	-0.0856772
-0.915916	-0.0851468	-0.0856758
-0.913914	-0.0851452	-0.0856744
-0.911912	-0.0851436	-0.0856729
-0.90991	-0.0851419	-0.0856714
-0.907908	-0.0851402	-0.0856699
-0.905906	-0.0851385	-0.0856684
-0.903904	-0.0851368	-0.0856668
-0.901902	-0.085135	-0.0856653
-0.8999	-0.0851333	-0.0856637
-0.897898	-0.0851315	-0.085662
-0.895896	-0.0851297	-0.0856604
-0.893894	-0.0851279	-0.0856587
-0.891892	-0.085126	-0.0856569
-0.88989	-0.0851242	-0.0856552
-0.887888	-0.0851223	-0.0856534
-0.885886	-0.0851204	-0.0856516
-0.883884	-0.0851185	-0.0856498
-0.881882	-0.0851165	-0.0856479
-0.87988	-0.0851146	-0.085646
-0.877878	-0.0851126	-0.0856441
-0.875876	-0.0851106	-0.0856421
-0.873874	-0.0851086	-0.0856401
-0.871872	-0.0851065	-0.0856381
-0.86987	-0.0851044	-0.085636
-0.867868	-0.0851023	-0.0856339
-0.865866	-0.0851002	-0.0856318
-0.863864	-0.0850981	-0.0856296
-0.861862	-0.0850959	-0.0856274
-0.85986	-0.0850937	-0.0856252
-0.857858	-0.0850915	-0.0856229
-0.855856	-0.0850892	-0.0856205
-0.853854	-0.0850869	-0.0856182
-0.851852	-0.0850846	-0.0856158
-0.84985	-0.0850823	-0.0856134
-0.847848	-0.08508	-0.0856109
-0.845846	-0.0850776	-0.0856084
-0.843844	-0.0850752	-0.0856058
-0.841842	-0.0850727	-0.0856032
-0.83984	-0.0850703	-0.0856005
-0.837838	-0.0850678	-0.0855978
-0.835836	-0.0850653	-0.0855951
-0.833834	-0.0850627	-0.0855923
-0.831832	-0.0850601	-0.0855895
-0.82983	-0.0850575	-0.0855866
-0.827828	-0.0850549	-0.0855837
-0.825826	-0.0850522	-0.0855807
-0.823824	-0.0850495	-0.0855777
-0.821822	-0.0850468	-0.0855746
-0.81982	-0.085044	-0.0855715
-0.817818	-0.0850412	-0.0855683
-0.815816	-0.0850384	-0.0855651
-0.813814	-0.0850355	-0.0855618
-0.811812	-0.0850326	-0.0855585
-0.80981	-0.0850297	-0.0855551
-0.807808	-0.0850267	-0.0855516
-0.805806	-0.0850237	-0.0855481
-0.803804	-0.0850206	-0.0855445
-0.801802	-0.0850175	-0.0855409
-0.7998	-0.0850144	-0.0855372
-0.797798	-0.0850113	-0.0855335
-0.795796	-0.0850081	-0.0855296
-0.793794	-0.0850048	-0.0855258
-0.791792	-0.0850015	-0.0855218
-0.78979	-0.0849982	-0.0855178
-0.787788	-0.0849949	-0.0855137
-0.785786	-0.0849915	-0.0855096
-0.783784	-0.084988	-0.0855054
-0.781782	-0.0849845	-0.0855011
-0.77978	-0.084981	-0.0854967
-0.777778	-0.0849774	-0.0854923
-0.775776	-0.0849738	-0.0854878
-0.773774	-0.0849702	-0.0854832
-0.771772	-0.0849664	-0.0854786
-0.76977	-0.0849627	-0.0854738
-0.767768	-0.0849589	-0.085469
-0.765766	-0.084955	-0.0854641
-0.763764	-0.0849511	-0.0854592
-0.761762	-0.0849472	-0.0854541
-0.75976	-0.0849432	-0.085449
-0.757758	-0.0849391	-0.0854438
-0.755756	-0.084935	-0.0854384
-0.753754	-0.0849309	-0.085433
-0.751752	-0.0849267	-0.0854275
-0.74975	-0.0849224	-0.085422
-0.747748	-0.0849181	-0.0854163
-0.745746	-0.0849137	-0.0854105
-0.743744	-0.0849093	-0.0854047
-0.741742	-0.0849048	-0.0853987
-0.73974	-0.0849002	-0.0853926
-0.737738	-0.0848956	-0.0853865
-0.735736	-0.0848909	-0.0853802
-0.733734	-0.0848862	-0.0853738
-0.731732	-0.0848814	-0.0853673
-0.72973	-0.0848765	-0.0853607
-0.727728	-0.0848716	-0.085354
-0.725726	-0.0848666	-0.0853472
-0.723724	-0.0848616	-0.0853403
-0.721722	-0.0848564	-0.0853333
-0.71972	-0.0848513	-0.0853261
-0.717718	-0.084846	-0.0853188
-0.715716	-0.0848407	-0.0853115
-0.713714	-0.0848352	-0.0853039
-0.711712	-0.0848298	-0.0852963
-0.70971	-0.0848242	-0.0852885
-0.707708	-0.0848186	-0.0852806
-0.705706	-0.0848129	-0.0852726
-0.703704	-0.0848071	-0.0852644
-0.701702	-0.0848012	-0.0852561
-0.6997	-0.0847953	-0.0852477
-0.697698	-0.0847892	-0.0852391
-0.695696	-0.0847831	-0.0852304
-0.693694	-0.0847769	-0.0852215
-0.691692	-0.0847707	-0.0852125
-0.68969	-0.0847643	-0.0852033
-0.687688	-0.0847578	-0.085194
-0.685686	-0.0847513	-0.0851845
-0.683684	-0.0847446	-0.0851749
-0.681682	-0.0847379	-0.0851651
-0.67968	-0.0847311	-0.0851551
-0.677678	-0.0847241	-0.085145
-0.675676	-0.0847171	-0.0851347
-0.673674	-0.08471	-0.0851242
-0.671672	-0.0847027	-0.0851136
-0.66967	-0.0846954	-0.0851028
-0.667668	-0.084688	-0.0850918
-0.665666	-0.0846804	-0.0850806
-0.663664	-0.0846728	-0.0850693
-0.661662	-0.084665	-0.0850577
-0.65966	-0.0846571	-0.085046
-0.657658	-0.0846491	-0.085034
-0.655656	-0.084641	-0.0850219
-0.653654	-0.0846328	-0.0850096
-0.651652	-0.0846244	-0.084997
-0.64965	-0.0846159	-0.0849843
-0.647648	-0.0846073	-0.0849713
-0.645646	-0.0845986	-0.0849581
-0.643644	-0.0845898	-0.0849447
-0.641642	-0.0845808	-0.0849311
-0.63964	-0.0845717	-0.0849173
-0.637638	-0.0845624	-0.0849032
-0.635636	-0.084553	-0.0848889
-0.633634	-0.0845435	-0.0848744
-0.631632	-0.0845338	-0.0848596
-0.62963	-0.0845239	-0.0848445
-0.627628	-0.084514	-0.0848293
-0.625626	-0.0845038	-0.0848137
-0.623624	-0.0844935	-0.0847979
-0.621622	-0.0844831	-0.0847819
-0.61962	-0.0844725	-0.0847656
-0.617618	-0.0844617	-0.084749
-0.615616	-0.0844508	-0.0847321
-0.613614	-0.0844397	-0.084715
-0.611612	-0.0844284	-0.0846975
-0.60961	-0.0844169	-0.0846798
-0.607608	-0.0844053	-0.0846618
-0.605606	-0.0843935	-0.0846435
-0.603604	-0.0843815	-0.0846249
-0.601602	-0.0843693	-0.084606
-0.5996	-0.0843569	-0.0845868
-0.597598	-0.0843444	-0.0845672
-0.595596	-0.0843316	-0.0845474
-0.593594	-0.0843186	-0.0845272
-0.591592	-0.0843054	-0.0845066
-0.58959	-0.084292	-0.0844858
-0.587588	-0.0842784	-0.0844646
-0.585586	-0.0842646	-0.084443
-0.583584	-0.0842505	-0.0844211
-0.581582	-0.0842362	-0.0843988
-0.57958	-0.0842217	-0.0843761
-0.577578	-0.084207	-0.0843531
-0.575576	-0.084192	-0.0843297
-0.573574	-0.0841768	-0.0843059
-0.571572	-0.0841613	-0.0842818
-0.56957	-0.0841455	-0.0842572
-0.567568	-0.0841295	-0.0842322
-0.565566	-0.0841133	-0.0842068
-0.563564	-0.0840967	-0.084181
-0.561562	-0.0840799	-0.0841548
-0.55956	-0.0840628	-0.0841281
-0.557558	-0.0840455	-0.084101
-0.555556	-0.0840278	-0.0840735
-0.553554	-0.0840098	-0.0840455
-0.551552	-0.0839916	-0.084017
-0.54955	-0.083973	-0.0839881
-0.547548	-0.0839541	-0.0839587
-0.545546	-0.0839349	-0.0839288
-0.543544	-0.0839153	-0.0838984
-0.541542	-0.0838955	-0.0838675
-0.53954	-0.0838752	-0.0838362
-0.537538	-0.0838547	-0.0838043
-0.535536	-0.0838338	-0.0837718
-0.533534	-0.0838125	-0.0837389
-0.531532	-0.0837908	-0.0837054
-0.52953	-0.0837688	-0.0836714
-0.527528	-0.0837464	-0.0836368
-0.525526	-0.0837236	-0.0836016
-0.523524	-0.0837004	-0.0835659
-0.521522	-0.0836768	-0.0835296
-0.51952	-0.0836527	-0.0834927
-0.517518	-0.0836283	-0.0834552
-0.515516	-0.0836034	-0.0834171
-0.513514	-0.083578	-0.0833784
-0.511512	-0.0835523	-0.083339
-0.50951	-0.083526	-0.083299
-0.507508	-0.0834993	-0.0832583
-0.505506	-0.0834721	-0.083217
-0.503504	-0.0834444	-0.083175
-0.501502	-0.0834162	-0.0831323
-0.499499	-0.0833875	-0.083089
-0.497497	-0.0833583	-0.0830449
-0.495495	-0.0833286	-0.0830001
-0.493493	-0.0832983	-0.0829546
-0.491491	-0.0832674	-0.0829084
-0.489489	-0.083236	-0.0828614
-0.487487	-0.083204	-0.0828136
-0.485485	-0.0831714	-0.0827651
-0.483483	-0.0831382	-0.0827158
-0.481481	-0.0831044	-0.0826656
-0.479479	-0.08307	-0.0826147
-0.477477	-0.0830349	-0.082563
-0.475475	-0.0829992	-0.0825104
-0.473473	-0.0829627	-0.082457
-0.471471	-0.0829257	-0.0824027
-0.469469	-0.0828879	-0.0823475
-0.467467	-0.0828494	-0.0822915
-0.465465	-0.0828101	-0.0822345
-0.463463	-0.0827701	-0.0821767
-0.461461	-0.0827294	-0.0821179
-0.459459	-0.0826879	-0.0820582
-0.457457	-0.0826456	-0.0819975
-0.455455	-0.0826025	-0.0819358
-0.453453	-0.0825585	-0.0818731
-0.451451	-0.0825137	-0.0818095
-0.449449	-0.0824681	-0.0817448
-0.447447	-0.0824215	-0.0816791
-0.445445	-0.0823741	-0.0816124
-0.443443	-0.0823257	-0.0815446
-0.441441	-0.0822764	-0.0814757
-0.439439	-0.0822261	-0.0814057
-0.437437	-0.0821748	-0.0813346
-0.435435	-0.0821226	-0.0812624
-0.433433	-0.0820693	-0.081189
-0.431431	-0.0820149	-0.0811144
-0.429429	-0.0819595	-0.0810387
-0.427427	-0.081903	-0.0809618
-0.425425	-0.0818454	-0.0808837
-0.423423	-0.0817866	-0.0808043
-0.421421	-0.0817267	-0.0807237
-0.419419	-0.0816655	-0.0806418
-0.417417	-0.0816032	-0.0805586
-0.415415	-0.0815395	-0.0804741
-0.413413	-0.0814747	-0.0803883
-0.411411	-0.0814085	-0.0803011
-0.409409	-0.081341	-0.0802126
-0.407407	-0.0812721	-0.0801227
-0.405405	-0.0812018	-0.0800313
-0.403403	-0.0811302	-0.0799386
-0.401401	-0.081057	-0.0798444
-0.399399	-0.0809824	-0.0797487
-0.397397	-0.0809063	-0.0796515
-0.395395	-0.0808286	-0.0795529
-0.393393	-0.0807493	-0.0794527
-0.391391	-0.0806685	-0.0793509
-0.389389	-0.080586	-0.0792476
-0.387387	-0.0805018	-0.0791426
-0.385385	-0.0804158	-0.0790361
-0.383383	-0.0803281	-0.0789279
-0.381381	-0.0802387	-0.078818
-0.379379	-0.0801474	-0.0787064
-0.377377	-0.0800542	-0.0785932
-0.375375	-0.0799591	-0.0784782
-0.373373	-0.079862	-0.0783614
-0.371371	-0.079763	-0.0782428
-0.369369	-0.0796619	-0.0781225
-0.367367	-0.0795587	-0.0780002
-0.365365	-0.0794535	-0.0778762
-0.363363	-0.079346	-0.0777502
-0.361361	-0.0792363	-0.0776224
-0.359359	-0.0791244	-0.0774925
-0.357357	-0.0790102	-0.0773608
-0.355355	-0.0788936	-0.077227
-0.353353	-0.0787746	-0.0770912
-0.351351	-0.0786532	-0.0769534
-0.349349	-0.0785293	-0.0768135
-0.347347	-0.0784028	-0.0766716
-0.345345	-0.0782737	-0.0765274
-0.343343	-0.078142	-0.0763812
-0.341341	-0.0780076	-0.0762327
-0.339339	-0.0778704	-0.0760821
-0.337337	-0.0777304	-0.0759292
-0.335335	-0.0775875	-0.075774
-0.333333	-0.0774418	-0.0756166
-0.331331	-0.077293	-0.0754568
-0.329329	-0.0771412	-0.0752947
-0.327327	-0.0769864	-0.0751302
-0.325325	-0.0768284	-0.0749632
-0.323323	-0.0766671	-0.0747939
-0.321321	-0.0765027	-0.074622
-0.319319	-0.0763349	-0.0744477
-0.317317	-0.0761637	-0.0742708
-0.315315	-0.0759891	-0.0740914
-0.313313	-0.075811	-0.0739093
-0.311311	-0.0756294	-0.0737247
-0.309309	-0.0754441	-0.0735374
-0.307307	-0.0752551	-0.0733474
-0.305305	-0.0750625	-0.0731546
-0.303303	-0.074866	-0.0729592
-0.301301	-0.0746656	-0.0727609
-0.299299	-0.0744614	-0.0725598
-0.297297	-0.0742531	-0.0723559
-0.295295	-0.0740409	-0.0721491
-0.293293	-0.0738245	-0.0719394
-0.291291	-0.073604	-0.0717268
-0.289289	-0.0733792	-0.0715111
-0.287287	-0.0731502	-0.0712925
-0.285285	-0.0729169	-0.0710708
-0.283283	-0.0726791	-0.0708461
-0.281281	-0.072437	-0.0706182
-0.279279	-0.0721903	-0.0703872
-0.277277	-0.071939	-0.070153
-0.275275	-0.0716832	-0.0699157
-0.273273	-0.0714227	-0.069675
-0.271271	-0.0711574	-0.0694312
-0.269269	-0.0708874	-0.069184
-0.267267	-0.0706126	-0.0689335
-0.265265	-0.0703329	-0.0686796
-0.263263	-0.0700484	-0.0684223
-0.261261	-0.0697588	-0.0681616
-0.259259	-0.0694643	-0.0678974
-0.257257	-0.0691647	-0.0676297
-0.255255	-0.0688601	-0.0673584
-0.253253	-0.0685503	-0.0670837
-0.251251	-0.0682354	-0.0668053
-0.249249	-0.0679153	-0.0665233
-0.247247	-0.06759	-0.0662376
-0.245245	-0.0672595	-0.0659483
-0.243243	-0.0669237	-0.0656552
-0.241241	-0.0665826	-0.0653584
-0.239239	-0.0662362	-0.0650577
-0.237237	-0.0658845	-0.0647533
-0.235235	-0.0655275	-0.0644451
-0.233233	-0.0651651	-0.0641329
-0.231231	-0.0647974	-0.0638169
-0.229229	-0.0644243	-0.0634969
-0.227227	-0.0640458	-0.063173
-0.225225	-0.063662	-0.062845
-0.223223	-0.0632728	-0.0625131
-0.221221	-0.0628782	-0.0621771
-0.219219	-0.0624783	-0.061837
-0.217217	-0.0620731	-0.0614929
-0.215215	-0.0616626	-0.0611446
-0.213213	-0.0612468	-0.0607922
-0.211211	-0.0608257	-0.0604355
-0.209209	-0.0603994	-0.0600747
-0.207207	-0.0599679	-0.0597097
-0.205205	-0.0595312	-0.0593404
-0.203203	-0.0590893	-0.0589668
-0.201201	-0.0586424	-0.058589
-0.199199	-0.0581904	-0.0582068
-0.197197	-0.0577334	-0.0578203
-0.195195	-0.0572714	-0.0574295
-0.193193	-0.0568046	-0.0570343
-0.191191	-0.0563329	-0.0566346
-0.189189	-0.0558563	-0.0562306
-0.187187	-0.0553751	-0.0558222
-0.185185	-0.0548892	-0.0554093
-0.183183	-0.0543987	-0.0549919
-0.181181	-0.0539036	-0.0545701
-0.179179	-0.0534041	-0.0541438
-0.177177	-0.0529002	-0.053713
-0.175175	-0.052392	-0.0532777
-0.173173	-0.0518795	-0.0528379
-0.171171	-0.0513629	-0.0523935
-0.169169	-0.0508422	-0.0519446
-0.167167	-0.0503175	-0.0514912
-0.165165	-0.0497889	-0.0510332
-0.163163	-0.0492565	-0.0505707
-0.161161	-0.0487203	-0.0501036
-0.159159	-0.0481805	-0.049632
-0.157157	-0.0476371	-0.0491558
-0.155155	-0.0470902	-0.0486751
-0.153153	-0.04654	-0.0481898
-0.151151	-0.0459865	-0.0476999
-0.149149	-0.0454297	-0.0472055
-0.147147	-0.0448699	-0.0467066
-0.145145	-0.044307	-0.0462031
-0.143143	-0.0437412	-0.0456951
-0.141141	-0.0431725	-0.0451825
-0.139139	-0.0426011	-0.0446655
-0.137137	-0.0420271	-0.044144
-0.135135	-0.0414504	-0.043618
-0.133133	-0.0408713	-0.0430875
-0.131131	-0.0402898	-0.0425526
-0.129129	-0.039706	-0.0420132
-0.127127	-0.0391199	-0.0414695
-0.125125	-0.0385317	-0.0409213
-0.123123	-0.0379415	-0.0403688
-0.121121	-0.0373493	-0.039812
-0.119119	-0.0367552	-0.0392508
-0.117117	-0.0361593	-0.0386854
-0.115115	-0.0355617	-0.0381157
-0.113113	-0.0349624	-0.0375417
-0.111111	-0.0343615	-0.0369636
-0.109109	-0.0337591	-0.0363814
-0.107107	-0.0331553	-0.035795
-0.105105	-0.0325501	-0.0352045
-0.103103	-0.0319437	-0.03461
-0.101101	-0.0313359	-0.0340115
-0.0990991	-0.0307271	-0.033409
-0.0970971	-0.0301171	-0.0328027
-0.0950951	-0.0295061	-0.0321924
-0.0930931	-0.0288941	-0.0315784
-0.0910911	-0.0282811	-0.0309605
-0.0890891	-0.0276673	-0.030339
-0.0870871	-0.0270527	-0.0297138
-0.0850851	-0.0264373	-0.029085
-0.0830831	-0.0258212	-0.0284526
-0.0810811	-0.0252044	-0.0278167
-0.0790791	-0.024587	-0.0271774
-0.0770771	-0.0239689	-0.0265347
-0.0750751	-0.0233504	-0.0258887
-0.0730731	-0.0227313	-0.0252395
-0.0710711	-0.0221118	-0.0245871
-0.0690691	-0.0214919	-0.0239315
-0.0670671	-0.0208715	-0.0232729
-0.0650651	-0.0202508	-0.0226114
-0.0630631	-0.0196297	-0.0219469
-0.0610611	-0.0190084	-0.0212796
-0.0590591	-0.0183868	-0.0206095
-0.0570571	-0.0177649	-0.0199368
-0.0550551	-0.0171428	-0.0192614
-0.0530531	-0.0165204	-0.0185836
-0.0510511	-0.0158979	-0.0179033
-0.049049	-0.0152753	-0.0172206
-0.047047	-0.0146524	-0.0165356
-0.045045	-0.0140295	-0.0158485
-0.043043	-0.0134064	-0.0151592
-0.041041	-0.0127833	-0.0144679
-0.039039	-0.01216	-0.0137747
-0.037037	-0.0115367	-0.0130796
-0.035035	-0.0109133	-0.0123827
-0.033033	-0.0102899	-0.0116842
-0.031031	-0.00966636	-0.0109841
-0.029029	-0.00904283	-0.0102825
-0.027027	-0.00841926	-0.00957946
-0.025025	-0.00779567	-0.00887515
-0.023023	-0.00717206	-0.00816963
-0.021021	-0.00654844	-0.00746299
-0.019019	-0.0059248	-0.00675532
-0.017017	-0.00530115	-0.00604673
-0.015015	-0.00467749	-0.00533731
-0.013013	-0.00405383	-0.00462716
-0.011011	-0.00343017	-0.00391637
-0.00900901	-0.0028065	-0.00320504
-0.00700701	-0.00218284	-0.00249327
-0.00500501	-0.00155917	-0.00178115
-0.003003	-0.000935501	-0.00106879
-0.001001	-0.000311834	-0.000356279
0.001001	0.000311834	0.000356279
0.003003	0.000935501	0.00106879
0.00500501	0.00155917	0.00178115
0.00700701	0.00218284	0.00249327
0.00900901	0.0028065	0.00320504
0.011011	0.00343017	0.00391637
0.013013	0.00405383	0.00462716
0.015015	0.00467749	0.00533731
0.017017	0.00530115	0.00604673
0.019019	0.0059248	0.00675532
0.021021	0.00654844	0.00746299
0.023023	0.00717206	0.00816963
0.025025	0.00779567	0.00887515
0.027027	0.00841926	0.00957946
0.029029	0.00904283	0.0102825
0.031031	0.00966636	0.0109841
0.033033	0.0102899	0.0116842
0.035035	0.0109133	0.0123827
0.037037	0.0115367	0.0130796
0.039039	0.01216	0.0137747
0.041041	0.0127833	0.0144679
0.043043	0.0134064	0.0151592
0.045045	0.0140295	0.0158485
0.047047	0.0146524	0.0165356
0.049049	0.0152753	0.0172206
0.0510511	0.0158979	0.0179033
0.0530531	0.0165204	0.0185836
0.0550551	0.0171428	0.0192614
0.0570571	0.0177649	0.0199368
0.0590591	0.0183868	0.0206095
0.0610611	0.0190084	0.0212796
0.0630631	0.0196297	0.0219469
0.0650651	0.0202508	0.0226114
0.0670671	0.0208715	0.0232729
0.0690691	0.0214919	0.0239315
0.0710711	0.0221118	0.0245871
0.0730731	0.0227313	0.0252395
0.0750751	0.0233504	0.0258887
0.0770771	0.0239689	0.0265347
0.0790791	0.024587	0.0271774
0.0810811	0.0252044	0.0278167
0.0830831	0.0258212	0.0284526
0.0850851	0.0264373	0.029085
0.0870871	0.0270527	0.0297138
0.0890891	0.0276673	0.030339
0.0910911	0.0282811	0.0309605
0.0930931	0.0288941	0.0315784
0.0950951	0.0295061	0.0321924
0.0970971	0.0301171	0.0328027
0.0990991	0.0307271	0.033409
0.101101	0.0313359	0.0340115
0.103103	0.0319437	0.03461
0.105105	0.0325501	0.0352045
0.107107	0.0331553	0.035795
0.109109	0.0337591	0.0363814
0.111111	0.0343615	0.0369636
0.113113	0.0349624	0.0375417
0.115115	0.0355617	0.0381157
0.117117	0.0361593	0.0386854
0.119119	0.0367552	0.0392508
0.121121	0.0373493	0.039812
0.123123	0.0379415	0.0403688
0.125125	0.0385317	0.0409213
0.127127	0.0391199	0.0414695
0.129129	0.039706	0.0420132
0.131131	0.0402898	0.0425526
0.133133	0.0408713	0.0430875
0.135135	0.0414504	0.043618
0.137137	0.0420271	0.044144
0.139139	0.0426011	0.0446655
0.141141	0.0431725	0.0451825
0.143143	0.0437412	0.0456951
0.145145	0.044307	0.0462031
0.147147	0.0448699	0.0467066
0.149149	0.0454297	0.0472055
0.151151	0.0459865	0.0476999
0.153153	0.04654	0.0481898
0.155155	0.0470902	0.0486751
0.157157	0.0476371	0.0491558
0.159159	0.0481805	0.049632
0.161161	0.0487203	0.0501036
0.163163	0.0492565	0.0505707
0.165165	0.0497889	0.0510332
0.167167	0.0503175	0.0514912
0.169169	0.0508422	0.0519446
0.171171	0.0513629	0.0523935
0.173173	0.0518795	0.0528379
0.175175	0.052392	0.0532777
0.177177	0.0529002	0.053713
0.179179	0.0534041	0.0541438
0.181181	0.0539036	0.0545701
0.183183	0.0543987	0.0549919
0.185185	0.0548892	0.0554093
0.187187	0.0553751	0.0558222
0.189189	0.0558563	0.0562306
0.191191	0.0563329	0.0566346
0.193193	0.0568046	0.0570343
0.195195	0.0572714	0.0574295
0.197197	0.0577334	0.0578203
0.199199	0.0581904	0.0582068
0.201201	0.0586424	0.058589
0.203203	0.0590893	0.0589668
0.205205	0.0595312	0.0593404
0.207207	0.0599679	0.0597097
0.209209	0.0603994	0.0600747
0.211211	0.0608257	0.0604355
0.213213	0.0612468	0.0607922
0.215215	0.0616626	0.0611446
0.217217	0.0620731	0.0614929
0.219219	0.0624783	0.061837
0.221221	0.0628782	0.0621771
0.223223	0.0632728	0.0625131
0.225225	0.063662	0.062845
0.227227	0.0640458	0.063173
0.229229	0.0644243	0.0634969
0.231231	0.0647974	0.0638169
0.233233	0.0651651	0.0641329
0.235235	0.0655275	0.0644451
0.237237	0.0658845	0.0647533
0.239239	0.0662362	0.0650577
0.241241	0.0665826	0.0653584
0.243243	0.0669237	0.0656552
0.245245	0.0672595	0.0659483
0.247247	0.06759	0.0662376
0.249249	0.0679153	0.0665233
0.251251	0.0682354	0.0668053
0.253253	0.0685503	0.0670837
0.255255	0.0688601	0.0673584
0.257257	0.0691647	0.0676297
0.259259	0.0694643	0.0678974
0.261261	0.0697588	0.0681616
0.263263	0.0700484	0.0684223
0.265265	0.0703329	0.0686796
0.267267	0.0706126	0.0689335
0.269269	0.0708874	0.069184
0.271271	0.0711574	0.0694312
0.273273	0.0714227	0.069675
0.275275	0.0716832	0.0699157
0.277277	0.071939	0.070153
0.279279	0.0721903	0.0703872
0.281281	0.072437	0.0706182
0.283283	0.0726791	0.0708461
0.285285	0.0729169	0.0710708
0.287287	0.0731502	0.0712925
0.289289	0.0733792	0.0715111
0.291291	0.073604	0.0717268
0.293293	0.0738245	0.0719394
0.295295	0.0740409	0.0721491
0.297297	0.0742531	0.0723559
0.299299	0.0744614	0.0725598
0.301301	0.0746656	0.0727609
0.303303	0.074866	0.0729592
0.305305	0.0750625	0.0731546
0.307307	0.0752551	0.0733474
0.309309	0.0754441	0.0735374
0.311311	0.0756294	0.0737247
0.313313	0.075811	0.0739093
0.315315	0.0759891	0.0740914
0.317317	0.0761637	0.0742708
0.319319	0.0763349	0.0744477
0.321321	0.0765027	0.074622
0.323323	0.0766671	0.0747939
0.325325	0.0768284	0.0749632
0.327327	0.0769864	0.0751302
0.329329	0.0771412	0.0752947
0.331331	0.077293	0.0754568
0.333333	0.0774418	0.0756166
0.335335	0.0775875	0.075774
0.337337	0.0777304	0.0759292
0.339339	0.0778704	0.0760821
0.341341	0.0780076	0.0762327
0.343343	0.078142	0.0763812
0.345345	0.0782737	0.0765274
0.347347	0.0784028	0.0766716
0.349349	0.0785293	0.0768135
0.351351	0.0786532	0.0769534
0.353353	0.0787746	0.0770912
0.355355	0.0788936	0.077227
0.357357	0.0790102	0.0773608
0.359359	0.0791244	0.0774925
0.361361	0.0792363	0.0776224
0.363363	0.079346	0.0777502
0.365365	0.0794535	0.0778762
0.367367	0.0795587	0.0780002
0.369369	0.0796619	0.0781225
0.371371	0.079763	0.0782428
0.373373	0.079862	0.0783614
0.375375	0.0799591	0.0784782
0.377377	0.0800542	0.0785932
0.379379	0.0801474	0.0787064
0.381381	0.0802387	0.078818
0.383383	0.0803281	0.0789279
0.385385	0.0804158	0.0790361
0.387387	0.0805018	0.0791426
0.389389	0.080586	0.0792476
0.391391	0.0806685	0.0793509
0.393393	0.0807493	0.0794527
0.395395	0.0808286	0.0795529
0.397397	0.0809063	0.0796515
0.399399	0.0809824	0.0797487
0.401401	0.081057	0.0798444
0.403403	0.0811302	0.0799386
0.405405	0.0812018	0.0800313
0.407407	0.0812721	0.0801227
0.409409	0.081341	0.0802126
0.411411	0.0814085	0.0803011
0.413413	0.0814747	0.0803883
0.415415	0.0815395	0.0804741
0.417417	0.0816032	0.0805586
0.419419	0.0816655	0.0806418
0.421421	0.0817267	0.0807237
0.423423	0.0817866	0.0808043
0.425425	0.0818454	0.0808837
0.427427	0.081903	0.0809618
0.429429	0.0819595	0.0810387
0.431431	0.0820149	0.0811144
0.433433	0.0820693	0.081189
0.435435	0.0821226	0.0812624
0.437437	0.0821748	0.0813346
0.439439	0.0822261	0.0814057
0.441441	0.0822764	0.0814757
0.443443	0.0823257	0.0815446
0.445445	0.0823741	0.0816124
0.447447	0.0824215	0.0816791
0.449449	0.0824681	0.0817448
0.451451	0.0825137	0.0818095
0.453453	0.0825585	0.0818731
0.455455	0.0826025	0.0819358
0.457457	0.0826456	0.0819975
0.459459	0.0826879	0.0820582
0.461461	0.0827294	0.0821179
0.463463	0.0827701	0.0821767
0.465465	0.0828101	0.0822345
0.467467	0.0828494	0.0822915
0.469469	0.0828879	0.0823475
0.471471	0.0829257	0.0824027
0.473473	0.0829627	0.082457
0.475475	0.0829992	0.0825104
0.477477	0.0830349	0.082563
0.479479	0.08307	0.0826147
0.481481	0.0831044	0.0826656
0.483483	0.0831382	0.0827158
0.485485	0.0831714	0.0827651
0.487487	0.083204	0.0828136
0.489489	0.083236	0.0828614
0.491491	0.0832674	0.0829084
0.493493	0.0832983	0.0829546
0.495495	0.0833286	0.0830001
0.497497	0.0833583	0.0830449
0.499499	0.0833875	0.083089
0.501502	0.0834162	0.0831323
0.503504	0.0834444	0.083175
0.505506	0.0834721	0.083217
0.507508	0.0834993	0.0832583
0.50951	0.083526	0.083299
0.511512	0.0835523	0.083339
0.513514	0.083578	0.0833784
0.515516	0.0836034	0.0834171
0.517518	0.0836283	0.0834552
0.51952	0.0836527	0.0834927
0.521522	0.0836768	0.0835296
0.523524	0.0837004	0.0835659
0.525526	0.0837236	0.0836016
0.527528	0.0837464	0.0836368
0.52953	0.0837688	0.0836714
0.531532	0.0837908	0.0837054
0.533534	0.0838125	0.0837389
0.535536	0.0838338	0.0837718
0.537538	0.0838547	0.0838043
0.53954	0.0838752	0.0838362
0.541542	0.0838955	0.0838675
0.543544	0.0839153	0.0838984
0.545546	0.0839349	0.0839288
0.547548	0.0839541	0.0839587
0.54955	0.083973	0.0839881
0.551552	0.0839916	0.084017
0.553554	0.0840098	0.0840455
0.555556	0.0840278	0.0840735
0.557558	0.0840455	0.084101
0.55956	0.0840628	0.0841281
0.561562	0.0840799	0.0841548
0.563564	0.0840967	0.084181
0.565566	0.0841133	0.0842068
0.567568	0.0841295	0.0842322
0.56957	0.0841455	0.0842572
0.571572	0.0841613	0.0842818
0.573574	0.0841768	0.0843059
0.575576	0.084192	0.0843297
0.577578	0.084207	0.0843531
0.57958	0.0842217	0.0843761
0.581582	0.0842362	0.0843988
0.583584	0.0842505	0.0844211
0.585586	0.0842646	0.084443
0.587588	0.0842784	0.0844646
0.58959	0.084292	0.0844858
0.591592	0.0843054	0.0845066
0.593594	0.0843186	0.0845272
0.595596	0.0843316	0.0845474
0.597598	0.0843444	0.0845672
0.5996	0.0843569	0.0845868
0.601602	0.0843693	0.084606
0.603604	0.0843815	0.0846249
0.605606	0.0843935	0.0846435
0.607608	0.0844053	0.0846618
0.60961	0.0844169	0.0846798
0.611612	0.0844284	0.0846975
0.613614	0.0844397	0.084715
0.615616	0.0844508	0.0847321
0.617618	0.0844617	0.084749
0.61962	0.0844725	0.0847656
0.621622	0.0844831	0.0847819
0.623624	0.0844935	0.0847979
0.625626	0.0845038	0.0848137
0.627628	0.084514	0.0848293
0.62963	0.0845239	0.0848445
0.631632	0.0845338	0.0848596
0.633634	0.0845435	0.0848744
0.635636	0.084553	0.0848889
0.637638	0.0845624	0.0849032
0.63964	0.0845717	0.0849173
0.641642	0.0845808	0.0849311
0.643644	0.0845898	0.0849447
0.645646	0.0845986	0.0849581
0.647648	0.0846073	0.0849713
0.64965	0.0846159	0.0849843
0.651652	0.0846244	0.084997
0.653654	0.0846328	0.0850096
0.655656	0.084641	0.0850219
0.657658	0.0846491	0.085034
0.65966	0.0846571	0.085046
0.661662	0.084665	0.0850577
0.663664	0.0846728	0.0850693
0.665666	0.0846804	0.0850806
0.667668	0.084688	0.0850918
0.66967	0.0846954	0.0851028
0.671672	0.0847027	0.0851136
0.673674	0.08471	0.0851242
0.675676	0.0847171	0.0851347
0.677678	0.0847241	0.085145
0.67968	0.0847311	0.0851551
0.681682	0.0847379	0.0851651
0.683684	0.0847446	0.0851749
0.685686	0.0847513	0.0851845
0.687688	0.0847578	0.085194
0.68969	0.0847643	0.0852033
0.691692	0.0847707	0.0852125
0.693694	0.0847769	0.0852215
0.695696	0.0847831	0.0852304
0.697698	0.0847892	0.0852391
0.6997	0.0847953	0.0852477
0.701702	0.0848012	0.0852561
0.703704	0.0848071	0.0852644
0.705706	0.0848129	0.0852726
0.707708	0.0848186	0.0852806
0.70971	0.0848242	0.0852885
0.711712	0.0848298	0.0852963
0.713714	0.0848352	0.0853039
0.715716	0.0848407	0.0853115
0.717718	0.084846	0.0853188
0.71972	0.0848513	0.0853261
0.721722	0.0848564	0.0853333
0.723724	0.0848616	0.0853403
0.725726	0.0848666	0.0853472
0.727728	0.0848716	0.085354
0.72973	0.0848765	0.0853607
0.731732	0.0848814	0.0853673
0.733734	0.0848862	0.0853738
0.735736	0.0848909	0.0853802
0.737738	0.0848956	0.0853865
0.73974	0.0849002	0.0853926
0.741742	0.0849048	0.0853987
0.743744	0.0849093	0.0854047
0.745746	0.0849137	0.0854105
0.747748	0.0849181	0.0854163
0.74975	0.0849224	0.085422
0.751752	0.0849267	0.0854275
0.753754	0.0849309	0.085433
0.755756	0.084935	0.0854384
0.757758	0.0849391	0.0854438
0.75976	0.0849432	0.085449
0.761762	0.0849472	0.0854541
0.763764	0.0849511	0.0854592
0.765766	0.084955	0.0854641
0.767768	0.0849589	0.085469
0.76977	0.0849627	0.0854738
0.771772	0.0849664	0.0854786
0.773774	0.0849702	0.0854832
0.775776	0.0849738	0.0854878
0.777778	0.0849774	0.0854923
0.77978	0.084981	0.0854967
0.781782	0.0849845	0.0855011
0.783784	0.084988	0.0855054
0.785786	0.0849915	0.0855096
0.787788	0.0849949	0.0855137
0.78979	0.0849982	0.0855178
0.791792	0.0850015	0.0855218
0.793794	0.0850048	0.0855258
0.795796	0.0850081	0.0855296
0.797798	0.0850113	0.0855335
0.7998	0.0850144	0.0855372
0.801802	0.0850175	0.0855409
0.803804	0.0850206	0.0855445
0.805806	0.0850237	0.0855481
0.807808	0.0850267	0.0855516
0.80981	0.0850297	0.0855551
0.811812	0.0850326	0.0855585
0.813814	0.0850355	0.0855618
0.815816	0.0850384	0.0855651
0.817818	0.0850412	0.0855683
0.81982	0.085044	0.0855715
0.821822	0.0850468	0.0855746
0.823824	0.0850495	0.0855777
0.825826	0.0850522	0.0855807
0.827828	0.0850549	0.0855837
0.82983	0.0850575	0.0855866
0.831832	0.0850601	0.0855895
0.833834	0.0850627	0.0855923
0.835836	0.0850653	0.0855951
0.837838	0.0850678	0.0855978
0.83984	0.0850703	0.0856005
0.841842	0.0850727	0.0856032
0.843844	0.0850752	0.0856058
0.845846	0.0850776	0.0856084
0.847848	0.08508	0.0856109
0.84985	0.0850823	0.0856134
0.851852	0.0850846	0.0856158
0.853854	0.0850869	0.0856182
0.855856	0.0850892	0.0856205
0.857858	0.0850915	0.0856229
0.85986	0.0850937	0.0856252
0.861862	0.0850959	0.0856274
0.863864	0.0850981	0.0856296
0.865866	0.0851002	0.0856318
0.867868	0.0851023	0.0856339
0.86987	0.0851044	0.085636
0.871872	0.0851065	0.0856381
0.873874	0.0851086	0.0856401
0.875876	0.0851106	0.0856421
0.877878	0.0851126	0.0856441
0.87988	0.0851146	0.085646
0.881882	0.0851165	0.0856479
0.883884	0.0851185	0.0856498
0.885886	0.0851204	0.0856516
0.887888	0.0851223	0.0856534
0.88989	0.0851242	0.0856552
0.891892	0.085126	0.0856569
0.893894	0.0851279	0.0856587
0.895896	0.0851297	0.0856604
0.897898	0.0851315	0.085662
0.8999	0.0851333	0.0856637
0.901902	0.085135	0.0856653
0.903904	0.0851368	0.0856668
0.905906	0.0851385	0.0856684
0.907908	0.0851402	0.0856699
0.90991	0.0851419	0.0856714
0.911912	0.0851436	0.0856729
0.913914	0.0851452	0.0856744
0.915916	0.0851468	0.0856758
0.917918	0.0851485	0.0856772
0.91992	0.0851501	0.0856786
0.921922	0.0851516	0.08568
0.923924	0.0851532	0.0856813
0.925926	0.0851548	0.0856826
0.927928	0.0851563	0.0856839
0.92993	0.0851578	0.0856852
0.931932	0.0851593	0.0856865
0.933934	0.0851608	0.0856877
0.935936	0.0851623	0.0856889
0.937938	0.0851637	0.0856901
0.93994	0.0851652	0.0856913
0.941942	0.0851666	0.0856924
0.943944	0.085168	0.0856936
0.945946	0.0851694	0.0856947
0.947948	0.0851708	0.0856958
0.94995	0.0851721	0.0856969
0.951952	0.0851735	0.0856979
0.953954	0.0851748	0.085699
0.955956	0.0851761	0.0857
0.957958	0.0851775	0.085701
0.95996	0.0851787	0.085702
0.961962	0.08518	0.085703
0.963964	0.0851813	0.085704
0.965966	0.0851826	0.0857049
0.967968	0.0851838	0.0857058
0.96997	0.085185	0.0857068
0.971972	0.0851863	0.0857077
0.973974	0.0851875	0.0857085
0.975976	0.0851887	0.0857094
0.977978	0.0851899	0.0857103
0.97998	0.085191	0.0857111
0.981982	0.0851922	0.0857119
0.983984	0.0851933	0.0857128
0.985986	0.0851945	0.0857136
0.987988	0.0851956	0.0857143
0.98999	0.0851967	0.0857151
0.991992	0.0851978	0.0857159
0.993994	0.0851989	0.0857166
0.995996	0.0852	0.0857174
0.997998	0.0852011	0.0857181
1	0.0852021	0.0857188

## Sheet: Supplementary Figure 5e
Supplementary Figure 8e, Distorted weights as a function of ideal weights on [0, 1] for negative path.
Original weight	Effective weight channel 1	Effective weight channel 2	Effective weight channel 3	Effective weight channel 4	Effective weight channel 5	Effective weight channel 6	Effective weight channel 7	Effective weight channel 8	Effective weight channel 9	Effective weight channel 10	Effective weight channel 11	Effective weight channel 12	Effective weight channel 13	Effective weight channel 14	Effective weight channel 15	Effective weight channel 16
-1	-0.764002	-0.783039	-0.835977	-0.861919	-0.888858	-0.909711	-0.946947	-0.955314	-0.97612	-1.00248	-0.996679	-0.987607	-0.986784	-0.998398	-0.947663	-0.955927
-0.989899	-0.760544	-0.779494	-0.832158	-0.857959	-0.884705	-0.905488	-0.942567	-0.951018	-0.971711	-0.998177	-0.992394	-0.983408	-0.982726	-0.994513	-0.94419	-0.952748
-0.979798	-0.757088	-0.775952	-0.828339	-0.854002	-0.880553	-0.901267	-0.938189	-0.946723	-0.967305	-0.993875	-0.98811	-0.97921	-0.978671	-0.990631	-0.940716	-0.949567
-0.969697	-0.753632	-0.772411	-0.824522	-0.850048	-0.876402	-0.897047	-0.933812	-0.94243	-0.9629	-0.989575	-0.983826	-0.975014	-0.97462	-0.986752	-0.937242	-0.946386
-0.959596	-0.750178	-0.768873	-0.820705	-0.846098	-0.872253	-0.892829	-0.929437	-0.938138	-0.958499	-0.985277	-0.979544	-0.97082	-0.970574	-0.982875	-0.933769	-0.943205
-0.949495	-0.746725	-0.765336	-0.816889	-0.842151	-0.868106	-0.888613	-0.925064	-0.933847	-0.954099	-0.980982	-0.975262	-0.966629	-0.96653	-0.979001	-0.930296	-0.940022
-0.939394	-0.743273	-0.761801	-0.813073	-0.838209	-0.863959	-0.884398	-0.920692	-0.929558	-0.949703	-0.976688	-0.970981	-0.962438	-0.962491	-0.97513	-0.926824	-0.936839
-0.929293	-0.739822	-0.758269	-0.809259	-0.834269	-0.859815	-0.880185	-0.916322	-0.92527	-0.945308	-0.972397	-0.9667	-0.95825	-0.958455	-0.971262	-0.923351	-0.933656
-0.919192	-0.736373	-0.754738	-0.805445	-0.830333	-0.855671	-0.875973	-0.911954	-0.920984	-0.940917	-0.968108	-0.96242	-0.954064	-0.954423	-0.967396	-0.919879	-0.930471
-0.909091	-0.732925	-0.751209	-0.801632	-0.826401	-0.851529	-0.871763	-0.907588	-0.916699	-0.936527	-0.963821	-0.958141	-0.94988	-0.950395	-0.963533	-0.916407	-0.927286
-0.89899	-0.729478	-0.747683	-0.797821	-0.822472	-0.847389	-0.867555	-0.903223	-0.912415	-0.932141	-0.959537	-0.953862	-0.945697	-0.946371	-0.959672	-0.912936	-0.924101
-0.888889	-0.726032	-0.744158	-0.79401	-0.818547	-0.843249	-0.863348	-0.898859	-0.908132	-0.927756	-0.955254	-0.949584	-0.941517	-0.94235	-0.955814	-0.909464	-0.920914
-0.878788	-0.722588	-0.740635	-0.790199	-0.814625	-0.839112	-0.859143	-0.894498	-0.903851	-0.923375	-0.950974	-0.945307	-0.937338	-0.938333	-0.951959	-0.905993	-0.917727
-0.868687	-0.719145	-0.737114	-0.78639	-0.810707	-0.834975	-0.85494	-0.890138	-0.899572	-0.918995	-0.946696	-0.941031	-0.933162	-0.93432	-0.948107	-0.902522	-0.914539
-0.858586	-0.715703	-0.733595	-0.782581	-0.806793	-0.830841	-0.850738	-0.885779	-0.895293	-0.914618	-0.94242	-0.936755	-0.928987	-0.930311	-0.944257	-0.899052	-0.911351
-0.848485	-0.712262	-0.730078	-0.778774	-0.802882	-0.826707	-0.846538	-0.881423	-0.891016	-0.910244	-0.938146	-0.93248	-0.924814	-0.926305	-0.940411	-0.895581	-0.908162
-0.838384	-0.708823	-0.726563	-0.774967	-0.798974	-0.822575	-0.842339	-0.877068	-0.886741	-0.905872	-0.933875	-0.928205	-0.920643	-0.922303	-0.936566	-0.892111	-0.904972
-0.828283	-0.705384	-0.72305	-0.771161	-0.79507	-0.818444	-0.838142	-0.872714	-0.882467	-0.901503	-0.929606	-0.923931	-0.916474	-0.918305	-0.932725	-0.888642	-0.901781
-0.818182	-0.701947	-0.719539	-0.767355	-0.79117	-0.814315	-0.833947	-0.868363	-0.878194	-0.897136	-0.925338	-0.919658	-0.912307	-0.914311	-0.928886	-0.885172	-0.89859
-0.808081	-0.698512	-0.71603	-0.763551	-0.787273	-0.810187	-0.829753	-0.864013	-0.873922	-0.892772	-0.921073	-0.915386	-0.908142	-0.91032	-0.92505	-0.881703	-0.895398
-0.79798	-0.695077	-0.712523	-0.759748	-0.783379	-0.806061	-0.825561	-0.859664	-0.869652	-0.88841	-0.916811	-0.911114	-0.903978	-0.906333	-0.921216	-0.878233	-0.892206
-0.787879	-0.691644	-0.709018	-0.755945	-0.77949	-0.801936	-0.82137	-0.855318	-0.865383	-0.884051	-0.91255	-0.906843	-0.899817	-0.90235	-0.917386	-0.874765	-0.889013
-0.777778	-0.688212	-0.705515	-0.752143	-0.775603	-0.797812	-0.817182	-0.850973	-0.861116	-0.879694	-0.908292	-0.902573	-0.895657	-0.898371	-0.913558	-0.871296	-0.885819
-0.767677	-0.684781	-0.702014	-0.748342	-0.771721	-0.79369	-0.812994	-0.846629	-0.85685	-0.875339	-0.904036	-0.898303	-0.8915	-0.894395	-0.909732	-0.867828	-0.882624
-0.757576	-0.681352	-0.698514	-0.744542	-0.767842	-0.78957	-0.808809	-0.842288	-0.852585	-0.870987	-0.899782	-0.894034	-0.887344	-0.890423	-0.90591	-0.864359	-0.879429
-0.747475	-0.677923	-0.695017	-0.740742	-0.763966	-0.78545	-0.804624	-0.837948	-0.848322	-0.866638	-0.89553	-0.889765	-0.88319	-0.886455	-0.90209	-0.860892	-0.876233
-0.737374	-0.674496	-0.691522	-0.736944	-0.760094	-0.781332	-0.800442	-0.83361	-0.84406	-0.862291	-0.89128	-0.885498	-0.879038	-0.882491	-0.898272	-0.857424	-0.873036
-0.727273	-0.67107	-0.688028	-0.733146	-0.756225	-0.777216	-0.796261	-0.829273	-0.839799	-0.857947	-0.887033	-0.881231	-0.874888	-0.87853	-0.894458	-0.853957	-0.869839
-0.717172	-0.667646	-0.684537	-0.729349	-0.752361	-0.773101	-0.792082	-0.824938	-0.83554	-0.853605	-0.882788	-0.876965	-0.87074	-0.874573	-0.890646	-0.850489	-0.866641
-0.707071	-0.664222	-0.681047	-0.725553	-0.748499	-0.768987	-0.787904	-0.820605	-0.831282	-0.849265	-0.878545	-0.872699	-0.866594	-0.87062	-0.886837	-0.847023	-0.863443
-0.69697	-0.6608	-0.67756	-0.721758	-0.744641	-0.764875	-0.783728	-0.816273	-0.827025	-0.844928	-0.874304	-0.868434	-0.86245	-0.866671	-0.883031	-0.843556	-0.860243
-0.686869	-0.657379	-0.674074	-0.717964	-0.740787	-0.760764	-0.779554	-0.811943	-0.82277	-0.840594	-0.870065	-0.86417	-0.858308	-0.862725	-0.879227	-0.84009	-0.857043
-0.676768	-0.65396	-0.670591	-0.71417	-0.736936	-0.756655	-0.775381	-0.807615	-0.818516	-0.836262	-0.865829	-0.859906	-0.854167	-0.858783	-0.875426	-0.836624	-0.853843
-0.666667	-0.650541	-0.667109	-0.710378	-0.733089	-0.752547	-0.77121	-0.803288	-0.814264	-0.831932	-0.861594	-0.855643	-0.850029	-0.854845	-0.871627	-0.833158	-0.850641
-0.656566	-0.647124	-0.663629	-0.706586	-0.729245	-0.74844	-0.767041	-0.798963	-0.810013	-0.827605	-0.857362	-0.851381	-0.845892	-0.850911	-0.867832	-0.829692	-0.847439
-0.646465	-0.643708	-0.660152	-0.702795	-0.725405	-0.744335	-0.762873	-0.79464	-0.805763	-0.823281	-0.853132	-0.847119	-0.841757	-0.84698	-0.864039	-0.826227	-0.844237
-0.636364	-0.640293	-0.656676	-0.699005	-0.721568	-0.740231	-0.758706	-0.790318	-0.801515	-0.818959	-0.848905	-0.842859	-0.837624	-0.843054	-0.860249	-0.822762	-0.841033
-0.626263	-0.63688	-0.653202	-0.695216	-0.717735	-0.736129	-0.754542	-0.785998	-0.797268	-0.814639	-0.844679	-0.838598	-0.833494	-0.839131	-0.856461	-0.819297	-0.837829
-0.616162	-0.633468	-0.649731	-0.691427	-0.713906	-0.732028	-0.750379	-0.78168	-0.793022	-0.810322	-0.840456	-0.834339	-0.829365	-0.835211	-0.852676	-0.815832	-0.834624
-0.606061	-0.630057	-0.646261	-0.68764	-0.71008	-0.727929	-0.746217	-0.777363	-0.788778	-0.806007	-0.836234	-0.83008	-0.825238	-0.831296	-0.848894	-0.812368	-0.831419
-0.59596	-0.626647	-0.642793	-0.683853	-0.706257	-0.723831	-0.742057	-0.773048	-0.784535	-0.801695	-0.832016	-0.825822	-0.821112	-0.827384	-0.845115	-0.808904	-0.828213
-0.585859	-0.623239	-0.639327	-0.680067	-0.702438	-0.719734	-0.737899	-0.768735	-0.780293	-0.797386	-0.827799	-0.821565	-0.816989	-0.823476	-0.841338	-0.80544	-0.825006
-0.575758	-0.619831	-0.635863	-0.676282	-0.698623	-0.715639	-0.733742	-0.764423	-0.776053	-0.793079	-0.823584	-0.817308	-0.812868	-0.819572	-0.837564	-0.801976	-0.821799
-0.565657	-0.616425	-0.632401	-0.672497	-0.694811	-0.711545	-0.729587	-0.760113	-0.771814	-0.788774	-0.819372	-0.813052	-0.808748	-0.815671	-0.833792	-0.798513	-0.81859
-0.555556	-0.61302	-0.628941	-0.668714	-0.691003	-0.707453	-0.725434	-0.755805	-0.767577	-0.784472	-0.815162	-0.808796	-0.804631	-0.811774	-0.830024	-0.79505	-0.815382
-0.545455	-0.609617	-0.625483	-0.664931	-0.687198	-0.703362	-0.721282	-0.751498	-0.763341	-0.780172	-0.810953	-0.804542	-0.800515	-0.807881	-0.826258	-0.791587	-0.812172
-0.535354	-0.606215	-0.622027	-0.66115	-0.683397	-0.699272	-0.717132	-0.747193	-0.759106	-0.775875	-0.806748	-0.800288	-0.796401	-0.803992	-0.822495	-0.788124	-0.808962
-0.525253	-0.602813	-0.618573	-0.657369	-0.679599	-0.695184	-0.712983	-0.74289	-0.754873	-0.771581	-0.802544	-0.796034	-0.792289	-0.800106	-0.818734	-0.784662	-0.805751
-0.515152	-0.599414	-0.615121	-0.653589	-0.675805	-0.691097	-0.708837	-0.738588	-0.75064	-0.767288	-0.798343	-0.791782	-0.78818	-0.796225	-0.814976	-0.7812	-0.80254
-0.505051	-0.596015	-0.61167	-0.649809	-0.672015	-0.687012	-0.704691	-0.734288	-0.74641	-0.762999	-0.794143	-0.78753	-0.784072	-0.792347	-0.811221	-0.777738	-0.799327
-0.494949	-0.592618	-0.608222	-0.646031	-0.668228	-0.682928	-0.700548	-0.72999	-0.742181	-0.758712	-0.789946	-0.783278	-0.779965	-0.788472	-0.807469	-0.774276	-0.796115
-0.484848	-0.589222	-0.604776	-0.642253	-0.664444	-0.678846	-0.696405	-0.725693	-0.737953	-0.754427	-0.785751	-0.779028	-0.775861	-0.784602	-0.803719	-0.770815	-0.792901
-0.474747	-0.585827	-0.601332	-0.638477	-0.660665	-0.674765	-0.692265	-0.721398	-0.733726	-0.750145	-0.781559	-0.774778	-0.771759	-0.780735	-0.799972	-0.767354	-0.789687
-0.464646	-0.582433	-0.597889	-0.634701	-0.656888	-0.670685	-0.688126	-0.717105	-0.729501	-0.745865	-0.777368	-0.770528	-0.767659	-0.776872	-0.796228	-0.763893	-0.786472
-0.454545	-0.579041	-0.594449	-0.630926	-0.653115	-0.666607	-0.683989	-0.712814	-0.725277	-0.741588	-0.77318	-0.76628	-0.76356	-0.773013	-0.792486	-0.760432	-0.783256
-0.444444	-0.575649	-0.59101	-0.627152	-0.649346	-0.66253	-0.679853	-0.708524	-0.721055	-0.737313	-0.768994	-0.762032	-0.759464	-0.769157	-0.788747	-0.756972	-0.78004
-0.434343	-0.572259	-0.587574	-0.623378	-0.64558	-0.658455	-0.675719	-0.704235	-0.716833	-0.733041	-0.76481	-0.757785	-0.755369	-0.765305	-0.785011	-0.753512	-0.776823
-0.424242	-0.568871	-0.584139	-0.619606	-0.641818	-0.654381	-0.671587	-0.699949	-0.712614	-0.728771	-0.760628	-0.753538	-0.751276	-0.761457	-0.781277	-0.750052	-0.773605
-0.414141	-0.565483	-0.580707	-0.615834	-0.638059	-0.650308	-0.667456	-0.695664	-0.708395	-0.724504	-0.756448	-0.749292	-0.747185	-0.757613	-0.777546	-0.746593	-0.770387
-0.40404	-0.562097	-0.577276	-0.612063	-0.634304	-0.646237	-0.663327	-0.69138	-0.704178	-0.720239	-0.752271	-0.745047	-0.743096	-0.753773	-0.773818	-0.743133	-0.767168
-0.393939	-0.558712	-0.573848	-0.608293	-0.630553	-0.642167	-0.659199	-0.687099	-0.699963	-0.715977	-0.748096	-0.740803	-0.739009	-0.749936	-0.770093	-0.739674	-0.763948
-0.383838	-0.555328	-0.570421	-0.604524	-0.626805	-0.638099	-0.655073	-0.682819	-0.695748	-0.711717	-0.743923	-0.736559	-0.734924	-0.746103	-0.76637	-0.736215	-0.760728
-0.373737	-0.551946	-0.566996	-0.600756	-0.62306	-0.634032	-0.650949	-0.67854	-0.691535	-0.70746	-0.739752	-0.732316	-0.730841	-0.742274	-0.76265	-0.732757	-0.757507
-0.363636	-0.548564	-0.563574	-0.596988	-0.619319	-0.629967	-0.646826	-0.674264	-0.687324	-0.703205	-0.735583	-0.728073	-0.72676	-0.738448	-0.758932	-0.729298	-0.754285
-0.353535	-0.545184	-0.560153	-0.593221	-0.615582	-0.625903	-0.642705	-0.669989	-0.683113	-0.698953	-0.731417	-0.723832	-0.72268	-0.734627	-0.755218	-0.72584	-0.751063
-0.343434	-0.541806	-0.556734	-0.589455	-0.611848	-0.62184	-0.638586	-0.665716	-0.678905	-0.694703	-0.727252	-0.71959	-0.718603	-0.730809	-0.751506	-0.722382	-0.74784
-0.333333	-0.538428	-0.553317	-0.58569	-0.608118	-0.617779	-0.634468	-0.661444	-0.674697	-0.690455	-0.72309	-0.71535	-0.714527	-0.726994	-0.747797	-0.718925	-0.744616
-0.323232	-0.535052	-0.549902	-0.581926	-0.604391	-0.613719	-0.630352	-0.657174	-0.670491	-0.686211	-0.718931	-0.71111	-0.710453	-0.723184	-0.74409	-0.715467	-0.741392
-0.313131	-0.531677	-0.54649	-0.578163	-0.600668	-0.609661	-0.626237	-0.652906	-0.666286	-0.681968	-0.714773	-0.706871	-0.706382	-0.719377	-0.740386	-0.71201	-0.738167
-0.30303	-0.528303	-0.543079	-0.574401	-0.596948	-0.605604	-0.622124	-0.648639	-0.662083	-0.677728	-0.710617	-0.702633	-0.702312	-0.715574	-0.736685	-0.708553	-0.734941
-0.292929	-0.52493	-0.53967	-0.570639	-0.593232	-0.601548	-0.618013	-0.644374	-0.657881	-0.673491	-0.706464	-0.698395	-0.698244	-0.711775	-0.732987	-0.705097	-0.731714
-0.282828	-0.521559	-0.536263	-0.566878	-0.58952	-0.597494	-0.613903	-0.640111	-0.65368	-0.669256	-0.702313	-0.694158	-0.694178	-0.70798	-0.729291	-0.701641	-0.728487
-0.272727	-0.518189	-0.532858	-0.563118	-0.585811	-0.593441	-0.609795	-0.635849	-0.649481	-0.665024	-0.698164	-0.689922	-0.690114	-0.704188	-0.725598	-0.698184	-0.725259
-0.262626	-0.51482	-0.529454	-0.559359	-0.582105	-0.58939	-0.605688	-0.631589	-0.645283	-0.660794	-0.694017	-0.685686	-0.686051	-0.7004	-0.721907	-0.694729	-0.722031
-0.252525	-0.511452	-0.526053	-0.555601	-0.578403	-0.58534	-0.601583	-0.627331	-0.641086	-0.656566	-0.689873	-0.681451	-0.681991	-0.696616	-0.71822	-0.691273	-0.718802
-0.242424	-0.508086	-0.522654	-0.551843	-0.574705	-0.581292	-0.59748	-0.623074	-0.636891	-0.652342	-0.68573	-0.677217	-0.677933	-0.692835	-0.714535	-0.687818	-0.715572
-0.232323	-0.504721	-0.519257	-0.548087	-0.57101	-0.577245	-0.593378	-0.618819	-0.632697	-0.648119	-0.68159	-0.672983	-0.673876	-0.689059	-0.710852	-0.684363	-0.712341
-0.222222	-0.501357	-0.515862	-0.544331	-0.567319	-0.573199	-0.589278	-0.614566	-0.628505	-0.643899	-0.677452	-0.668751	-0.669822	-0.685286	-0.707173	-0.680908	-0.70911
-0.212121	-0.497994	-0.512468	-0.540576	-0.563631	-0.569155	-0.58518	-0.610314	-0.624313	-0.639682	-0.673316	-0.664518	-0.665769	-0.681516	-0.703496	-0.677453	-0.705878
-0.20202	-0.494632	-0.509077	-0.536822	-0.559947	-0.565112	-0.581083	-0.606064	-0.620124	-0.635467	-0.669183	-0.660287	-0.661718	-0.677751	-0.699822	-0.673999	-0.702646
-0.191919	-0.491272	-0.505688	-0.533068	-0.556266	-0.561071	-0.576987	-0.601816	-0.615935	-0.631254	-0.665051	-0.656056	-0.657669	-0.673989	-0.69615	-0.670545	-0.699413
-0.181818	-0.487913	-0.5023	-0.529316	-0.552589	-0.557031	-0.572894	-0.597569	-0.611748	-0.627044	-0.660922	-0.651826	-0.653622	-0.670231	-0.692482	-0.667091	-0.696179
-0.171717	-0.484555	-0.498915	-0.525564	-0.548915	-0.552992	-0.568802	-0.593324	-0.607562	-0.622837	-0.656795	-0.647596	-0.649577	-0.666477	-0.688816	-0.663637	-0.692944
-0.161616	-0.481199	-0.495531	-0.521814	-0.545245	-0.548955	-0.564711	-0.589081	-0.603378	-0.618632	-0.65267	-0.643367	-0.645534	-0.662727	-0.685152	-0.660184	-0.689709
-0.151515	-0.477844	-0.49215	-0.518064	-0.541579	-0.544919	-0.560623	-0.584839	-0.599195	-0.614429	-0.648547	-0.639139	-0.641493	-0.65898	-0.681492	-0.656731	-0.686473
-0.141414	-0.47449	-0.48877	-0.514315	-0.537916	-0.540885	-0.556535	-0.5806	-0.595014	-0.610229	-0.644427	-0.634912	-0.637453	-0.655237	-0.677834	-0.653278	-0.683236
-0.131313	-0.471137	-0.485393	-0.510566	-0.534256	-0.536852	-0.55245	-0.576361	-0.590833	-0.606032	-0.640309	-0.630685	-0.633416	-0.651498	-0.674178	-0.649825	-0.679999
-0.121212	-0.467785	-0.482017	-0.506819	-0.530601	-0.532821	-0.548366	-0.572125	-0.586654	-0.601837	-0.636192	-0.626459	-0.62938	-0.647763	-0.670526	-0.646373	-0.676761
-0.111111	-0.464435	-0.478644	-0.503072	-0.526948	-0.528791	-0.544284	-0.56789	-0.582477	-0.597644	-0.632078	-0.622234	-0.625347	-0.644031	-0.666876	-0.642921	-0.673522
-0.10101	-0.461086	-0.475272	-0.499327	-0.523299	-0.524762	-0.540203	-0.563656	-0.578301	-0.593454	-0.627967	-0.618009	-0.621315	-0.640303	-0.663229	-0.639469	-0.670283
-0.0909091	-0.457738	-0.471902	-0.495582	-0.519654	-0.520735	-0.536124	-0.559425	-0.574126	-0.589267	-0.623857	-0.613785	-0.617285	-0.636579	-0.659584	-0.636018	-0.667043
-0.0808081	-0.454391	-0.468534	-0.491838	-0.516012	-0.516709	-0.532046	-0.555195	-0.569952	-0.585081	-0.61975	-0.609561	-0.613257	-0.632859	-0.655942	-0.632566	-0.663802
-0.0707071	-0.451046	-0.465169	-0.488094	-0.512374	-0.512685	-0.52797	-0.550966	-0.56578	-0.580899	-0.615645	-0.605339	-0.609231	-0.629142	-0.652303	-0.629115	-0.660561
-0.0606061	-0.447702	-0.461805	-0.484352	-0.50874	-0.508662	-0.523896	-0.54674	-0.56161	-0.576719	-0.611542	-0.601117	-0.605207	-0.625429	-0.648667	-0.625664	-0.657319
-0.0505051	-0.444359	-0.458443	-0.48061	-0.505109	-0.50464	-0.519823	-0.542515	-0.55744	-0.572541	-0.607441	-0.596895	-0.601185	-0.62172	-0.645033	-0.622214	-0.654076
-0.040404	-0.441017	-0.455083	-0.47687	-0.501481	-0.50062	-0.515752	-0.538292	-0.553272	-0.568366	-0.603342	-0.592675	-0.597165	-0.618015	-0.641402	-0.618764	-0.650833
-0.030303	-0.437677	-0.451725	-0.47313	-0.497857	-0.496601	-0.511683	-0.53407	-0.549106	-0.564193	-0.599246	-0.588455	-0.593146	-0.614313	-0.637774	-0.615313	-0.647588
-0.020202	-0.434338	-0.448369	-0.469391	-0.494237	-0.492584	-0.507615	-0.52985	-0.54494	-0.560023	-0.595152	-0.584235	-0.58913	-0.610615	-0.634149	-0.611864	-0.644344
-0.010101	-0.431	-0.445015	-0.465653	-0.49062	-0.488568	-0.503549	-0.525632	-0.540776	-0.555856	-0.59106	-0.580017	-0.585115	-0.606921	-0.630526	-0.608414	-0.641098
0	-0.427663	-0.441663	-0.461915	-0.487007	-0.484554	-0.499484	-0.521415	-0.536614	-0.55169	-0.58697	-0.575799	-0.581103	-0.603231	-0.626905	-0.604965	-0.637852
Supplementary Figure 5e, Distorted weights as a function of ideal weights on [0, 1] for positive path.
Original weight	Effective weight channel 1	Effective weight channel 2	Effective weight channel 3	Effective weight channel 4	Effective weight channel 5	Effective weight channel 6	Effective weight channel 7	Effective weight channel 8	Effective weight channel 9	Effective weight channel 10	Effective weight channel 11	Effective weight channel 12	Effective weight channel 13	Effective weight channel 14	Effective weight channel 15	Effective weight channel 16
0	0.456992	0.489359	0.485558	0.563896	0.463226	0.472356	0.512095	0.471866	0.505258	0.541103	0.483316	0.455858	0.467128	0.483022	0.442423	0.526336
0.010101	0.45917	0.491372	0.487724	0.565716	0.46545	0.474681	0.514313	0.474382	0.507514	0.543192	0.485718	0.458237	0.469334	0.485298	0.444965	0.528069
0.020202	0.461388	0.49343	0.489932	0.567586	0.467719	0.477052	0.51658	0.476949	0.509818	0.545329	0.488168	0.460663	0.471586	0.487621	0.447554	0.529852
0.030303	0.463647	0.495532	0.492183	0.569506	0.470034	0.479468	0.518894	0.479567	0.512171	0.547514	0.490667	0.463137	0.473887	0.489993	0.450189	0.531683
0.040404	0.465946	0.497678	0.494477	0.571477	0.472394	0.48193	0.521256	0.482235	0.514573	0.549747	0.493214	0.465659	0.476235	0.492413	0.45287	0.533564
0.0505051	0.468285	0.499869	0.496814	0.573498	0.474801	0.484437	0.523667	0.484954	0.517023	0.552029	0.49581	0.468229	0.478631	0.494881	0.455598	0.535494
0.0606061	0.470665	0.502104	0.499194	0.57557	0.477254	0.48699	0.526125	0.487724	0.519522	0.554359	0.498455	0.470846	0.481075	0.497397	0.458372	0.537473
0.0707071	0.473085	0.504384	0.501617	0.577692	0.479752	0.489588	0.528632	0.490545	0.52207	0.556737	0.501148	0.473511	0.483567	0.499961	0.461193	0.539501
0.0808081	0.475546	0.506707	0.504083	0.579864	0.482297	0.492232	0.531186	0.493416	0.524666	0.559163	0.50389	0.476223	0.486106	0.502574	0.46406	0.541579
0.0909091	0.478047	0.509075	0.506592	0.582087	0.484887	0.494921	0.533789	0.496337	0.52731	0.561637	0.506681	0.478983	0.488693	0.505234	0.466973	0.543705
0.10101	0.480588	0.511488	0.509143	0.58436	0.487523	0.497656	0.536439	0.49931	0.530004	0.56416	0.509521	0.481791	0.491328	0.507943	0.469933	0.545881
0.111111	0.48317	0.513944	0.511738	0.586684	0.490205	0.500437	0.539138	0.502333	0.532746	0.566731	0.512409	0.484646	0.49401	0.5107	0.472939	0.548106
0.121212	0.485792	0.516446	0.514375	0.589058	0.492933	0.503262	0.541885	0.505407	0.535536	0.56935	0.515346	0.48755	0.49674	0.513505	0.475992	0.55038
0.131313	0.488455	0.518991	0.517055	0.591483	0.495707	0.506134	0.544679	0.508532	0.538375	0.572018	0.518331	0.4905	0.499518	0.516358	0.479091	0.552703
0.141414	0.491158	0.521581	0.519779	0.593958	0.498527	0.509051	0.547522	0.511707	0.541263	0.574734	0.521366	0.493499	0.502344	0.519259	0.482236	0.555075
0.151515	0.493901	0.524215	0.522545	0.596483	0.501393	0.512014	0.550413	0.514933	0.5442	0.577498	0.524449	0.496545	0.505217	0.522208	0.485428	0.557497
0.161616	0.496685	0.526893	0.525354	0.599059	0.504304	0.515022	0.553352	0.51821	0.547185	0.58031	0.52758	0.499639	0.508138	0.525205	0.488667	0.559967
0.171717	0.499509	0.529616	0.528206	0.601685	0.507262	0.518075	0.556338	0.521537	0.550218	0.58317	0.53076	0.50278	0.511107	0.528251	0.491951	0.562487
0.181818	0.502374	0.532383	0.531101	0.604362	0.510265	0.521175	0.559373	0.524915	0.5533	0.586079	0.533989	0.50597	0.514124	0.531344	0.495282	0.565056
0.191919	0.505279	0.535195	0.534039	0.607089	0.513314	0.524319	0.562456	0.528344	0.556431	0.589036	0.537267	0.509206	0.517188	0.534486	0.49866	0.567674
0.20202	0.508224	0.538051	0.537019	0.609866	0.516409	0.527509	0.565587	0.531823	0.55961	0.592042	0.540593	0.512491	0.5203	0.537676	0.502084	0.570341
0.212121	0.51121	0.540951	0.540043	0.612694	0.51955	0.530745	0.568766	0.535354	0.562838	0.595095	0.543968	0.515823	0.52346	0.540914	0.505554	0.573058
0.222222	0.514236	0.543895	0.54311	0.615573	0.522737	0.534027	0.571993	0.538934	0.566115	0.598197	0.547392	0.519203	0.526667	0.5442	0.509071	0.575823
0.232323	0.517302	0.546884	0.546219	0.618501	0.52597	0.537353	0.575268	0.542566	0.56944	0.601347	0.550865	0.522631	0.529923	0.547534	0.512634	0.578638
0.242424	0.520409	0.549917	0.549371	0.62148	0.529249	0.540726	0.578591	0.546248	0.572814	0.604545	0.554386	0.526106	0.533226	0.550916	0.516243	0.581502
0.252525	0.523557	0.552995	0.552567	0.62451	0.532573	0.544144	0.581962	0.549981	0.576237	0.607791	0.557955	0.529629	0.536576	0.554347	0.519899	0.584414
0.262626	0.526744	0.556117	0.555805	0.62759	0.535944	0.547607	0.585381	0.553765	0.579708	0.611086	0.561574	0.533199	0.539975	0.557825	0.523601	0.587377
0.272727	0.529972	0.559283	0.559086	0.63072	0.53936	0.551116	0.588848	0.557599	0.583227	0.614429	0.565241	0.536817	0.543421	0.561352	0.52735	0.590388
0.282828	0.533241	0.562494	0.56241	0.633901	0.542822	0.554671	0.592363	0.561484	0.586796	0.61782	0.568957	0.540483	0.546915	0.564927	0.531145	0.593448
0.292929	0.53655	0.565749	0.565777	0.637133	0.546331	0.558271	0.595926	0.56542	0.590412	0.62126	0.572721	0.544197	0.550457	0.56855	0.534987	0.596558
0.30303	0.539899	0.569048	0.569187	0.640414	0.549885	0.561916	0.599537	0.569406	0.594078	0.624748	0.576535	0.547958	0.554046	0.572221	0.538875	0.599717
0.313131	0.543289	0.572391	0.57264	0.643746	0.553485	0.565608	0.603197	0.573443	0.597792	0.628284	0.580397	0.551767	0.557683	0.57594	0.542809	0.602924
0.323232	0.546719	0.575779	0.576135	0.647129	0.55713	0.569344	0.606904	0.577531	0.601555	0.631868	0.584307	0.555624	0.561368	0.579707	0.54679	0.606182
0.333333	0.550189	0.579212	0.579674	0.650562	0.560822	0.573127	0.610659	0.58167	0.605366	0.6355	0.588266	0.559528	0.5651	0.583523	0.550817	0.609488
0.343434	0.5537	0.582688	0.583255	0.654045	0.56456	0.576954	0.614463	0.585859	0.609226	0.639181	0.592274	0.56348	0.568881	0.587386	0.55489	0.612843
0.353535	0.557251	0.586209	0.58688	0.657579	0.568343	0.580828	0.618314	0.590099	0.613134	0.64291	0.596331	0.567479	0.572709	0.591298	0.55901	0.616248
0.363636	0.560843	0.589775	0.590547	0.661163	0.572173	0.584746	0.622213	0.594389	0.617091	0.646687	0.600436	0.571527	0.576585	0.595257	0.563177	0.619701
0.373737	0.564475	0.593384	0.594257	0.664798	0.576048	0.588711	0.626161	0.598731	0.621097	0.650513	0.60459	0.575622	0.580508	0.599265	0.567389	0.623204
0.383838	0.568147	0.597038	0.59801	0.668483	0.579969	0.592721	0.630156	0.603123	0.625151	0.654386	0.608793	0.579764	0.584479	0.603321	0.571649	0.626756
0.393939	0.57186	0.600737	0.601806	0.672218	0.583936	0.596776	0.6342	0.607565	0.629254	0.658308	0.613044	0.583955	0.588498	0.607425	0.575954	0.630357
0.40404	0.575613	0.604479	0.605645	0.676004	0.587949	0.600877	0.638291	0.612059	0.633406	0.662279	0.617344	0.588192	0.592565	0.611578	0.580306	0.634007
0.414141	0.579407	0.608266	0.609527	0.67984	0.592008	0.605024	0.642431	0.616603	0.637606	0.666297	0.621693	0.592478	0.59668	0.615778	0.584705	0.637707
0.424242	0.583241	0.612098	0.613452	0.683727	0.596113	0.609216	0.646618	0.621198	0.641855	0.670364	0.62609	0.596811	0.600842	0.620026	0.589149	0.641455
0.434343	0.587115	0.615974	0.61742	0.687664	0.600264	0.613453	0.650854	0.625843	0.646152	0.674479	0.630537	0.601192	0.605052	0.624323	0.59364	0.645253
0.444444	0.59103	0.619894	0.62143	0.691652	0.60446	0.617736	0.655137	0.630539	0.650498	0.678642	0.635031	0.605621	0.609309	0.628668	0.598178	0.6491
0.454545	0.594985	0.623858	0.625484	0.69569	0.608703	0.622065	0.659469	0.635286	0.654893	0.682853	0.639575	0.610097	0.613615	0.633061	0.602762	0.652996
0.464646	0.59898	0.627867	0.62958	0.699778	0.612991	0.626439	0.663849	0.640084	0.659336	0.687113	0.644167	0.614621	0.617968	0.637501	0.607392	0.656941
0.474747	0.603016	0.63192	0.63372	0.703917	0.617325	0.630859	0.668276	0.644932	0.663827	0.691421	0.648808	0.619193	0.622369	0.641991	0.612069	0.660935
0.484848	0.607093	0.636017	0.637902	0.708106	0.621705	0.635324	0.672752	0.649831	0.668368	0.695777	0.653497	0.623812	0.626817	0.646528	0.616793	0.664979
0.494949	0.611209	0.640159	0.642127	0.712346	0.626131	0.639835	0.677276	0.654781	0.672957	0.700182	0.658236	0.628479	0.631313	0.651113	0.621562	0.669072
0.505051	0.615366	0.644345	0.646395	0.716636	0.630603	0.644391	0.681848	0.659781	0.677594	0.704634	0.663022	0.633194	0.635858	0.655746	0.626378	0.673213
0.515152	0.619564	0.648576	0.650706	0.720976	0.635121	0.648993	0.686468	0.664832	0.682281	0.709135	0.667858	0.637956	0.640449	0.660428	0.631241	0.677404
0.525253	0.623802	0.652851	0.65506	0.725367	0.639685	0.653641	0.691135	0.669934	0.687015	0.713684	0.672742	0.642766	0.645089	0.665158	0.636149	0.681644
0.535354	0.62808	0.65717	0.659457	0.729809	0.644294	0.658334	0.695851	0.675086	0.691799	0.718282	0.677675	0.647624	0.649776	0.669935	0.641105	0.685934
0.545455	0.632399	0.661533	0.663897	0.7343	0.64895	0.663072	0.700615	0.680289	0.696631	0.722927	0.682657	0.65253	0.654511	0.674761	0.646106	0.690272
0.555556	0.636758	0.665941	0.668379	0.738843	0.653651	0.667856	0.705427	0.685543	0.701512	0.727621	0.687687	0.657483	0.659294	0.679635	0.651154	0.694659
0.565657	0.641157	0.670393	0.672905	0.743435	0.658398	0.672686	0.710287	0.690848	0.706441	0.732364	0.692766	0.662483	0.664124	0.684557	0.656249	0.699096
0.575758	0.645597	0.67489	0.677473	0.748078	0.663191	0.677561	0.715195	0.696203	0.711419	0.737154	0.697894	0.667532	0.669002	0.689528	0.66139	0.703582
0.585859	0.650077	0.679431	0.682085	0.752772	0.668031	0.682481	0.720151	0.701609	0.716445	0.741993	0.70307	0.672628	0.673928	0.694546	0.666577	0.708117
0.59596	0.654598	0.684016	0.686739	0.757515	0.672915	0.687448	0.725155	0.707066	0.72152	0.746879	0.708295	0.677772	0.678902	0.699612	0.671811	0.712701
0.606061	0.659159	0.688646	0.691436	0.76231	0.677846	0.692459	0.730208	0.712573	0.726644	0.751815	0.713569	0.682963	0.683923	0.704727	0.677091	0.717334
0.616162	0.66376	0.693319	0.696176	0.767154	0.682823	0.697516	0.735308	0.718131	0.731816	0.756798	0.718892	0.688202	0.688992	0.70989	0.682417	0.722017
0.626263	0.668402	0.698038	0.700959	0.772049	0.687846	0.702619	0.740456	0.72374	0.737037	0.76183	0.724263	0.693489	0.694109	0.715101	0.68779	0.726749
0.636364	0.673084	0.7028	0.705785	0.776995	0.692914	0.707768	0.745652	0.729399	0.742306	0.76691	0.729682	0.698823	0.699274	0.72036	0.693209	0.731529
0.646465	0.677807	0.707607	0.710654	0.781991	0.698029	0.712961	0.750896	0.735109	0.747624	0.772038	0.735151	0.704205	0.704486	0.725667	0.698675	0.736359
0.656566	0.68257	0.712458	0.715566	0.787037	0.703189	0.718201	0.756189	0.74087	0.752991	0.777214	0.740668	0.709635	0.709746	0.731022	0.704187	0.741238
0.666667	0.687373	0.717354	0.720521	0.792134	0.708395	0.723486	0.761529	0.746681	0.758406	0.782439	0.746234	0.715113	0.715054	0.736425	0.709746	0.746167
0.676768	0.692217	0.722294	0.725518	0.797281	0.713647	0.728816	0.766917	0.752544	0.76387	0.787712	0.751849	0.720638	0.72041	0.741877	0.71535	0.751144
0.686869	0.697101	0.727278	0.730559	0.802479	0.718945	0.734192	0.772354	0.758456	0.769383	0.793033	0.757512	0.72621	0.725813	0.747376	0.721002	0.75617
0.69697	0.702026	0.732307	0.735642	0.807727	0.724289	0.739614	0.777838	0.76442	0.774944	0.798402	0.763224	0.731831	0.731264	0.752924	0.7267	0.761246
0.707071	0.706991	0.73738	0.740769	0.813025	0.729679	0.745081	0.783371	0.770434	0.780554	0.80382	0.768984	0.737499	0.736762	0.75852	0.732444	0.766371
0.717172	0.711996	0.742497	0.745938	0.818374	0.735114	0.750593	0.788951	0.776499	0.786212	0.809286	0.774794	0.743215	0.742309	0.764164	0.738234	0.771545
0.727273	0.717042	0.747659	0.75115	0.823773	0.740596	0.756151	0.794579	0.782615	0.791919	0.8148	0.780651	0.748978	0.747903	0.769856	0.744071	0.776768
0.737374	0.722128	0.752865	0.756405	0.829223	0.746123	0.761755	0.800256	0.788781	0.797674	0.820362	0.786558	0.754789	0.753545	0.775596	0.749954	0.78204
0.747475	0.727254	0.758115	0.761703	0.834723	0.751697	0.767404	0.805981	0.794998	0.803479	0.825973	0.792513	0.760648	0.759235	0.781384	0.755884	0.787362
0.757576	0.732421	0.76341	0.767044	0.840274	0.757316	0.773099	0.811753	0.801266	0.809331	0.831632	0.798517	0.766555	0.764972	0.787221	0.76186	0.792732
0.767677	0.737629	0.768749	0.772428	0.845875	0.762981	0.778839	0.817574	0.807584	0.815233	0.837339	0.80457	0.772509	0.770757	0.793105	0.767883	0.798152
0.777778	0.742876	0.774133	0.777854	0.851526	0.768692	0.784625	0.823442	0.813954	0.821183	0.843094	0.810672	0.778511	0.77659	0.799038	0.773952	0.803621
0.787879	0.748164	0.77956	0.783324	0.857228	0.774449	0.790457	0.829359	0.820373	0.827181	0.848898	0.816822	0.78456	0.782471	0.805018	0.780067	0.809139
0.79798	0.753493	0.785032	0.788837	0.86298	0.780252	0.796333	0.835324	0.826844	0.833228	0.85475	0.82302	0.790657	0.788399	0.811047	0.786229	0.814706
0.808081	0.758862	0.790549	0.794392	0.868783	0.7861	0.802256	0.841337	0.833365	0.839324	0.86065	0.829268	0.796802	0.794375	0.817124	0.792437	0.820323
0.818182	0.764271	0.79611	0.79999	0.874636	0.791995	0.808224	0.847397	0.839937	0.845469	0.866598	0.835564	0.802995	0.800399	0.823249	0.798692	0.825988
0.828283	0.769721	0.801715	0.805632	0.880539	0.797935	0.814237	0.853506	0.84656	0.851662	0.872595	0.841909	0.809235	0.80647	0.829423	0.804993	0.831703
0.838384	0.775211	0.807364	0.811316	0.886493	0.803922	0.820296	0.859663	0.853233	0.857903	0.87864	0.848302	0.815523	0.812589	0.835644	0.81134	0.837467
0.848485	0.780741	0.813058	0.817043	0.892497	0.809954	0.826401	0.865868	0.859957	0.864193	0.884733	0.854744	0.821858	0.818756	0.841913	0.817734	0.84328
0.858586	0.786312	0.818796	0.822813	0.898552	0.816032	0.832551	0.872121	0.866732	0.870532	0.890874	0.861235	0.828242	0.824971	0.848231	0.824174	0.849142
0.868687	0.791923	0.824579	0.828626	0.904657	0.822156	0.838747	0.878422	0.873557	0.87692	0.897064	0.867775	0.834673	0.831234	0.854597	0.830661	0.855053
0.878788	0.797575	0.830406	0.834482	0.910813	0.828326	0.844988	0.884771	0.880433	0.883356	0.903301	0.874363	0.841151	0.837544	0.861011	0.837194	0.861013
0.888889	0.803267	0.836277	0.84038	0.917019	0.834542	0.851275	0.891168	0.88736	0.88984	0.909588	0.881	0.847677	0.843902	0.867473	0.843773	0.867023
0.89899	0.808999	0.842192	0.846322	0.923275	0.840804	0.857607	0.897613	0.894338	0.896374	0.915922	0.887686	0.854251	0.850307	0.873983	0.850399	0.873082
0.909091	0.814772	0.848152	0.852307	0.929582	0.847111	0.863985	0.904106	0.901366	0.902956	0.922304	0.89442	0.860873	0.856761	0.880541	0.857071	0.87919
0.919192	0.820585	0.854156	0.858334	0.935939	0.853465	0.870408	0.910647	0.908445	0.909586	0.928735	0.901203	0.867542	0.863262	0.887147	0.86379	0.885347
0.929293	0.826439	0.860205	0.864405	0.942347	0.859864	0.876877	0.917236	0.915574	0.916265	0.935214	0.908035	0.874259	0.869811	0.893802	0.870555	0.891553
0.939394	0.832333	0.866298	0.870518	0.948805	0.866309	0.883391	0.923873	0.922755	0.922993	0.941742	0.914915	0.881024	0.876407	0.900504	0.877366	0.897808
0.949495	0.838267	0.872435	0.876674	0.955314	0.8728	0.889951	0.930558	0.929986	0.929769	0.948317	0.921844	0.887836	0.883052	0.907255	0.884224	0.904113
0.959596	0.844242	0.878617	0.882873	0.961872	0.879338	0.896557	0.937291	0.937267	0.936594	0.954941	0.928822	0.894696	0.889744	0.914054	0.891128	0.910466
0.969697	0.850257	0.884842	0.889115	0.968482	0.885921	0.903208	0.944073	0.9446	0.943467	0.961613	0.935848	0.901603	0.896483	0.9209	0.898079	0.916869
0.979798	0.856312	0.891113	0.8954	0.975142	0.892549	0.909904	0.950902	0.951983	0.950389	0.968333	0.942923	0.908559	0.903271	0.927795	0.905076	0.923321
0.989899	0.862408	0.897427	0.901728	0.981852	0.899224	0.916646	0.957779	0.959416	0.95736	0.975102	0.950047	0.915562	0.910106	0.934739	0.912119	0.929822
1	0.868545	0.903786	0.908099	0.988612	0.905945	0.923434	0.964704	0.966901	0.964379	0.981919	0.957219	0.922612	0.916989	0.94173	0.919209	0.936372

## Sheet: Supplementary Figure 5f
Supplementary Figure 5f, Weight-distortion used to calculate impact of PBS-crosstalk per channel for negative path.
Original weight	PBS-CT weight channel 2	PBS-CT weight channel 3	PBS-CT weight channel 4	PBS-CT weight channel 5	PBS-CT weight channel 6	PBS-CT weight channel 7	PBS-CT weight channel 8	PBS-CT weight channel 9	PBS-CT weight channel 10	PBS-CT weight channel 11	PBS-CT weight channel 12	PBS-CT weight channel 13	PBS-CT weight channel 14	PBS-CT weight channel 15	PBS-CT weight channel 16
-1	0.00226135	-0.0283234	-0.0157778	-0.0214039	-0.0208678	-0.00682597	-0.00219968	0.00769305	-0.0209367	-0.0102139	0.0108262	0.0053505	-0.0113284	0.0104003	0.00744381
-0.989899	0.00216925	-0.0280944	-0.0156798	-0.0212429	-0.0207073	-0.00680644	-0.00223233	0.0075703	-0.020766	-0.0101492	0.0106786	0.00526291	-0.0112546	0.0102591	0.0073339
-0.979798	0.00207776	-0.027867	-0.0155824	-0.021083	-0.0205479	-0.00678704	-0.00226474	0.00744838	-0.0205966	-0.010085	0.010532	0.00517589	-0.0111813	0.0101188	0.0072247
-0.969697	0.00198688	-0.0276412	-0.0154858	-0.0209243	-0.0203896	-0.00676777	-0.00229691	0.00732727	-0.0204284	-0.0100212	0.0103865	0.00508946	-0.0111085	0.00997956	0.00711624
-0.959596	0.0018966	-0.0274169	-0.0153898	-0.0207666	-0.0202325	-0.00674863	-0.00232884	0.00720697	-0.0202613	-0.00995789	0.0102419	0.00500361	-0.0110363	0.00984122	0.00700849
-0.949495	0.00180694	-0.0271942	-0.0152945	-0.02061	-0.0200764	-0.00672962	-0.00236054	0.00708749	-0.0200955	-0.00989503	0.0100984	0.00491834	-0.0109646	0.00970383	0.00690147
-0.939394	0.0017179	-0.026973	-0.0151998	-0.0204546	-0.0199214	-0.00671075	-0.00239199	0.00696883	-0.0199309	-0.00983262	0.00995578	0.00483366	-0.0108934	0.0095674	0.00679518
-0.929293	0.00162946	-0.0267534	-0.0151059	-0.0203002	-0.0197675	-0.006692	-0.0024232	0.00685099	-0.0197675	-0.00977068	0.00981421	0.00474955	-0.0108227	0.00943192	0.0066896
-0.919192	0.00154163	-0.0265354	-0.0150126	-0.020147	-0.0196148	-0.00667339	-0.00245417	0.00673396	-0.0196053	-0.00970919	0.00967363	0.00466602	-0.0107526	0.0092974	0.00658475
-0.909091	0.00145441	-0.026319	-0.01492	-0.0199949	-0.0194631	-0.0066549	-0.00248491	0.00661775	-0.0194443	-0.00964817	0.00953405	0.00458308	-0.010683	0.00916383	0.00648063
-0.89899	0.0013678	-0.0261041	-0.0148281	-0.0198439	-0.0193126	-0.00663655	-0.0025154	0.00650235	-0.0192845	-0.0095876	0.00939546	0.00450071	-0.0106139	0.00903121	0.00637723
-0.888889	0.00128181	-0.0258907	-0.0147369	-0.019694	-0.0191632	-0.00661833	-0.00254566	0.00638777	-0.0191259	-0.00952749	0.00925788	0.00441893	-0.0105454	0.00889955	0.00627455
-0.878788	0.00119642	-0.0256789	-0.0146464	-0.0195452	-0.0190148	-0.00660024	-0.00257567	0.00627401	-0.0189685	-0.00946784	0.00912129	0.00433773	-0.0104773	0.00876884	0.0061726
-0.868687	0.00111165	-0.0254687	-0.0145565	-0.0193975	-0.0188676	-0.00658228	-0.00260545	0.00616106	-0.0188124	-0.00940865	0.0089857	0.00425711	-0.0104099	0.00863908	0.00607137
-0.858586	0.00102748	-0.0252601	-0.0144673	-0.0192509	-0.0187215	-0.00656445	-0.00263498	0.00604894	-0.0186574	-0.00934992	0.0088511	0.00417707	-0.0103429	0.00851028	0.00597086
-0.848485	0.00094393	-0.025053	-0.0143788	-0.0191054	-0.0185765	-0.00654675	-0.00266428	0.00593762	-0.0185036	-0.00929165	0.00871751	0.00409761	-0.0102765	0.00838243	0.00587108
-0.838384	0.000860986	-0.0248475	-0.014291	-0.0189611	-0.0184326	-0.00652918	-0.00269333	0.00582712	-0.0183511	-0.00923384	0.00858491	0.00401873	-0.0102106	0.00825554	0.00577202
-0.828283	0.000778654	-0.0246435	-0.0142038	-0.0188178	-0.0182898	-0.00651175	-0.00272215	0.00571744	-0.0181997	-0.00917649	0.0084533	0.00394043	-0.0101452	0.00812959	0.00567368
-0.818182	0.000696932	-0.0244411	-0.0141174	-0.0186757	-0.0181481	-0.00649444	-0.00275073	0.00560858	-0.0180496	-0.0091196	0.0083227	0.00386271	-0.0100803	0.00800461	0.00557607
-0.808081	0.00061582	-0.0242403	-0.0140316	-0.0185346	-0.0180076	-0.00647727	-0.00277906	0.00550053	-0.0179007	-0.00906316	0.00819309	0.00378558	-0.010016	0.00788057	0.00547918
-0.79798	0.00053532	-0.024041	-0.0139465	-0.0183947	-0.0178681	-0.00646022	-0.00280716	0.0053933	-0.0177529	-0.00900719	0.00806448	0.00370902	-0.00995223	0.00775749	0.00538302
-0.787879	0.000455429	-0.0238433	-0.013862	-0.0182559	-0.0177298	-0.00644331	-0.00283502	0.00528689	-0.0176064	-0.00895168	0.00793686	0.00363305	-0.00988897	0.00763537	0.00528758
-0.777778	0.00037615	-0.0236471	-0.0137783	-0.0181182	-0.0175925	-0.00642653	-0.00286263	0.00518129	-0.0174611	-0.00889662	0.00781025	0.00355766	-0.00982624	0.0075142	0.00519286
-0.767677	0.000297481	-0.0234525	-0.0136952	-0.0179816	-0.0174564	-0.00640988	-0.00289001	0.00507651	-0.017317	-0.00884202	0.00768463	0.00348284	-0.00976404	0.00739398	0.00509887
-0.757576	0.000219422	-0.0232595	-0.0136128	-0.0178461	-0.0173213	-0.00639336	-0.00291715	0.00497254	-0.0171741	-0.00878789	0.00756	0.00340861	-0.00970236	0.00727471	0.0050056
-0.747475	0.000141975	-0.0230681	-0.0135311	-0.0177117	-0.0171874	-0.00637697	-0.00294405	0.00486939	-0.0170324	-0.00873421	0.00743638	0.00333496	-0.00964122	0.0071564	0.00491306
-0.737374	6.51375e-05	-0.0228782	-0.0134501	-0.0175784	-0.0170546	-0.00636071	-0.00297071	0.00476706	-0.0168919	-0.00868099	0.00731375	0.00326189	-0.0095806	0.00703904	0.00482124
-0.727273	-1.10891e-05	-0.0226898	-0.0133697	-0.0174463	-0.0169229	-0.00634458	-0.00299713	0.00466554	-0.0167526	-0.00862823	0.00719212	0.0031894	-0.00952051	0.00692264	0.00473014
-0.717172	-8.6705e-05	-0.022503	-0.0132901	-0.0173152	-0.0167923	-0.00632859	-0.00302331	0.00456484	-0.0166145	-0.00857593	0.00707149	0.0031175	-0.00946095	0.00680719	0.00463977
-0.707071	-0.00016171	-0.0223178	-0.0132111	-0.0171853	-0.0166628	-0.00631272	-0.00304925	0.00446496	-0.0164776	-0.00852409	0.00695185	0.00304617	-0.00940192	0.00669269	0.00455012
-0.69697	-0.000236105	-0.0221342	-0.0131328	-0.0170564	-0.0165344	-0.00629699	-0.00307495	0.00436589	-0.0163419	-0.00847271	0.00683321	0.00297542	-0.00934342	0.00657915	0.00446119
-0.686869	-0.000309889	-0.0219521	-0.0130552	-0.0169287	-0.0164071	-0.00628138	-0.00310041	0.00426764	-0.0162075	-0.00842179	0.00671557	0.00290526	-0.00928544	0.00646656	0.00437299
-0.676768	-0.000383063	-0.0217716	-0.0129782	-0.0168021	-0.0162809	-0.00626591	-0.00312563	0.00417021	-0.0160742	-0.00837133	0.00659892	0.00283568	-0.009228	0.00635493	0.00428551
-0.666667	-0.000455626	-0.0215926	-0.0129019	-0.0166766	-0.0161558	-0.00625057	-0.00315061	0.00407359	-0.0159422	-0.00832133	0.00648327	0.00276667	-0.00917108	0.00624425	0.00419876
-0.656566	-0.000527578	-0.0214152	-0.0128264	-0.0165522	-0.0160319	-0.00623536	-0.00317535	0.00397779	-0.0158113	-0.00827178	0.00636862	0.00269825	-0.00911469	0.00613452	0.00411272
-0.646465	-0.00059892	-0.0212394	-0.0127514	-0.0164289	-0.015909	-0.00622028	-0.00319986	0.0038828	-0.0156817	-0.0082227	0.00625497	0.00263041	-0.00905883	0.00602574	0.00402742
-0.636364	-0.000669651	-0.0210651	-0.0126772	-0.0163067	-0.0157873	-0.00620533	-0.00322412	0.00378863	-0.0155532	-0.00817407	0.00614231	0.00256315	-0.0090035	0.00591792	0.00394283
-0.626263	-0.000739771	-0.0208924	-0.0126037	-0.0161856	-0.0156666	-0.00619051	-0.00324814	0.00369528	-0.015426	-0.00812591	0.00603065	0.00249647	-0.0089487	0.00581106	0.00385897
-0.616162	-0.000809281	-0.0207212	-0.0125308	-0.0160657	-0.0155471	-0.00617582	-0.00327192	0.00360275	-0.0153	-0.0080782	0.00591999	0.00243037	-0.00889442	0.00570514	0.00377584
-0.606061	-0.000878181	-0.0205516	-0.0124586	-0.0159468	-0.0154287	-0.00616127	-0.00329547	0.00351103	-0.0151752	-0.00803096	0.00581032	0.00236485	-0.00884068	0.00560019	0.00369343
-0.59596	-0.000946469	-0.0203836	-0.0123871	-0.0158291	-0.0153114	-0.00614684	-0.00331877	0.00342012	-0.0150516	-0.00798417	0.00570166	0.00229992	-0.00878746	0.00549618	0.00361174
-0.585859	-0.00101415	-0.0202171	-0.0123163	-0.0157124	-0.0151952	-0.00613255	-0.00334184	0.00333004	-0.0149292	-0.00793784	0.00559398	0.00223556	-0.00873477	0.00539313	0.00353077
-0.575758	-0.00108121	-0.0200522	-0.0122461	-0.0155969	-0.0150801	-0.00611839	-0.00336466	0.00324077	-0.014808	-0.00789197	0.00548731	0.00217179	-0.00868261	0.00529103	0.00345053
-0.565657	-0.00114767	-0.0198889	-0.0121767	-0.0154825	-0.0149661	-0.00610435	-0.00338724	0.00315231	-0.014688	-0.00784656	0.00538163	0.00210859	-0.00863098	0.00518989	0.00337102
-0.555556	-0.00121352	-0.0197271	-0.0121079	-0.0153691	-0.0148532	-0.00609045	-0.00340959	0.00306468	-0.0145692	-0.00780161	0.00527695	0.00204598	-0.00857988	0.0050897	0.00329222
-0.545455	-0.00127875	-0.0195669	-0.0120398	-0.0152569	-0.0147414	-0.00607668	-0.00343169	0.00297786	-0.0144516	-0.00775712	0.00517327	0.00198395	-0.0085293	0.00499046	0.00321415
-0.535354	-0.00134338	-0.0194082	-0.0119724	-0.0151458	-0.0146307	-0.00606304	-0.00345356	0.00289185	-0.0143352	-0.00771309	0.00507059	0.0019225	-0.00847925	0.00489218	0.00313681
-0.525253	-0.00140739	-0.0192512	-0.0119056	-0.0150359	-0.0145212	-0.00604953	-0.00347519	0.00280666	-0.0142201	-0.00766951	0.0049689	0.00186163	-0.00842974	0.00479485	0.00306018
-0.515152	-0.0014708	-0.0190956	-0.0118395	-0.014927	-0.0144127	-0.00603615	-0.00349657	0.00272229	-0.0141061	-0.0076264	0.00486821	0.00180134	-0.00838075	0.00469847	0.00298429
-0.505051	-0.00153359	-0.0189417	-0.0117742	-0.0148192	-0.0143054	-0.00602291	-0.00351772	0.00263874	-0.0139933	-0.00758375	0.00476851	0.00174163	-0.00833229	0.00460305	0.00290911
-0.494949	-0.00159577	-0.0187893	-0.0117095	-0.0147125	-0.0141991	-0.00600979	-0.00353863	0.002556	-0.0138818	-0.00754155	0.00466982	0.00168251	-0.00828436	0.00450858	0.00283466
-0.484848	-0.00165734	-0.0186384	-0.0116454	-0.014607	-0.014094	-0.00599681	-0.00355929	0.00247408	-0.0137714	-0.00749982	0.00457212	0.00162396	-0.00823695	0.00441507	0.00276093
-0.474747	-0.00171831	-0.0184891	-0.0115821	-0.0145026	-0.01399	-0.00598395	-0.00357972	0.00239297	-0.0136623	-0.00745854	0.00447542	0.00156599	-0.00819008	0.00432251	0.00268793
-0.464646	-0.00177866	-0.0183414	-0.0115194	-0.0143992	-0.013887	-0.00597123	-0.00359991	0.00231268	-0.0135544	-0.00741773	0.00437971	0.00150861	-0.00814373	0.0042309	0.00261565
-0.454545	-0.0018384	-0.0181953	-0.0114574	-0.014297	-0.0137852	-0.00595864	-0.00361986	0.00223321	-0.0134476	-0.00737737	0.004285	0.00145181	-0.00809792	0.00414025	0.0025441
-0.444444	-0.00189753	-0.0180507	-0.0113961	-0.0141959	-0.0136845	-0.00594618	-0.00363957	0.00215455	-0.0133421	-0.00733747	0.00419129	0.00139558	-0.00805263	0.00405055	0.00247327
-0.434343	-0.00195605	-0.0179076	-0.0113355	-0.0140959	-0.0135849	-0.00593385	-0.00365903	0.00207671	-0.0132378	-0.00729803	0.00409858	0.00133994	-0.00800787	0.0039618	0.00240316
-0.424242	-0.00201395	-0.0177662	-0.0112755	-0.013997	-0.0134864	-0.00592165	-0.00367826	0.00199969	-0.0131347	-0.00725905	0.00400686	0.00128488	-0.00796364	0.00387401	0.00233377
-0.414141	-0.00207125	-0.0176263	-0.0112163	-0.0138992	-0.0133891	-0.00590958	-0.00369725	0.00192348	-0.0130328	-0.00722053	0.00391615	0.0012304	-0.00791993	0.00378717	0.00226511
-0.40404	-0.00212794	-0.0174879	-0.0111577	-0.0138025	-0.0132928	-0.00589764	-0.003716	0.00184809	-0.0129321	-0.00718247	0.00382642	0.0011765	-0.00787676	0.00370129	0.00219718
-0.393939	-0.00218402	-0.0173512	-0.0110998	-0.0137069	-0.0131976	-0.00588583	-0.00373451	0.00177352	-0.0128326	-0.00714487	0.0037377	0.00112319	-0.00783411	0.00361636	0.00212996
-0.383838	-0.00223948	-0.0172159	-0.0110426	-0.0136125	-0.0131036	-0.00587416	-0.00375278	0.00169976	-0.0127343	-0.00710773	0.00364997	0.00107045	-0.007792	0.00353238	0.00206347
-0.373737	-0.00229434	-0.0170823	-0.010986	-0.0135191	-0.0130106	-0.00586261	-0.00377081	0.00162682	-0.0126372	-0.00707105	0.00356324	0.00101829	-0.00775041	0.00344935	0.00199771
-0.363636	-0.00234858	-0.0169502	-0.0109302	-0.0134269	-0.0129188	-0.0058512	-0.00378861	0.00155469	-0.0125414	-0.00703482	0.00347751	0.000966717	-0.00770935	0.00336728	0.00193267
-0.353535	-0.00240222	-0.0168197	-0.010875	-0.0133357	-0.012828	-0.00583992	-0.00380616	0.00148338	-0.0124467	-0.00699906	0.00339277	0.000915723	-0.00766882	0.00328617	0.00186835
-0.343434	-0.00245524	-0.0166907	-0.0108205	-0.0132457	-0.0127384	-0.00582877	-0.00382347	0.00141289	-0.0123532	-0.00696375	0.00330903	0.00086531	-0.00762881	0.00320601	0.00180475
-0.333333	-0.00250765	-0.0165633	-0.0107666	-0.0131568	-0.0126499	-0.00581774	-0.00384054	0.00134322	-0.012261	-0.00692891	0.00322629	0.000815478	-0.00758934	0.0031268	0.00174188
-0.323232	-0.00255946	-0.0164374	-0.0107135	-0.013069	-0.0125625	-0.00580685	-0.00385737	0.00127436	-0.0121699	-0.00689452	0.00314455	0.000766226	-0.00755039	0.00304854	0.00167974
-0.313131	-0.00261065	-0.0163132	-0.010661	-0.0129823	-0.0124761	-0.00579609	-0.00387397	0.00120631	-0.0120801	-0.0068606	0.0030638	0.000717556	-0.00751198	0.00297124	0.00161832
-0.30303	-0.00266123	-0.0161904	-0.0106092	-0.0128967	-0.0123909	-0.00578547	-0.00389032	0.00113909	-0.0119915	-0.00682713	0.00298405	0.000669466	-0.00747409	0.00289489	0.00155762
-0.292929	-0.0027112	-0.0160693	-0.0105581	-0.0128122	-0.0123069	-0.00577497	-0.00390643	0.00107268	-0.011904	-0.00679412	0.0029053	0.000621958	-0.00743673	0.0028195	0.00149764
-0.282828	-0.00276056	-0.0159497	-0.0105077	-0.0127288	-0.0122239	-0.0057646	-0.00392231	0.00100708	-0.0118178	-0.00676157	0.00282754	0.00057503	-0.0073999	0.00274506	0.00143839
-0.272727	-0.00280931	-0.0158317	-0.010458	-0.0126465	-0.012142	-0.00575437	-0.00393794	0.000942307	-0.0117328	-0.00672948	0.00275078	0.000528683	-0.00736359	0.00267157	0.00137986
-0.262626	-0.00285745	-0.0157152	-0.0104089	-0.0125654	-0.0120612	-0.00574426	-0.00395334	0.000878346	-0.011649	-0.00669785	0.00267502	0.000482918	-0.00732782	0.00259904	0.00132206
-0.252525	-0.00290497	-0.0156003	-0.0103605	-0.0124853	-0.0119816	-0.00573429	-0.00396849	0.000815201	-0.0115664	-0.00666668	0.00260025	0.000437733	-0.00729257	0.00252746	0.00126498
-0.242424	-0.00295189	-0.015487	-0.0103128	-0.0124064	-0.011903	-0.00572445	-0.00398341	0.000752873	-0.011485	-0.00663597	0.00252649	0.000393129	-0.00725786	0.00245684	0.00120862
-0.232323	-0.0029982	-0.0153752	-0.0102658	-0.0123286	-0.0118256	-0.00571473	-0.00399808	0.000691362	-0.0114048	-0.00660572	0.00245372	0.000349106	-0.00722367	0.00238717	0.00115299
-0.222222	-0.0030439	-0.015265	-0.0102194	-0.0122518	-0.0117492	-0.00570515	-0.00401252	0.000630667	-0.0113258	-0.00657592	0.00238194	0.000305664	-0.00719001	0.00231845	0.00109808
-0.212121	-0.00308898	-0.0151563	-0.0101738	-0.0121762	-0.011674	-0.0056957	-0.00402671	0.000570788	-0.011248	-0.00654659	0.00231117	0.000262803	-0.00715688	0.00225069	0.0010439
-0.20202	-0.00313346	-0.0150492	-0.0101288	-0.0121017	-0.0115999	-0.00568638	-0.00404067	0.000511726	-0.0111714	-0.00651772	0.00224139	0.000220522	-0.00712427	0.00218388	0.000990434
-0.191919	-0.00317732	-0.0149437	-0.0100845	-0.0120283	-0.0115268	-0.0056772	-0.00405439	0.00045348	-0.0110961	-0.0064893	0.00217261	0.000178823	-0.0070922	0.00211802	0.000937696
-0.181818	-0.00322057	-0.0148397	-0.0100409	-0.011956	-0.0114549	-0.00566814	-0.00406786	0.00039605	-0.0110219	-0.00646135	0.00210482	0.000137705	-0.00706065	0.00205312	0.000885683
-0.171717	-0.00326322	-0.0147373	-0.00999792	-0.0118849	-0.0113841	-0.00565921	-0.0040811	0.000339437	-0.0109489	-0.00643385	0.00203804	9.71673e-05	-0.00702964	0.00198917	0.000834393
-0.161616	-0.00330525	-0.0146365	-0.00995565	-0.0118148	-0.0113144	-0.00565042	-0.0040941	0.000283641	-0.0108772	-0.00640681	0.00197225	5.72107e-05	-0.00699915	0.00192617	0.000783827
-0.151515	-0.00334667	-0.0145372	-0.00991407	-0.0117458	-0.0112459	-0.00564175	-0.00410686	0.000228661	-0.0108066	-0.00638023	0.00190745	1.78352e-05	-0.00696919	0.00186413	0.000733984
-0.141414	-0.00338748	-0.0144394	-0.00987316	-0.011678	-0.0111784	-0.00563322	-0.00411937	0.000174497	-0.0107373	-0.00635412	0.00184366	-2.09595e-05	-0.00693976	0.00180304	0.000684866
-0.131313	-0.00342768	-0.0143433	-0.00983294	-0.0116112	-0.011112	-0.00562482	-0.00413165	0.00012115	-0.0106692	-0.00632846	0.00178086	-5.91732e-05	-0.00691085	0.00174291	0.000636471
-0.121212	-0.00346728	-0.0142487	-0.00979339	-0.0115456	-0.0110467	-0.00561655	-0.00414369	6.86187e-05	-0.0106022	-0.00630326	0.00171906	-9.6806e-05	-0.00688248	0.00168373	0.0005888
-0.111111	-0.00350625	-0.0141557	-0.00975453	-0.0114811	-0.0109826	-0.00560841	-0.00415549	1.69042e-05	-0.0105365	-0.00627852	0.00165825	-0.000133858	-0.00685463	0.0016255	0.000541852
-0.10101	-0.00354462	-0.0140642	-0.00971634	-0.0114176	-0.0109195	-0.0056004	-0.00416705	-3.39938e-05	-0.010472	-0.00625424	0.00159845	-0.000170329	-0.00682732	0.00156823	0.000495629
-0.0909091	-0.00358238	-0.0139743	-0.00967884	-0.0113553	-0.0108576	-0.00559252	-0.00417837	-8.40755e-05	-0.0104087	-0.00623041	0.00153964	-0.000206219	-0.00680053	0.00151191	0.000450129
-0.0808081	-0.00361953	-0.0138859	-0.00964202	-0.0112941	-0.0107967	-0.00558477	-0.00418945	-0.000133341	-0.0103466	-0.00620705	0.00148183	-0.000241528	-0.00677427	0.00145654	0.000405353
-0.0707071	-0.00365607	-0.0137992	-0.00960587	-0.0112341	-0.010737	-0.00557715	-0.00420029	-0.000181789	-0.0102857	-0.00618415	0.00142501	-0.000276256	-0.00674854	0.00140213	0.000361301
-0.0606061	-0.00369199	-0.0137139	-0.00957041	-0.0111751	-0.0106784	-0.00556967	-0.00421089	-0.000229422	-0.010226	-0.0061617	0.00136919	-0.000310403	-0.00672334	0.00134867	0.000317972
-0.0505051	-0.00372731	-0.0136303	-0.00953562	-0.0111172	-0.0106209	-0.00556231	-0.00422125	-0.000276238	-0.0101675	-0.00613972	0.00131437	-0.00034397	-0.00669866	0.00129617	0.000275367
-0.040404	-0.00376202	-0.0135482	-0.00950152	-0.0110604	-0.0105645	-0.00555509	-0.00423138	-0.000322237	-0.0101102	-0.00611819	0.00126055	-0.000376955	-0.00667452	0.00124462	0.000233486
-0.030303	-0.00379611	-0.0134677	-0.00946809	-0.0110048	-0.0105092	-0.00554799	-0.00424126	-0.00036742	-0.0100541	-0.00609713	0.00120772	-0.000409359	-0.0066509	0.00119402	0.000192329
-0.020202	-0.00382959	-0.0133887	-0.00943535	-0.0109502	-0.010455	-0.00554103	-0.0042509	-0.000411787	-0.00999927	-0.00607652	0.00115589	-0.000441183	-0.00662781	0.00114438	0.000151896
-0.010101	-0.00386247	-0.0133113	-0.00940329	-0.0108968	-0.0104019	-0.0055342	-0.0042603	-0.000455337	-0.00994561	-0.00605637	0.00110506	-0.000472426	-0.00660525	0.00109569	0.000112186
0	-0.00389473	-0.0132354	-0.0093719	-0.0108445	-0.0103499	-0.0055275	-0.00426947	-0.000498071	-0.00989315	-0.00603669	0.00105522	-0.000503087	-0.00658322	0.00104795	7.32003e-05
Supplementary Figure 8f, Weight-distortion used to calculate impact of PBS-crosstalk per channel for positive path.
Original weight	PBS-CT weight channel 2	PBS-CT weight channel 3	PBS-CT weight channel 4	PBS-CT weight channel 5	PBS-CT weight channel 6	PBS-CT weight channel 7	PBS-CT weight channel 8	PBS-CT weight channel 9	PBS-CT weight channel 10	PBS-CT weight channel 11	PBS-CT weight channel 12	PBS-CT weight channel 13	PBS-CT weight channel 14	PBS-CT weight channel 15	PBS-CT weight channel 16
0	0.00614488	0.00238217	0.00398818	0.002811	0.00249563	0.00315464	0.0028954	0.00341562	0.000470171	0.00193584	0.00386899	0.00265813	0.00034671	0.00157768	0.0014343
0.010101	0.00616561	0.00237792	0.00399039	0.00280681	0.00248656	0.00315203	0.00288259	0.00341085	0.000439698	0.00191503	0.00387015	0.00265106	0.000306444	0.00155578	0.00141225
0.020202	0.00618675	0.00237345	0.00399268	0.00280249	0.00247731	0.00314933	0.00286953	0.003406	0.000408636	0.00189384	0.00387141	0.00264386	0.000265319	0.00153346	0.00138972
0.030303	0.00620831	0.00236875	0.00399504	0.00279804	0.00246788	0.00314652	0.00285622	0.00340107	0.000376984	0.00187228	0.00387277	0.00263651	0.000223336	0.00151071	0.00136672
0.040404	0.00623029	0.00236385	0.00399749	0.00279346	0.00245826	0.00314361	0.00284266	0.00339607	0.000344744	0.00185035	0.00387421	0.00262903	0.000180495	0.00148753	0.00134323
0.0505051	0.00625269	0.00235872	0.00400001	0.00278874	0.00244845	0.00314061	0.00282886	0.003391	0.000311915	0.00182804	0.00387575	0.0026214	0.000136796	0.00146393	0.00131926
0.0606061	0.0062755	0.00235337	0.00400261	0.0027839	0.00243846	0.0031375	0.0028148	0.00338584	0.000278498	0.00180535	0.00387738	0.00261364	9.2238e-05	0.0014399	0.00129481
0.0707071	0.00629873	0.0023478	0.00400529	0.00277893	0.00242829	0.00313429	0.0028005	0.00338062	0.000244491	0.00178229	0.00387911	0.00260574	4.68219e-05	0.00141544	0.00126988
0.0808081	0.00632238	0.00234202	0.00400805	0.00277383	0.00241793	0.00313099	0.00278595	0.00337531	0.000209895	0.00175886	0.00388093	0.00259771	5.47479e-07	0.00139055	0.00124447
0.0909091	0.00634644	0.00233601	0.00401089	0.00276859	0.00240738	0.00312758	0.00277116	0.00336993	0.000174711	0.00173505	0.00388284	0.00258953	-4.65853e-05	0.00136523	0.00121859
0.10101	0.00637092	0.00232979	0.00401381	0.00276323	0.00239665	0.00312407	0.00275611	0.00336448	0.000138938	0.00171087	0.00388484	0.00258122	-9.45763e-05	0.00133949	0.00119222
0.111111	0.00639582	0.00232335	0.00401681	0.00275773	0.00238574	0.00312046	0.00274081	0.00335894	0.000102576	0.00168631	0.00388694	0.00257276	-0.000143426	0.00131332	0.00116537
0.121212	0.00642113	0.00231669	0.00401988	0.00275211	0.00237464	0.00311676	0.00272527	0.00335333	6.5625e-05	0.00166138	0.00388913	0.00256417	-0.000193133	0.00128672	0.00113805
0.131313	0.00644686	0.00230981	0.00402304	0.00274635	0.00236335	0.00311295	0.00270948	0.00334765	2.80852e-05	0.00163607	0.00389142	0.00255544	-0.000243699	0.00125969	0.00111024
0.141414	0.006473	0.00230271	0.00402627	0.00274047	0.00235188	0.00310904	0.00269344	0.00334189	-1.00434e-05	0.00161039	0.0038938	0.00254657	-0.000295124	0.00123224	0.00108195
0.151515	0.00649957	0.00229539	0.00402959	0.00273445	0.00234023	0.00310503	0.00267716	0.00333605	-4.87608e-05	0.00158433	0.00389627	0.00253757	-0.000347406	0.00120436	0.00105319
0.161616	0.00652655	0.00228785	0.00403298	0.0027283	0.00232839	0.00310092	0.00266062	0.00333014	-8.80671e-05	0.0015579	0.00389883	0.00252842	-0.000400547	0.00117605	0.00102394
0.171717	0.00655394	0.00228009	0.00403645	0.00272202	0.00231637	0.00309672	0.00264384	0.00332415	-0.000127962	0.00153109	0.00390149	0.00251914	-0.000454547	0.00114731	0.000994219
0.181818	0.00658175	0.00227212	0.00404	0.00271562	0.00230416	0.00309241	0.0026268	0.00331809	-0.000168446	0.00150391	0.00390424	0.00250971	-0.000509404	0.00111814	0.000964015
0.191919	0.00660998	0.00226392	0.00404363	0.00270908	0.00229176	0.003088	0.00260952	0.00331195	-0.000209519	0.00147635	0.00390708	0.00250015	-0.00056512	0.00108855	0.000933331
0.20202	0.00663863	0.00225551	0.00404733	0.00270241	0.00227918	0.00308349	0.002592	0.00330573	-0.000251181	0.00144842	0.00391002	0.00249045	-0.000621695	0.00105853	0.000902167
0.212121	0.00666769	0.00224688	0.00405112	0.00269561	0.00226642	0.00307888	0.00257422	0.00329944	-0.000293431	0.00142012	0.00391305	0.00248062	-0.000679127	0.00102808	0.000870524
0.222222	0.00669717	0.00223803	0.00405498	0.00268868	0.00225347	0.00307417	0.0025562	0.00329307	-0.000336271	0.00139144	0.00391617	0.00247064	-0.000737418	0.000997205	0.000838401
0.232323	0.00672706	0.00222896	0.00405893	0.00268162	0.00224033	0.00306936	0.00253792	0.00328663	-0.000379699	0.00136238	0.00391939	0.00246053	-0.000796567	0.000965901	0.000805798
0.242424	0.00675737	0.00221967	0.00406295	0.00267443	0.00222701	0.00306445	0.0025194	0.00328011	-0.000423716	0.00133295	0.0039227	0.00245027	-0.000856575	0.00093417	0.000772716
0.252525	0.0067881	0.00221016	0.00406705	0.00266711	0.00221351	0.00305945	0.00250063	0.00327351	-0.000468322	0.00130315	0.0039261	0.00243988	-0.000917441	0.000902011	0.000739154
0.262626	0.00681925	0.00220043	0.00407123	0.00265966	0.00219982	0.00305434	0.00248161	0.00326684	-0.000513517	0.00127297	0.0039296	0.00242935	-0.000979165	0.000869424	0.000705112
0.272727	0.00685081	0.00219049	0.00407549	0.00265208	0.00218595	0.00304913	0.00246235	0.0032601	-0.0005593	0.00124242	0.00393319	0.00241868	-0.00104175	0.000836409	0.000670591
0.282828	0.00688279	0.00218032	0.00407983	0.00264436	0.00217189	0.00304382	0.00244283	0.00325327	-0.000605673	0.00121149	0.00393687	0.00240788	-0.00110519	0.000802967	0.00063559
0.292929	0.00691518	0.00216994	0.00408425	0.00263652	0.00215764	0.00303841	0.00242307	0.00324637	-0.000652634	0.00118019	0.00394064	0.00239693	-0.00116949	0.000769097	0.000600109
0.30303	0.00694799	0.00215933	0.00408875	0.00262855	0.00214322	0.0030329	0.00240306	0.0032394	-0.000700184	0.00114851	0.00394451	0.00238585	-0.00123465	0.000734799	0.000564149
0.313131	0.00698122	0.00214851	0.00409332	0.00262044	0.0021286	0.00302729	0.0023828	0.00323234	-0.000748324	0.00111646	0.00394848	0.00237462	-0.00130066	0.000700074	0.000527709
0.323232	0.00701487	0.00213747	0.00409798	0.00261221	0.0021138	0.00302158	0.0023623	0.00322522	-0.000797051	0.00108403	0.00395253	0.00236326	-0.00136753	0.000664921	0.00049079
0.333333	0.00704893	0.00212621	0.00410271	0.00260385	0.00209882	0.00301577	0.00234154	0.00321801	-0.000846368	0.00105123	0.00395668	0.00235176	-0.00143527	0.00062934	0.00045339
0.343434	0.0070834	0.00211473	0.00410752	0.00259535	0.00208365	0.00300986	0.00232054	0.00321073	-0.000896274	0.00101806	0.00396092	0.00234013	-0.00150386	0.000593332	0.000415511
0.353535	0.0071183	0.00210303	0.00411241	0.00258672	0.0020683	0.00300385	0.00229929	0.00320338	-0.000946768	0.000984507	0.00396525	0.00232835	-0.00157331	0.000556895	0.000377153
0.363636	0.00715361	0.00209112	0.00411738	0.00257797	0.00205276	0.00299774	0.00227779	0.00319595	-0.000997852	0.000950581	0.00396968	0.00231644	-0.00164361	0.000520031	0.000338314
0.373737	0.00718934	0.00207898	0.00412243	0.00256908	0.00203703	0.00299152	0.00225604	0.00318844	-0.00104952	0.000916282	0.0039742	0.00230438	-0.00171478	0.00048274	0.000298997
0.383838	0.00722548	0.00206663	0.00412756	0.00256007	0.00202112	0.00298521	0.00223404	0.00318085	-0.00110178	0.000881607	0.00397882	0.00229219	-0.0017868	0.000445021	0.000259199
0.393939	0.00726204	0.00205405	0.00413276	0.00255092	0.00200503	0.0029788	0.0022118	0.00317319	-0.00115463	0.000846558	0.00398352	0.00227986	-0.00185969	0.000406874	0.000218922
0.40404	0.00729902	0.00204126	0.00413805	0.00254164	0.00198875	0.00297229	0.00218931	0.00316546	-0.00120807	0.000811134	0.00398832	0.00226739	-0.00193343	0.000368299	0.000178165
0.414141	0.00733641	0.00202825	0.00414341	0.00253223	0.00197229	0.00296568	0.00216657	0.00315765	-0.0012621	0.000775336	0.00399322	0.00225479	-0.00200803	0.000329296	0.000136928
0.424242	0.00737422	0.00201502	0.00414886	0.00252269	0.00195564	0.00295897	0.00214358	0.00314976	-0.00131672	0.000739163	0.00399821	0.00224204	-0.00208348	0.000289866	9.52119e-05
0.434343	0.00741245	0.00200157	0.00415438	0.00251303	0.00193881	0.00295216	0.00212034	0.0031418	-0.00137192	0.000702615	0.00400328	0.00222916	-0.0021598	0.000250009	5.30159e-05
0.444444	0.00745109	0.0019879	0.00415998	0.00250323	0.00192179	0.00294525	0.00209685	0.00313376	-0.00142772	0.000665692	0.00400846	0.00221613	-0.00223697	0.000209723	1.03404e-05
0.454545	0.00749015	0.00197401	0.00416566	0.0024933	0.00190459	0.00293823	0.00207312	0.00312564	-0.0014841	0.000628395	0.00401372	0.00220297	-0.00231501	0.00016901	-3.28149e-05
0.464646	0.00752963	0.0019599	0.00417142	0.00248324	0.0018872	0.00293112	0.00204914	0.00311745	-0.00154107	0.000590723	0.00401908	0.00218968	-0.0023939	0.000127869	-7.64498e-05
0.474747	0.00756952	0.00194558	0.00417726	0.00247305	0.00186962	0.00292391	0.00202491	0.00310918	-0.00159863	0.000552677	0.00402454	0.00217624	-0.00247365	8.63002e-05	-0.000120564
0.484848	0.00760983	0.00193103	0.00418317	0.00246272	0.00185187	0.0029166	0.00200043	0.00310084	-0.00165678	0.000514255	0.00403008	0.00216266	-0.00255425	4.43038e-05	-0.000165159
0.494949	0.00765056	0.00191627	0.00418917	0.00245227	0.00183392	0.00290919	0.0019757	0.00309242	-0.00171552	0.00047546	0.00403572	0.00214895	-0.00263572	1.87978e-06	-0.000210233
0.505051	0.0076917	0.00190128	0.00419524	0.00244169	0.00181579	0.00290167	0.00195073	0.00308392	-0.00177485	0.000436289	0.00404145	0.00213509	-0.00271804	-4.0972e-05	-0.000255786
0.515152	0.00773326	0.00188608	0.0042014	0.00243098	0.00179748	0.00289406	0.00192551	0.00307535	-0.00183476	0.000396744	0.00404728	0.0021211	-0.00280122	-8.42514e-05	-0.000301819
0.525253	0.00777524	0.00187066	0.00420763	0.00242014	0.00177898	0.00288635	0.00190003	0.0030667	-0.00189527	0.000356824	0.0040532	0.00210697	-0.00288526	-0.000127959	-0.000348332
0.535354	0.00781763	0.00185502	0.00421394	0.00240916	0.0017603	0.00287854	0.00187432	0.00305798	-0.00195636	0.000316529	0.00405921	0.0020927	-0.00297016	-0.000172093	-0.000395325
0.545455	0.00786044	0.00183916	0.00422033	0.00239806	0.00174143	0.00287062	0.00184835	0.00304918	-0.00201804	0.00027586	0.00406531	0.0020783	-0.00305592	-0.000216656	-0.000442797
0.555556	0.00790367	0.00182308	0.0042268	0.00238682	0.00172238	0.00286261	0.00182213	0.00304031	-0.00208032	0.000234816	0.00407151	0.00206375	-0.00314254	-0.000261646	-0.000490749
0.565657	0.00794731	0.00180679	0.00423335	0.00237546	0.00170314	0.0028545	0.00179567	0.00303135	-0.00214318	0.000193398	0.0040778	0.00204907	-0.00323001	-0.000307064	-0.00053918
0.575758	0.00799137	0.00179027	0.00423998	0.00236396	0.00168372	0.00284628	0.00176896	0.00302233	-0.00220663	0.000151604	0.00408419	0.00203425	-0.00331834	-0.00035291	-0.000588092
0.585859	0.00803585	0.00177354	0.00424668	0.00235234	0.00166411	0.00283797	0.001742	0.00301322	-0.00227066	0.000109436	0.00409067	0.00201928	-0.00340753	-0.000399183	-0.000637482
0.59596	0.00808074	0.00175658	0.00425347	0.00234058	0.00164432	0.00282956	0.00171479	0.00300404	-0.00233529	6.68938e-05	0.00409724	0.00200419	-0.00349758	-0.000445884	-0.000687353
0.606061	0.00812605	0.00173941	0.00426033	0.0023287	0.00162434	0.00282104	0.00168733	0.00299479	-0.00240051	2.39766e-05	0.0041039	0.00198895	-0.00358849	-0.000493013	-0.000737703
0.616162	0.00817177	0.00172202	0.00426727	0.00231668	0.00160418	0.00281243	0.00165962	0.00298546	-0.00246631	-1.93154e-05	0.00411066	0.00197357	-0.00368025	-0.00054057	-0.000788533
0.626263	0.00821791	0.00170441	0.00427429	0.00230453	0.00158383	0.00280371	0.00163167	0.00297605	-0.0025327	-6.2982e-05	0.00411751	0.00195806	-0.00377288	-0.000588554	-0.000839843
0.636364	0.00826447	0.00168658	0.00428139	0.00229225	0.0015633	0.0027949	0.00160347	0.00296657	-0.00259969	-0.000107023	0.00412445	0.0019424	-0.00386636	-0.000636966	-0.000891632
0.646465	0.00831145	0.00166853	0.00428857	0.00227985	0.00154258	0.00278599	0.00157502	0.00295701	-0.00266726	-0.000151439	0.00413149	0.00192661	-0.0039607	-0.000685806	-0.000943901
0.656566	0.00835884	0.00165026	0.00429583	0.00226731	0.00152168	0.00277697	0.00154632	0.00294737	-0.00273542	-0.00019623	0.00413862	0.00191068	-0.0040559	-0.000735073	-0.000996649
0.666667	0.00840665	0.00163177	0.00430317	0.00225464	0.00150059	0.00276786	0.00151738	0.00293766	-0.00280417	-0.000241395	0.00414584	0.00189461	-0.00415196	-0.000784768	-0.00104988
0.676768	0.00845488	0.00161307	0.00431058	0.00224184	0.00147932	0.00275864	0.00148818	0.00292787	-0.0028735	-0.000286935	0.00415316	0.00187841	-0.00424887	-0.000834891	-0.00110359
0.686869	0.00850352	0.00159414	0.00431808	0.00222891	0.00145786	0.00274933	0.00145874	0.00291801	-0.00294343	-0.00033285	0.00416057	0.00186206	-0.00434665	-0.000885441	-0.00115777
0.69697	0.00855258	0.001575	0.00432565	0.00221585	0.00143622	0.00273991	0.00142905	0.00290807	-0.00301395	-0.000379139	0.00416807	0.00184558	-0.00444528	-0.000936419	-0.00121244
0.707071	0.00860205	0.00155564	0.00433331	0.00220266	0.00141439	0.0027304	0.00139911	0.00289806	-0.00308505	-0.000425803	0.00417567	0.00182896	-0.00454477	-0.000987825	-0.00126759
0.717172	0.00865194	0.00153606	0.00434104	0.00218934	0.00139238	0.00272078	0.00136892	0.00288796	-0.00315674	-0.000472842	0.00418335	0.0018122	-0.00464512	-0.00103966	-0.00132321
0.727273	0.00870225	0.00151626	0.00434885	0.00217588	0.00137018	0.00271107	0.00133849	0.0028778	-0.00322902	-0.000520255	0.00419114	0.0017953	-0.00474632	-0.00109192	-0.00137932
0.737374	0.00875298	0.00149624	0.00435674	0.0021623	0.0013478	0.00270125	0.0013078	0.00286755	-0.0033019	-0.000568043	0.00419901	0.00177826	-0.00484839	-0.00114461	-0.00143591
0.747475	0.00880412	0.001476	0.00436471	0.00214859	0.00132523	0.00269134	0.00127687	0.00285724	-0.00337536	-0.000616206	0.00420698	0.00176108	-0.00495131	-0.00119773	-0.00149297
0.757576	0.00885567	0.00145554	0.00437275	0.00213475	0.00130248	0.00268132	0.00124569	0.00284684	-0.0034494	-0.000664743	0.00421504	0.00174377	-0.00505509	-0.00125127	-0.00155052
0.767677	0.00890765	0.00143486	0.00438088	0.00212077	0.00127954	0.00267121	0.00121426	0.00283637	-0.00352404	-0.000713655	0.0042232	0.00172631	-0.00515973	-0.00130524	-0.00160854
0.777778	0.00896004	0.00141397	0.00438908	0.00210667	0.00125642	0.00266099	0.00118259	0.00282582	-0.00359927	-0.000762942	0.00423144	0.00170872	-0.00526523	-0.00135964	-0.00166704
0.787879	0.00901285	0.00139285	0.00439737	0.00209244	0.00123311	0.00265068	0.00115066	0.0028152	-0.00367508	-0.000812603	0.00423979	0.00169099	-0.00537159	-0.00141447	-0.00172603
0.79798	0.00906607	0.00137152	0.00440573	0.00207807	0.00120962	0.00264026	0.00111849	0.0028045	-0.00375149	-0.000862639	0.00424822	0.00167312	-0.0054788	-0.00146972	-0.00178549
0.808081	0.00911971	0.00134997	0.00441417	0.00206358	0.00118594	0.00262974	0.00108607	0.00279372	-0.00382848	-0.00091305	0.00425675	0.00165512	-0.00558688	-0.00152541	-0.00184544
0.818182	0.00917377	0.0013282	0.00442269	0.00204895	0.00116208	0.00261913	0.0010534	0.00278287	-0.00390606	-0.000963835	0.00426537	0.00163697	-0.00569581	-0.00158152	-0.00190586
0.828283	0.00922825	0.0013062	0.00443129	0.00203419	0.00113803	0.00260841	0.00102048	0.00277195	-0.00398423	-0.001015	0.00427408	0.00161869	-0.0058056	-0.00163806	-0.00196676
0.838384	0.00928314	0.001284	0.00443997	0.00201931	0.0011138	0.00259759	0.000987314	0.00276094	-0.00406299	-0.00106653	0.00428289	0.00160027	-0.00591625	-0.00169502	-0.00202814
0.848485	0.00933844	0.00126157	0.00444873	0.00200429	0.00108938	0.00258668	0.0009539	0.00274986	-0.00414234	-0.00111844	0.00429179	0.00158171	-0.00602776	-0.00175242	-0.00209001
0.858586	0.00939417	0.00123892	0.00445756	0.00198914	0.00106478	0.00257566	0.000920238	0.00273871	-0.00422228	-0.00117072	0.00430078	0.00156301	-0.00614012	-0.00181024	-0.00215235
0.868687	0.00945031	0.00121605	0.00446648	0.00197386	0.00104	0.00256454	0.000886328	0.00272748	-0.0043028	-0.00122338	0.00430987	0.00154417	-0.00625334	-0.00186849	-0.00221517
0.878788	0.00950687	0.00119297	0.00447547	0.00195846	0.00101502	0.00255333	0.000852169	0.00271617	-0.00438392	-0.00127642	0.00431905	0.00152519	-0.00636743	-0.00192716	-0.00227847
0.888889	0.00956384	0.00116966	0.00448455	0.00194292	0.000989867	0.00254201	0.000817762	0.00270479	-0.00446562	-0.00132982	0.00432832	0.00150608	-0.00648237	-0.00198627	-0.00234225
0.89899	0.00962123	0.00114614	0.0044937	0.00192725	0.000964526	0.00253059	0.000783107	0.00269333	-0.00454791	-0.00138361	0.00433769	0.00148682	-0.00659816	-0.0020458	-0.00240651
0.909091	0.00967904	0.0011224	0.00450293	0.00191145	0.000938999	0.00251907	0.000748204	0.0026818	-0.00463079	-0.00143776	0.00434715	0.00146743	-0.00671482	-0.00210576	-0.00247125
0.919192	0.00973726	0.00109844	0.00451224	0.00189552	0.000913288	0.00250746	0.000713052	0.00267018	-0.00471426	-0.0014923	0.0043567	0.0014479	-0.00683234	-0.00216615	-0.00253647
0.929293	0.0097959	0.00107425	0.00452163	0.00187946	0.000887391	0.00249574	0.000677652	0.0026585	-0.00479832	-0.0015472	0.00436635	0.00142824	-0.00695071	-0.00222696	-0.00260217
0.939394	0.00985496	0.00104986	0.0045311	0.00186327	0.00086131	0.00248392	0.000642004	0.00264673	-0.00488297	-0.00160248	0.00437609	0.00140843	-0.00706994	-0.00228821	-0.00266835
0.949495	0.00991443	0.00102524	0.00454064	0.00184695	0.000835043	0.002472	0.000606108	0.0026349	-0.00496821	-0.00165814	0.00438592	0.00138848	-0.00719003	-0.00234988	-0.00273501
0.959596	0.00997432	0.0010004	0.00455027	0.00183049	0.000808592	0.00245999	0.000569964	0.00262298	-0.00505403	-0.00171417	0.00439584	0.0013684	-0.00731098	-0.00241198	-0.00280215
0.969697	0.0100346	0.000975343	0.00455997	0.00181391	0.000781956	0.00244787	0.000533571	0.00261099	-0.00514045	-0.00177058	0.00440586	0.00134818	-0.00743279	-0.0024745	-0.00286977
0.979798	0.0100954	0.000950068	0.00456976	0.0017972	0.000755134	0.00243565	0.00049693	0.00259892	-0.00522745	-0.00182736	0.00441597	0.00132782	-0.00755545	-0.00253746	-0.00293786
0.989899	0.0101565	0.000924573	0.00457962	0.00178036	0.000728128	0.00242333	0.000460041	0.00258678	-0.00531504	-0.00188451	0.00442618	0.00130732	-0.00767897	-0.00260084	-0.00300644
1	0.010218	0.00089886	0.00458956	0.00176338	0.000700937	0.00241091	0.000422904	0.00257456	-0.00540322	-0.00194204	0.00443648	0.00128668	-0.00780336	-0.00266465	-0.0030755

## Sheet: Supplementary Figure 5g
Supplementary Figure 5g, Fit of the microLED response as a function of driving current.
z [V]	μLED output [μW] Positive signal arm	μLED output [μW] Negative signal arm
-0.083	-0.0142541	-0.0315775
-0.0828338	-0.0142252	-0.0315114
-0.0826677	-0.0141962	-0.0314453
-0.0825015	-0.0141673	-0.0313792
-0.0823353	-0.0141383	-0.0313132
-0.0821692	-0.0141094	-0.0312472
-0.082003	-0.0140805	-0.0311812
-0.0818368	-0.0140516	-0.0311152
-0.0816707	-0.0140227	-0.0310493
-0.0815045	-0.0139938	-0.0309833
-0.0813383	-0.0139649	-0.0309174
-0.0811722	-0.013936	-0.0308515
-0.081006	-0.0139071	-0.0307856
-0.0808398	-0.0138782	-0.0307197
-0.0806737	-0.0138494	-0.0306539
-0.0805075	-0.0138205	-0.030588
-0.0803413	-0.0137917	-0.0305222
-0.0801752	-0.0137628	-0.0304564
-0.080009	-0.013734	-0.0303906
-0.0798428	-0.0137052	-0.0303249
-0.0796767	-0.0136763	-0.0302591
-0.0795105	-0.0136475	-0.0301934
-0.0793443	-0.0136187	-0.0301277
-0.0791782	-0.0135899	-0.030062
-0.079012	-0.0135611	-0.0299963
-0.0788458	-0.0135323	-0.0299307
-0.0786797	-0.0135036	-0.029865
-0.0785135	-0.0134748	-0.0297994
-0.0783473	-0.013446	-0.0297338
-0.0781812	-0.0134173	-0.0296682
-0.078015	-0.0133885	-0.0296026
-0.0778488	-0.0133598	-0.0295371
-0.0776827	-0.0133311	-0.0294715
-0.0775165	-0.0133023	-0.029406
-0.0773504	-0.0132736	-0.0293405
-0.0771842	-0.0132449	-0.029275
-0.077018	-0.0132162	-0.0292096
-0.0768519	-0.0131875	-0.0291441
-0.0766857	-0.0131588	-0.0290787
-0.0765195	-0.0131301	-0.0290132
-0.0763534	-0.0131014	-0.0289478
-0.0761872	-0.0130727	-0.0288825
-0.076021	-0.0130441	-0.0288171
-0.0758549	-0.0130154	-0.0287517
-0.0756887	-0.0129868	-0.0286864
-0.0755225	-0.0129581	-0.0286211
-0.0753564	-0.0129295	-0.0285558
-0.0751902	-0.0129009	-0.0284905
-0.075024	-0.0128722	-0.0284252
-0.0748579	-0.0128436	-0.02836
-0.0746917	-0.012815	-0.0282947
-0.0745255	-0.0127864	-0.0282295
-0.0743594	-0.0127578	-0.0281643
-0.0741932	-0.0127292	-0.0280991
-0.074027	-0.0127006	-0.0280339
-0.0738609	-0.012672	-0.0279688
-0.0736947	-0.0126435	-0.0279036
-0.0735285	-0.0126149	-0.0278385
-0.0733624	-0.0125863	-0.0277734
-0.0731962	-0.0125578	-0.0277083
-0.07303	-0.0125292	-0.0276432
-0.0728639	-0.0125007	-0.0275781
-0.0726977	-0.0124722	-0.0275131
-0.0725315	-0.0124436	-0.0274481
-0.0723654	-0.0124151	-0.0273831
-0.0721992	-0.0123866	-0.027318
-0.072033	-0.0123581	-0.0272531
-0.0718669	-0.0123296	-0.0271881
-0.0717007	-0.0123011	-0.0271231
-0.0715345	-0.0122726	-0.0270582
-0.0713684	-0.0122441	-0.0269933
-0.0712022	-0.0122156	-0.0269284
-0.071036	-0.0121872	-0.0268635
-0.0708699	-0.0121587	-0.0267986
-0.0707037	-0.0121302	-0.0267337
-0.0705375	-0.0121018	-0.0266689
-0.0703714	-0.0120733	-0.026604
-0.0702052	-0.0120449	-0.0265392
-0.070039	-0.0120165	-0.0264744
-0.0698729	-0.011988	-0.0264096
-0.0697067	-0.0119596	-0.0263448
-0.0695405	-0.0119312	-0.0262801
-0.0693744	-0.0119028	-0.0262153
-0.0692082	-0.0118744	-0.0261506
-0.069042	-0.011846	-0.0260859
-0.0688759	-0.0118176	-0.0260212
-0.0687097	-0.0117892	-0.0259565
-0.0685435	-0.0117608	-0.0258918
-0.0683774	-0.0117324	-0.0258272
-0.0682112	-0.0117041	-0.0257625
-0.068045	-0.0116757	-0.0256979
-0.0678789	-0.0116474	-0.0256333
-0.0677127	-0.011619	-0.0255687
-0.0675465	-0.0115907	-0.0255041
-0.0673804	-0.0115623	-0.0254395
-0.0672142	-0.011534	-0.025375
-0.067048	-0.0115056	-0.0253104
-0.0668819	-0.0114773	-0.0252459
-0.0667157	-0.011449	-0.0251814
-0.0665495	-0.0114207	-0.0251169
-0.0663834	-0.0113924	-0.0250524
-0.0662172	-0.0113641	-0.0249879
-0.0660511	-0.0113358	-0.0249234
-0.0658849	-0.0113075	-0.024859
-0.0657187	-0.0112792	-0.0247945
-0.0655526	-0.0112509	-0.0247301
-0.0653864	-0.0112227	-0.0246657
-0.0652202	-0.0111944	-0.0246013
-0.0650541	-0.0111661	-0.0245369
-0.0648879	-0.0111379	-0.0244726
-0.0647217	-0.0111096	-0.0244082
-0.0645556	-0.0110814	-0.0243439
-0.0643894	-0.0110531	-0.0242795
-0.0642232	-0.0110249	-0.0242152
-0.0640571	-0.0109967	-0.0241509
-0.0638909	-0.0109684	-0.0240866
-0.0637247	-0.0109402	-0.0240223
-0.0635586	-0.010912	-0.0239581
-0.0633924	-0.0108838	-0.0238938
-0.0632262	-0.0108556	-0.0238296
-0.0630601	-0.0108274	-0.0237654
-0.0628939	-0.0107992	-0.0237012
-0.0627277	-0.010771	-0.023637
-0.0625616	-0.0107428	-0.0235728
-0.0623954	-0.0107146	-0.0235086
-0.0622292	-0.0106865	-0.0234444
-0.0620631	-0.0106583	-0.0233803
-0.0618969	-0.0106301	-0.0233162
-0.0617307	-0.010602	-0.023252
-0.0615646	-0.0105738	-0.0231879
-0.0613984	-0.0105457	-0.0231238
-0.0612322	-0.0105175	-0.0230597
-0.0610661	-0.0104894	-0.0229957
-0.0608999	-0.0104612	-0.0229316
-0.0607337	-0.0104331	-0.0228675
-0.0605676	-0.010405	-0.0228035
-0.0604014	-0.0103769	-0.0227395
-0.0602352	-0.0103488	-0.0226755
-0.0600691	-0.0103206	-0.0226115
-0.0599029	-0.0102925	-0.0225475
-0.0597367	-0.0102644	-0.0224835
-0.0595706	-0.0102363	-0.0224195
-0.0594044	-0.0102083	-0.0223556
-0.0592382	-0.0101802	-0.0222916
-0.0590721	-0.0101521	-0.0222277
-0.0589059	-0.010124	-0.0221638
-0.0587397	-0.0100959	-0.0220999
-0.0585736	-0.0100679	-0.022036
-0.0584074	-0.0100398	-0.0219721
-0.0582412	-0.0100117	-0.0219082
-0.0580751	-0.00998369	-0.0218443
-0.0579089	-0.00995564	-0.0217805
-0.0577427	-0.0099276	-0.0217167
-0.0575766	-0.00989956	-0.0216528
-0.0574104	-0.00987152	-0.021589
-0.0572442	-0.00984349	-0.0215252
-0.0570781	-0.00981546	-0.0214614
-0.0569119	-0.00978744	-0.0213976
-0.0567457	-0.00975942	-0.0213338
-0.0565796	-0.0097314	-0.0212701
-0.0564134	-0.00970339	-0.0212063
-0.0562472	-0.00967539	-0.0211426
-0.0560811	-0.00964739	-0.0210789
-0.0559149	-0.00961939	-0.0210151
-0.0557487	-0.0095914	-0.0209514
-0.0555826	-0.00956341	-0.0208877
-0.0554164	-0.00953542	-0.020824
-0.0552503	-0.00950744	-0.0207604
-0.0550841	-0.00947947	-0.0206967
-0.0549179	-0.00945149	-0.0206331
-0.0547518	-0.00942353	-0.0205694
-0.0545856	-0.00939556	-0.0205058
-0.0544194	-0.0093676	-0.0204421
-0.0542533	-0.00933965	-0.0203785
-0.0540871	-0.0093117	-0.0203149
-0.0539209	-0.00928375	-0.0202513
-0.0537548	-0.00925581	-0.0201877
-0.0535886	-0.00922787	-0.0201242
-0.0534224	-0.00919993	-0.0200606
-0.0532563	-0.009172	-0.0199971
-0.0530901	-0.00914407	-0.0199335
-0.0529239	-0.00911615	-0.01987
-0.0527578	-0.00908823	-0.0198065
-0.0525916	-0.00906031	-0.0197429
-0.0524254	-0.0090324	-0.0196794
-0.0522593	-0.00900449	-0.0196159
-0.0520931	-0.00897659	-0.0195525
-0.0519269	-0.00894868	-0.019489
-0.0517608	-0.00892079	-0.0194255
-0.0515946	-0.00889289	-0.0193621
-0.0514284	-0.008865	-0.0192986
-0.0512623	-0.00883712	-0.0192352
-0.0510961	-0.00880924	-0.0191717
-0.0509299	-0.00878136	-0.0191083
-0.0507638	-0.00875348	-0.0190449
-0.0505976	-0.00872561	-0.0189815
-0.0504314	-0.00869774	-0.0189181
-0.0502653	-0.00866988	-0.0188547
-0.0500991	-0.00864202	-0.0187914
-0.0499329	-0.00861416	-0.018728
-0.0497668	-0.00858631	-0.0186646
-0.0496006	-0.00855846	-0.0186013
-0.0494344	-0.00853061	-0.018538
-0.0492683	-0.00850277	-0.0184746
-0.0491021	-0.00847493	-0.0184113
-0.0489359	-0.00844709	-0.018348
-0.0487698	-0.00841926	-0.0182847
-0.0486036	-0.00839143	-0.0182214
-0.0484374	-0.0083636	-0.0181581
-0.0482713	-0.00833578	-0.0180948
-0.0481051	-0.00830796	-0.0180316
-0.0479389	-0.00828014	-0.0179683
-0.0477728	-0.00825233	-0.0179051
-0.0476066	-0.00822452	-0.0178418
-0.0474404	-0.00819671	-0.0177786
-0.0472743	-0.00816891	-0.0177153
-0.0471081	-0.0081411	-0.0176521
-0.0469419	-0.00811331	-0.0175889
-0.0467758	-0.00808551	-0.0175257
-0.0466096	-0.00805772	-0.0174625
-0.0464434	-0.00802993	-0.0173993
-0.0462773	-0.00800215	-0.0173362
-0.0461111	-0.00797437	-0.017273
-0.0459449	-0.00794659	-0.0172098
-0.0457788	-0.00791881	-0.0171467
-0.0456126	-0.00789104	-0.0170835
-0.0454464	-0.00786327	-0.0170204
-0.0452803	-0.0078355	-0.0169572
-0.0451141	-0.00780774	-0.0168941
-0.0449479	-0.00777997	-0.016831
-0.0447818	-0.00775222	-0.0167679
-0.0446156	-0.00772446	-0.0167048
-0.0444494	-0.00769671	-0.0166417
-0.0442833	-0.00766896	-0.0165786
-0.0441171	-0.00764121	-0.0165155
-0.043951	-0.00761347	-0.0164525
-0.0437848	-0.00758572	-0.0163894
-0.0436186	-0.00755798	-0.0163263
-0.0434525	-0.00753025	-0.0162633
-0.0432863	-0.00750251	-0.0162002
-0.0431201	-0.00747478	-0.0161372
-0.042954	-0.00744706	-0.0160742
-0.0427878	-0.00741933	-0.0160112
-0.0426216	-0.00739161	-0.0159481
-0.0424555	-0.00736389	-0.0158851
-0.0422893	-0.00733617	-0.0158221
-0.0421231	-0.00730845	-0.0157591
-0.041957	-0.00728074	-0.0156961
-0.0417908	-0.00725303	-0.0156332
-0.0416246	-0.00722532	-0.0155702
-0.0414585	-0.00719762	-0.0155072
-0.0412923	-0.00716991	-0.0154443
-0.0411261	-0.00714221	-0.0153813
-0.04096	-0.00711451	-0.0153183
-0.0407938	-0.00708682	-0.0152554
-0.0406276	-0.00705912	-0.0151925
-0.0404615	-0.00703143	-0.0151295
-0.0402953	-0.00700374	-0.0150666
-0.0401291	-0.00697606	-0.0150037
-0.039963	-0.00694837	-0.0149408
-0.0397968	-0.00692069	-0.0148779
-0.0396306	-0.00689301	-0.014815
-0.0394645	-0.00686533	-0.0147521
-0.0392983	-0.00683766	-0.0146892
-0.0391321	-0.00680998	-0.0146263
-0.038966	-0.00678231	-0.0145634
-0.0387998	-0.00675464	-0.0145006
-0.0386336	-0.00672698	-0.0144377
-0.0384675	-0.00669931	-0.0143748
-0.0383013	-0.00667165	-0.014312
-0.0381351	-0.00664399	-0.0142491
-0.037969	-0.00661633	-0.0141863
-0.0378028	-0.00658867	-0.0141235
-0.0376366	-0.00656102	-0.0140606
-0.0374705	-0.00653336	-0.0139978
-0.0373043	-0.00650571	-0.013935
-0.0371381	-0.00647806	-0.0138722
-0.036972	-0.00645042	-0.0138094
-0.0368058	-0.00642277	-0.0137465
-0.0366396	-0.00639513	-0.0136837
-0.0364735	-0.00636749	-0.013621
-0.0363073	-0.00633985	-0.0135582
-0.0361411	-0.00631221	-0.0134954
-0.035975	-0.00628457	-0.0134326
-0.0358088	-0.00625694	-0.0133698
-0.0356426	-0.0062293	-0.013307
-0.0354765	-0.00620167	-0.0132443
-0.0353103	-0.00617404	-0.0131815
-0.0351441	-0.00614642	-0.0131188
-0.034978	-0.00611879	-0.013056
-0.0348118	-0.00609117	-0.0129933
-0.0346456	-0.00606354	-0.0129305
-0.0344795	-0.00603592	-0.0128678
-0.0343133	-0.0060083	-0.0128051
-0.0341471	-0.00598068	-0.0127423
-0.033981	-0.00595307	-0.0126796
-0.0338148	-0.00592545	-0.0126169
-0.0336486	-0.00589784	-0.0125542
-0.0334825	-0.00587022	-0.0124915
-0.0333163	-0.00584261	-0.0124287
-0.0331502	-0.005815	-0.012366
-0.032984	-0.0057874	-0.0123033
-0.0328178	-0.00575979	-0.0122407
-0.0326517	-0.00573218	-0.012178
-0.0324855	-0.00570458	-0.0121153
-0.0323193	-0.00567698	-0.0120526
-0.0321532	-0.00564938	-0.0119899
-0.031987	-0.00562177	-0.0119272
-0.0318208	-0.00559418	-0.0118646
-0.0316547	-0.00556658	-0.0118019
-0.0314885	-0.00553898	-0.0117392
-0.0313223	-0.00551139	-0.0116766
-0.0311562	-0.00548379	-0.0116139
-0.03099	-0.0054562	-0.0115513
-0.0308238	-0.00542861	-0.0114886
-0.0306577	-0.00540102	-0.011426
-0.0304915	-0.00537343	-0.0113633
-0.0303253	-0.00534584	-0.0113007
-0.0301592	-0.00531825	-0.011238
-0.029993	-0.00529066	-0.0111754
-0.0298268	-0.00526308	-0.0111128
-0.0296607	-0.00523549	-0.0110501
-0.0294945	-0.00520791	-0.0109875
-0.0293283	-0.00518032	-0.0109249
-0.0291622	-0.00515274	-0.0108623
-0.028996	-0.00512516	-0.0107997
-0.0288298	-0.00509758	-0.0107371
-0.0286637	-0.00507	-0.0106744
-0.0284975	-0.00504242	-0.0106118
-0.0283313	-0.00501485	-0.0105492
-0.0281652	-0.00498727	-0.0104866
-0.027999	-0.00495969	-0.010424
-0.0278328	-0.00493212	-0.0103614
-0.0276667	-0.00490454	-0.0102988
-0.0275005	-0.00487697	-0.0102363
-0.0273343	-0.00484939	-0.0101737
-0.0271682	-0.00482182	-0.0101111
-0.027002	-0.00479425	-0.0100485
-0.0268358	-0.00476668	-0.00998591
-0.0266697	-0.00473911	-0.00992333
-0.0265035	-0.00471154	-0.00986076
-0.0263373	-0.00468397	-0.00979818
-0.0261712	-0.0046564	-0.00973561
-0.026005	-0.00462883	-0.00967304
-0.0258388	-0.00460126	-0.00961047
-0.0256727	-0.00457369	-0.0095479
-0.0255065	-0.00454612	-0.00948534
-0.0253403	-0.00451856	-0.00942277
-0.0251742	-0.00449099	-0.00936021
-0.025008	-0.00446342	-0.00929765
-0.0248418	-0.00443586	-0.00923509
-0.0246757	-0.00440829	-0.00917254
-0.0245095	-0.00438073	-0.00910998
-0.0243433	-0.00435316	-0.00904743
-0.0241772	-0.0043256	-0.00898488
-0.024011	-0.00429803	-0.00892233
-0.0238448	-0.00427047	-0.00885978
-0.0236787	-0.00424291	-0.00879723
-0.0235125	-0.00421534	-0.00873469
-0.0233463	-0.00418778	-0.00867214
-0.0231802	-0.00416021	-0.0086096
-0.023014	-0.00413265	-0.00854706
-0.0228478	-0.00410509	-0.00848452
-0.0226817	-0.00407753	-0.00842198
-0.0225155	-0.00404996	-0.00835944
-0.0223493	-0.0040224	-0.0082969
-0.0221832	-0.00399484	-0.00823436
-0.022017	-0.00396727	-0.00817183
-0.0218509	-0.00393971	-0.00810929
-0.0216847	-0.00391215	-0.00804676
-0.0215185	-0.00388458	-0.00798423
-0.0213524	-0.00385702	-0.00792169
-0.0211862	-0.00382946	-0.00785916
-0.02102	-0.0038019	-0.00779663
-0.0208539	-0.00377433	-0.0077341
-0.0206877	-0.00374677	-0.00767157
-0.0205215	-0.0037192	-0.00760904
-0.0203554	-0.00369164	-0.00754651
-0.0201892	-0.00366408	-0.00748398
-0.020023	-0.00363651	-0.00742145
-0.0198569	-0.00360895	-0.00735892
-0.0196907	-0.00358138	-0.00729639
-0.0195245	-0.00355382	-0.00723387
-0.0193584	-0.00352625	-0.00717134
-0.0191922	-0.00349868	-0.00710881
-0.019026	-0.00347112	-0.00704628
-0.0188599	-0.00344355	-0.00698375
-0.0186937	-0.00341598	-0.00692123
-0.0185275	-0.00338842	-0.0068587
-0.0183614	-0.00336085	-0.00679617
-0.0181952	-0.00333328	-0.00673364
-0.018029	-0.00330571	-0.00667111
-0.0178629	-0.00327814	-0.00660858
-0.0176967	-0.00325057	-0.00654605
-0.0175305	-0.003223	-0.00648352
-0.0173644	-0.00319543	-0.00642099
-0.0171982	-0.00316786	-0.00635846
-0.017032	-0.00314029	-0.00629593
-0.0168659	-0.00311271	-0.0062334
-0.0166997	-0.00308514	-0.00617087
-0.0165335	-0.00305756	-0.00610833
-0.0163674	-0.00302999	-0.0060458
-0.0162012	-0.00300241	-0.00598327
-0.016035	-0.00297484	-0.00592073
-0.0158689	-0.00294726	-0.00585819
-0.0157027	-0.00291968	-0.00579566
-0.0155365	-0.0028921	-0.00573312
-0.0153704	-0.00286452	-0.00567058
-0.0152042	-0.00283694	-0.00560804
-0.015038	-0.00280936	-0.0055455
-0.0148719	-0.00278178	-0.00548296
-0.0147057	-0.00275419	-0.00542041
-0.0145395	-0.00272661	-0.00535787
-0.0143734	-0.00269902	-0.00529532
-0.0142072	-0.00267144	-0.00523277
-0.014041	-0.00264385	-0.00517022
-0.0138749	-0.00261626	-0.00510767
-0.0137087	-0.00258867	-0.00504512
-0.0135425	-0.00256108	-0.00498257
-0.0133764	-0.00253349	-0.00492001
-0.0132102	-0.0025059	-0.00485745
-0.013044	-0.00247831	-0.0047949
-0.0128779	-0.00245071	-0.00473233
-0.0127117	-0.00242311	-0.00466977
-0.0125455	-0.00239552	-0.00460721
-0.0123794	-0.00236792	-0.00454464
-0.0122132	-0.00234032	-0.00448207
-0.012047	-0.00231272	-0.0044195
-0.0118809	-0.00228512	-0.00435693
-0.0117147	-0.00225751	-0.00429436
-0.0115485	-0.00222991	-0.00423178
-0.0113824	-0.0022023	-0.0041692
-0.0112162	-0.00217469	-0.00410662
-0.0110501	-0.00214709	-0.00404404
-0.0108839	-0.00211948	-0.00398146
-0.0107177	-0.00209186	-0.00391887
-0.0105516	-0.00206425	-0.00385628
-0.0103854	-0.00203664	-0.00379369
-0.0102192	-0.00200902	-0.00373109
-0.0100531	-0.0019814	-0.00366849
-0.00988689	-0.00195378	-0.00360589
-0.00972072	-0.00192616	-0.00354329
-0.00955455	-0.00189854	-0.00348068
-0.00938839	-0.00187092	-0.00341808
-0.00922222	-0.00184329	-0.00335546
-0.00905606	-0.00181567	-0.00329285
-0.00888989	-0.00178804	-0.00323023
-0.00872372	-0.00176041	-0.00316761
-0.00855756	-0.00173278	-0.00310499
-0.00839139	-0.00170514	-0.00304237
-0.00822523	-0.00167751	-0.00297974
-0.00805906	-0.00164987	-0.0029171
-0.00789289	-0.00162223	-0.00285447
-0.00772673	-0.00159459	-0.00279183
-0.00756056	-0.00156695	-0.00272919
-0.00739439	-0.0015393	-0.00266654
-0.00722823	-0.00151166	-0.00260389
-0.00706206	-0.00148401	-0.00254124
-0.0068959	-0.00145636	-0.00247859
-0.00672973	-0.00142871	-0.00241593
-0.00656356	-0.00140105	-0.00235327
-0.0063974	-0.0013734	-0.0022906
-0.00623123	-0.00134574	-0.00222793
-0.00606507	-0.00131808	-0.00216526
-0.0058989	-0.00129042	-0.00210258
-0.00573273	-0.00126275	-0.0020399
-0.00556657	-0.00123509	-0.00197721
-0.0054004	-0.00120742	-0.00191452
-0.00523423	-0.00117975	-0.00185183
-0.00506807	-0.00115208	-0.00178913
-0.0049019	-0.0011244	-0.00172643
-0.00473574	-0.00109673	-0.00166373
-0.00456957	-0.00106905	-0.00160102
-0.0044034	-0.00104137	-0.0015383
-0.00423724	-0.00101369	-0.00147559
-0.00407107	-0.000986	-0.00141286
-0.0039049	-0.000958312	-0.00135014
-0.00373874	-0.000930623	-0.00128741
-0.00357257	-0.00090293	-0.00122467
-0.00340641	-0.000875236	-0.00116193
-0.00324024	-0.000847539	-0.00109919
-0.00307407	-0.000819839	-0.00103644
-0.00290791	-0.000792138	-0.000973683
-0.00274174	-0.000764434	-0.000910925
-0.00257558	-0.000736727	-0.000848162
-0.00240941	-0.000709018	-0.000785394
-0.00224324	-0.000681306	-0.000722621
-0.00207708	-0.000653592	-0.000659844
-0.00191091	-0.000625876	-0.000597061
-0.00174474	-0.000598157	-0.000534274
-0.00157858	-0.000570435	-0.000471481
-0.00141241	-0.000542711	-0.000408684
-0.00124625	-0.000514984	-0.000345881
-0.00108008	-0.000487254	-0.000283073
-0.000913914	-0.000459522	-0.00022026
-0.000747748	-0.000431787	-0.000157441
-0.000581582	-0.00040405	-9.46178e-05
-0.000415415	-0.00037631	-3.17887e-05
-0.000249249	-0.000348567	3.10458e-05
-8.30831e-05	-0.000320821	9.38858e-05
8.30831e-05	-0.000293073	0.000156731
0.000249249	-0.000265321	0.000219582
0.000415415	-0.000237567	0.000282439
0.000581582	-0.00020981	0.000345301
0.000747748	-0.00018205	0.000408169
0.000913914	-0.000154288	0.000471043
0.00108008	-0.000126522	0.000533922
0.00124625	-9.87537e-05	0.000596808
0.00141241	-7.09823e-05	0.000659699
0.00157858	-4.32079e-05	0.000722596
0.00174474	-1.54305e-05	0.0007855
0.00191091	1.23499e-05	0.000848409
0.00207708	4.01333e-05	0.000911324
0.00224324	6.79198e-05	0.000974246
0.00240941	9.57093e-05	0.00103717
0.00257558	0.000123502	0.00110011
0.00274174	0.000151298	0.00116305
0.00290791	0.000179097	0.00122599
0.00307407	0.000206899	0.00128895
0.00324024	0.000234704	0.00135191
0.00340641	0.000262512	0.00141487
0.00357257	0.000290324	0.00147784
0.00373874	0.000318139	0.00154082
0.0039049	0.000345957	0.00160381
0.00407107	0.000373778	0.0016668
0.00423724	0.000401603	0.0017298
0.0044034	0.000429431	0.00179281
0.00456957	0.000457262	0.00185582
0.00473574	0.000485097	0.00191884
0.0049019	0.000512935	0.00198186
0.00506807	0.000540776	0.0020449
0.00523423	0.000568621	0.00210794
0.0054004	0.000596469	0.00217098
0.00556657	0.000624321	0.00223404
0.00573273	0.000652177	0.0022971
0.0058989	0.000680035	0.00236017
0.00606507	0.000707898	0.00242325
0.00623123	0.000735764	0.00248633
0.0063974	0.000763633	0.00254942
0.00656356	0.000791506	0.00261252
0.00672973	0.000819383	0.00267562
0.0068959	0.000847263	0.00273874
0.00706206	0.000875147	0.00280186
0.00722823	0.000903035	0.00286498
0.00739439	0.000930926	0.00292812
0.00756056	0.000958821	0.00299126
0.00772673	0.00098672	0.00305441
0.00789289	0.00101462	0.00311757
0.00805906	0.00104253	0.00318074
0.00822523	0.00107044	0.00324392
0.00839139	0.00109835	0.0033071
0.00855756	0.00112627	0.00337029
0.00872372	0.00115419	0.00343349
0.00888989	0.00118212	0.00349669
0.00905606	0.00121005	0.00355991
0.00922222	0.00123798	0.00362313
0.00938839	0.00126592	0.00368636
0.00955455	0.00129386	0.0037496
0.00972072	0.0013218	0.00381285
0.00988689	0.00134975	0.00387611
0.0100531	0.00137771	0.00393937
0.0102192	0.00140566	0.00400264
0.0103854	0.00143363	0.00406592
0.0105516	0.00146159	0.00412921
0.0107177	0.00148956	0.00419251
0.0108839	0.00151753	0.00425582
0.0110501	0.00154551	0.00431914
0.0112162	0.00157349	0.00438246
0.0113824	0.00160148	0.00444579
0.0115485	0.00162947	0.00450914
0.0117147	0.00165747	0.00457249
0.0118809	0.00168546	0.00463585
0.012047	0.00171347	0.00469922
0.0122132	0.00174148	0.00476259
0.0123794	0.00176949	0.00482598
0.0125455	0.0017975	0.00488938
0.0127117	0.00182552	0.00495278
0.0128779	0.00185355	0.0050162
0.013044	0.00188158	0.00507962
0.0132102	0.00190961	0.00514306
0.0133764	0.00193765	0.0052065
0.0135425	0.00196569	0.00526995
0.0137087	0.00199374	0.00533341
0.0138749	0.00202179	0.00539688
0.014041	0.00204985	0.00546036
0.0142072	0.00207791	0.00552385
0.0143734	0.00210597	0.00558735
0.0145395	0.00213404	0.00565086
0.0147057	0.00216212	0.00571438
0.0148719	0.0021902	0.00577791
0.015038	0.00221828	0.00584145
0.0152042	0.00224637	0.005905
0.0153704	0.00227446	0.00596856
0.0155365	0.00230256	0.00603213
0.0157027	0.00233067	0.00609571
0.0158689	0.00235877	0.0061593
0.016035	0.00238689	0.00622289
0.0162012	0.002415	0.0062865
0.0163674	0.00244312	0.00635012
0.0165335	0.00247125	0.00641375
0.0166997	0.00249938	0.00647739
0.0168659	0.00252752	0.00654104
0.017032	0.00255566	0.00660471
0.0171982	0.00258381	0.00666838
0.0173644	0.00261196	0.00673206
0.0175305	0.00264011	0.00679575
0.0176967	0.00266828	0.00685945
0.0178629	0.00269644	0.00692317
0.018029	0.00272461	0.00698689
0.0181952	0.00275279	0.00705063
0.0183614	0.00278097	0.00711437
0.0185275	0.00280916	0.00717813
0.0186937	0.00283735	0.0072419
0.0188599	0.00286555	0.00730568
0.019026	0.00289375	0.00736947
0.0191922	0.00292196	0.00743327
0.0193584	0.00295017	0.00749708
0.0195245	0.00297839	0.00756091
0.0196907	0.00300661	0.00762474
0.0198569	0.00303484	0.00768859
0.020023	0.00306307	0.00775244
0.0201892	0.00309131	0.00781631
0.0203554	0.00311955	0.00788019
0.0205215	0.0031478	0.00794408
0.0206877	0.00317606	0.00800798
0.0208539	0.00320432	0.0080719
0.02102	0.00323258	0.00813583
0.0211862	0.00326085	0.00819976
0.0213524	0.00328913	0.00826371
0.0215185	0.00331741	0.00832767
0.0216847	0.0033457	0.00839165
0.0218509	0.00337399	0.00845563
0.022017	0.00340229	0.00851963
0.0221832	0.00343059	0.00858363
0.0223493	0.0034589	0.00864766
0.0225155	0.00348722	0.00871169
0.0226817	0.00351554	0.00877573
0.0228478	0.00354387	0.00883979
0.023014	0.0035722	0.00890386
0.0231802	0.00360054	0.00896794
0.0233463	0.00362888	0.00903203
0.0235125	0.00365723	0.00909614
0.0236787	0.00368558	0.00916025
0.0238448	0.00371394	0.00922438
0.024011	0.00374231	0.00928853
0.0241772	0.00377068	0.00935268
0.0243433	0.00379906	0.00941685
0.0245095	0.00382744	0.00948103
0.0246757	0.00385583	0.00954522
0.0248418	0.00388423	0.00960943
0.025008	0.00391263	0.00967365
0.0251742	0.00394104	0.00973788
0.0253403	0.00396945	0.00980212
0.0255065	0.00399787	0.00986638
0.0256727	0.0040263	0.00993065
0.0258388	0.00405473	0.00999493
0.026005	0.00408317	0.0100592
0.0261712	0.00411161	0.0101235
0.0263373	0.00414006	0.0101879
0.0265035	0.00416852	0.0102522
0.0266697	0.00419698	0.0103165
0.0268358	0.00422545	0.0103809
0.027002	0.00425392	0.0104453
0.0271682	0.0042824	0.0105097
0.0273343	0.00431089	0.0105741
0.0275005	0.00433938	0.0106385
0.0276667	0.00436788	0.0107029
0.0278328	0.00439638	0.0107674
0.027999	0.0044249	0.0108318
0.0281652	0.00445341	0.0108963
0.0283313	0.00448194	0.0109608
0.0284975	0.00451047	0.0110253
0.0286637	0.00453901	0.0110898
0.0288298	0.00456755	0.0111543
0.028996	0.0045961	0.0112188
0.0291622	0.00462466	0.0112834
0.0293283	0.00465322	0.011348
0.0294945	0.00468179	0.0114125
0.0296607	0.00471036	0.0114771
0.0298268	0.00473895	0.0115417
0.029993	0.00476753	0.0116064
0.0301592	0.00479613	0.011671
0.0303253	0.00482473	0.0117357
0.0304915	0.00485334	0.0118003
0.0306577	0.00488195	0.011865
0.0308238	0.00491058	0.0119297
0.03099	0.00493921	0.0119944
0.0311562	0.00496784	0.0120591
0.0313223	0.00499648	0.0121239
0.0314885	0.00502513	0.0121886
0.0316547	0.00505379	0.0122534
0.0318208	0.00508245	0.0123182
0.031987	0.00511112	0.012383
0.0321532	0.00513979	0.0124478
0.0323193	0.00516847	0.0125126
0.0324855	0.00519716	0.0125775
0.0326517	0.00522586	0.0126423
0.0328178	0.00525456	0.0127072
0.032984	0.00528327	0.0127721
0.0331502	0.00531199	0.012837
0.0333163	0.00534071	0.0129019
0.0334825	0.00536945	0.0129668
0.0336486	0.00539818	0.0130318
0.0338148	0.00542693	0.0130967
0.033981	0.00545568	0.0131617
0.0341471	0.00548444	0.0132267
0.0343133	0.00551321	0.0132917
0.0344795	0.00554198	0.0133567
0.0346456	0.00557076	0.0134218
0.0348118	0.00559955	0.0134868
0.034978	0.00562834	0.0135519
0.0351441	0.00565714	0.013617
0.0353103	0.00568595	0.0136821
0.0354765	0.00571477	0.0137472
0.0356426	0.00574359	0.0138124
0.0358088	0.00577242	0.0138775
0.035975	0.00580126	0.0139427
0.0361411	0.00583011	0.0140079
0.0363073	0.00585896	0.0140731
0.0364735	0.00588782	0.0141383
0.0366396	0.00591669	0.0142035
0.0368058	0.00594556	0.0142687
0.036972	0.00597444	0.014334
0.0371381	0.00600333	0.0143993
0.0373043	0.00603223	0.0144646
0.0374705	0.00606114	0.0145299
0.0376366	0.00609005	0.0145952
0.0378028	0.00611897	0.0146606
0.037969	0.00614789	0.0147259
0.0381351	0.00617683	0.0147913
0.0383013	0.00620577	0.0148567
0.0384675	0.00623472	0.0149221
0.0386336	0.00626368	0.0149875
0.0387998	0.00629264	0.015053
0.038966	0.00632162	0.0151184
0.0391321	0.0063506	0.0151839
0.0392983	0.00637959	0.0152494
0.0394645	0.00640858	0.0153149
0.0396306	0.00643759	0.0153805
0.0397968	0.0064666	0.015446
0.039963	0.00649562	0.0155116
0.0401291	0.00652464	0.0155772
0.0402953	0.00655368	0.0156428
0.0404615	0.00658272	0.0157084
0.0406276	0.00661177	0.015774
0.0407938	0.00664083	0.0158396
0.04096	0.0066699	0.0159053
0.0411261	0.00669897	0.015971
0.0412923	0.00672806	0.0160367
0.0414585	0.00675715	0.0161024
0.0416246	0.00678624	0.0161682
0.0417908	0.00681535	0.0162339
0.041957	0.00684447	0.0162997
0.0421231	0.00687359	0.0163655
0.0422893	0.00690272	0.0164313
0.0424555	0.00693186	0.0164971
0.0426216	0.006961	0.0165629
0.0427878	0.00699016	0.0166288
0.042954	0.00701932	0.0166947
0.0431201	0.00704849	0.0167606
0.0432863	0.00707767	0.0168265
0.0434525	0.00710686	0.0168924
0.0436186	0.00713606	0.0169584
0.0437848	0.00716526	0.0170244
0.043951	0.00719448	0.0170903
0.0441171	0.0072237	0.0171564
0.0442833	0.00725293	0.0172224
0.0444494	0.00728216	0.0172884
0.0446156	0.00731141	0.0173545
0.0447818	0.00734066	0.0174206
0.0449479	0.00736993	0.0174867
0.0451141	0.0073992	0.0175528
0.0452803	0.00742848	0.0176189
0.0454464	0.00745777	0.0176851
0.0456126	0.00748706	0.0177512
0.0457788	0.00751637	0.0178174
0.0459449	0.00754568	0.0178836
0.0461111	0.00757501	0.0179499
0.0462773	0.00760434	0.0180161
0.0464434	0.00763368	0.0180824
0.0466096	0.00766302	0.0181487
0.0467758	0.00769238	0.018215
0.0469419	0.00772175	0.0182813
0.0471081	0.00775112	0.0183476
0.0472743	0.0077805	0.018414
0.0474404	0.0078099	0.0184804
0.0476066	0.0078393	0.0185468
0.0477728	0.00786871	0.0186132
0.0479389	0.00789812	0.0186797
0.0481051	0.00792755	0.0187461
0.0482713	0.00795699	0.0188126
0.0484374	0.00798643	0.0188791
0.0486036	0.00801589	0.0189456
0.0487698	0.00804535	0.0190121
0.0489359	0.00807482	0.0190787
0.0491021	0.0081043	0.0191453
0.0492683	0.00813379	0.0192119
0.0494344	0.00816329	0.0192785
0.0496006	0.00819279	0.0193451
0.0497668	0.00822231	0.0194118
0.0499329	0.00825184	0.0194785
0.0500991	0.00828137	0.0195452
0.0502653	0.00831091	0.0196119
0.0504314	0.00834047	0.0196786
0.0505976	0.00837003	0.0197454
0.0507638	0.0083996	0.0198122
0.0509299	0.00842918	0.019879
0.0510961	0.00845877	0.0199458
0.0512623	0.00848837	0.0200126
0.0514284	0.00851797	0.0200795
0.0515946	0.00854759	0.0201463
0.0517608	0.00857722	0.0202132
0.0519269	0.00860685	0.0202802
0.0520931	0.0086365	0.0203471
0.0522593	0.00866615	0.0204141
0.0524254	0.00869582	0.0204811
0.0525916	0.00872549	0.0205481
0.0527578	0.00875517	0.0206151
0.0529239	0.00878486	0.0206821
0.0530901	0.00881456	0.0207492
0.0532563	0.00884428	0.0208163
0.0534224	0.008874	0.0208834
0.0535886	0.00890373	0.0209505
0.0537548	0.00893346	0.0210177
0.0539209	0.00896321	0.0210848
0.0540871	0.00899297	0.021152
0.0542533	0.00902274	0.0212192
0.0544194	0.00905252	0.0212865
0.0545856	0.0090823	0.0213537
0.0547518	0.0091121	0.021421
0.0549179	0.00914191	0.0214883
0.0550841	0.00917172	0.0215556
0.0552503	0.00920155	0.021623
0.0554164	0.00923139	0.0216903
0.0555826	0.00926123	0.0217577
0.0557487	0.00929109	0.0218251
0.0559149	0.00932095	0.0218926
0.0560811	0.00935083	0.02196
0.0562472	0.00938071	0.0220275
0.0564134	0.00941061	0.022095
0.0565796	0.00944051	0.0221625
0.0567457	0.00947042	0.02223
0.0569119	0.00950035	0.0222976
0.0570781	0.00953028	0.0223652
0.0572442	0.00956023	0.0224328
0.0574104	0.00959018	0.0225004
0.0575766	0.00962015	0.022568
0.0577427	0.00965012	0.0226357
0.0579089	0.0096801	0.0227034
0.0580751	0.0097101	0.0227711
0.0582412	0.0097401	0.0228389
0.0584074	0.00977012	0.0229066
0.0585736	0.00980014	0.0229744
0.0587397	0.00983018	0.0230422
0.0589059	0.00986022	0.02311
0.0590721	0.00989028	0.0231779
0.0592382	0.00992034	0.0232458
0.0594044	0.00995042	0.0233137
0.0595706	0.0099805	0.0233816
0.0597367	0.0100106	0.0234495
0.0599029	0.0100407	0.0235175
0.0600691	0.0100708	0.0235855
0.0602352	0.010101	0.0236535
0.0604014	0.0101311	0.0237215
0.0605676	0.0101612	0.0237896
0.0607337	0.0101914	0.0238576
0.0608999	0.0102216	0.0239257
0.0610661	0.0102517	0.0239939
0.0612322	0.0102819	0.024062
0.0613984	0.0103121	0.0241302
0.0615646	0.0103423	0.0241984
0.0617307	0.0103726	0.0242666
0.0618969	0.0104028	0.0243349
0.0620631	0.010433	0.0244031
0.0622292	0.0104633	0.0244714
0.0623954	0.0104936	0.0245397
0.0625616	0.0105238	0.0246081
0.0627277	0.0105541	0.0246764
0.0628939	0.0105844	0.0247448
0.0630601	0.0106147	0.0248132
0.0632262	0.010645	0.0248816
0.0633924	0.0106754	0.0249501
0.0635586	0.0107057	0.0250186
0.0637247	0.0107361	0.0250871
0.0638909	0.0107664	0.0251556
0.0640571	0.0107968	0.0252242
0.0642232	0.0108272	0.0252927
0.0643894	0.0108576	0.0253613
0.0645556	0.010888	0.02543
0.0647217	0.0109184	0.0254986
0.0648879	0.0109488	0.0255673
0.0650541	0.0109792	0.025636
0.0652202	0.0110097	0.0257047
0.0653864	0.0110401	0.0257734
0.0655526	0.0110706	0.0258422
0.0657187	0.0111011	0.025911
0.0658849	0.0111316	0.0259798
0.0660511	0.0111621	0.0260487
0.0662172	0.0111926	0.0261175
0.0663834	0.0112231	0.0261864
0.0665495	0.0112537	0.0262554
0.0667157	0.0112842	0.0263243
0.0668819	0.0113148	0.0263933
0.067048	0.0113453	0.0264623
0.0672142	0.0113759	0.0265313
0.0673804	0.0114065	0.0266003
0.0675465	0.0114371	0.0266694
0.0677127	0.0114677	0.0267385
0.0678789	0.0114984	0.0268076
0.068045	0.011529	0.0268768
0.0682112	0.0115596	0.0269459
0.0683774	0.0115903	0.0270151
0.0685435	0.011621	0.0270843
0.0687097	0.0116516	0.0271536
0.0688759	0.0116823	0.0272229
0.069042	0.011713	0.0272922
0.0692082	0.0117438	0.0273615
0.0693744	0.0117745	0.0274308
0.0695405	0.0118052	0.0275002
0.0697067	0.011836	0.0275696
0.0698729	0.0118667	0.027639
0.070039	0.0118975	0.0277085
0.0702052	0.0119283	0.027778
0.0703714	0.0119591	0.0278475
0.0705375	0.0119899	0.027917
0.0707037	0.0120207	0.0279865
0.0708699	0.0120516	0.0280561
0.071036	0.0120824	0.0281257
0.0712022	0.0121133	0.0281954
0.0713684	0.0121441	0.028265
0.0715345	0.012175	0.0283347
0.0717007	0.0122059	0.0284044
0.0718669	0.0122368	0.0284742
0.072033	0.0122677	0.0285439
0.0721992	0.0122987	0.0286137
0.0723654	0.0123296	0.0286835
0.0725315	0.0123605	0.0287534
0.0726977	0.0123915	0.0288232
0.0728639	0.0124225	0.0288931
0.07303	0.0124535	0.0289631
0.0731962	0.0124845	0.029033
0.0733624	0.0125155	0.029103
0.0735285	0.0125465	0.029173
0.0736947	0.0125775	0.029243
0.0738609	0.0126086	0.0293131
0.074027	0.0126396	0.0293832
0.0741932	0.0126707	0.0294533
0.0743594	0.0127018	0.0295234
0.0745255	0.0127329	0.0295936
0.0746917	0.012764	0.0296638
0.0748579	0.0127951	0.029734
0.075024	0.0128263	0.0298043
0.0751902	0.0128574	0.0298745
0.0753564	0.0128886	0.0299448
0.0755225	0.0129197	0.0300152
0.0756887	0.0129509	0.0300855
0.0758549	0.0129821	0.0301559
0.076021	0.0130133	0.0302263
0.0761872	0.0130445	0.0302968
0.0763534	0.0130757	0.0303672
0.0765195	0.013107	0.0304377
0.0766857	0.0131382	0.0305082
0.0768519	0.0131695	0.0305788
0.077018	0.0132008	0.0306494
0.0771842	0.0132321	0.03072
0.0773504	0.0132634	0.0307906
0.0775165	0.0132947	0.0308613
0.0776827	0.013326	0.030932
0.0778488	0.0133574	0.0310027
0.078015	0.0133887	0.0310734
0.0781812	0.0134201	0.0311442
0.0783473	0.0134515	0.031215
0.0785135	0.0134829	0.0312858
0.0786797	0.0135143	0.0313567
0.0788458	0.0135457	0.0314276
0.079012	0.0135771	0.0314985
0.0791782	0.0136086	0.0315695
0.0793443	0.01364	0.0316404
0.0795105	0.0136715	0.0317114
0.0796767	0.013703	0.0317825
0.0798428	0.0137345	0.0318535
0.080009	0.013766	0.0319246
0.0801752	0.0137975	0.0319957
0.0803413	0.013829	0.0320669
0.0805075	0.0138606	0.0321381
0.0806737	0.0138921	0.0322093
0.0808398	0.0139237	0.0322805
0.081006	0.0139553	0.0323518
0.0811722	0.0139869	0.032423
0.0813383	0.0140185	0.0324944
0.0815045	0.0140501	0.0325657
0.0816707	0.0140818	0.0326371
0.0818368	0.0141134	0.0327085
0.082003	0.0141451	0.0327799
0.0821692	0.0141768	0.0328514
0.0823353	0.0142085	0.0329229
0.0825015	0.0142402	0.0329944
0.0826677	0.0142719	0.033066
0.0828338	0.0143036	0.0331376
0.083	0.0143353	0.0332092

## Sheet: Supplementary Figure 5h
Supplementary Figure 5h, Measured per-channel input efficiencies.
Channel index	Input efficiency Positive signal arm	Input efficiency Negative signal arm
1	1.00243	1.00107
2	0.999679	1.00149
3	1.0008	1.00824
4	1.00907	1.00679
5	1.00069	1.00522
6	1.00211	1.00322
7	0.998044	1.00088
8	1.00124	1.00515
9	0.996069	0.996574
10	1.0001	1.00052
11	0.998998	0.997436
12	1.00068	0.999731
13	0.99892	0.996776
14	0.998443	0.994572
15	0.99507	0.990861
16	0.99765	0.991461

## Sheet: Supplementary Figure 5i
Supplementary Figure 5i, Saturation function used in the AOC-DT.
z [V]	Saturation(z) [V]
-5	-3.26258
-4.98999	-3.26473
-4.97998	-3.2669
-4.96997	-3.2691
-4.95996	-3.27133
-4.94995	-3.27359
-4.93994	-3.27587
-4.92993	-3.27819
-4.91992	-3.28052
-4.90991	-3.28289
-4.8999	-3.28528
-4.88989	-3.2877
-4.87988	-3.29015
-4.86987	-3.29262
-4.85986	-3.29513
-4.84985	-3.29765
-4.83984	-3.30021
-4.82983	-3.30279
-4.81982	-3.3054
-4.80981	-3.30803
-4.7998	-3.31069
-4.78979	-3.31338
-4.77978	-3.31609
-4.76977	-3.31883
-4.75976	-3.3216
-4.74975	-3.32439
-4.73974	-3.32721
-4.72973	-3.33005
-4.71972	-3.33292
-4.70971	-3.33581
-4.6997	-3.33873
-4.68969	-3.34168
-4.67968	-3.34465
-4.66967	-3.34765
-4.65966	-3.35067
-4.64965	-3.35372
-4.63964	-3.35679
-4.62963	-3.35988
-4.61962	-3.36301
-4.60961	-3.36615
-4.5996	-3.36932
-4.58959	-3.37252
-4.57958	-3.37574
-4.56957	-3.37898
-4.55956	-3.38225
-4.54955	-3.38555
-4.53954	-3.38886
-4.52953	-3.3922
-4.51952	-3.39557
-4.50951	-3.39896
-4.4995	-3.40237
-4.48949	-3.40581
-4.47948	-3.40927
-4.46947	-3.41275
-4.45946	-3.41626
-4.44945	-3.41978
-4.43944	-3.42334
-4.42943	-3.42691
-4.41942	-3.43051
-4.40941	-3.43413
-4.3994	-3.43777
-4.38939	-3.44144
-4.37938	-3.44513
-4.36937	-3.44884
-4.35936	-3.45257
-4.34935	-3.45633
-4.33934	-3.4601
-4.32933	-3.4639
-4.31932	-3.46772
-4.30931	-3.47156
-4.2993	-3.47543
-4.28929	-3.47931
-4.27928	-3.48322
-4.26927	-3.48714
-4.25926	-3.49109
-4.24925	-3.49506
-4.23924	-3.49905
-4.22923	-3.50306
-4.21922	-3.50709
-4.20921	-3.51114
-4.1992	-3.51522
-4.18919	-3.51931
-4.17918	-3.52342
-4.16917	-3.52755
-4.15916	-3.5317
-4.14915	-3.53588
-4.13914	-3.54007
-4.12913	-3.54428
-4.11912	-3.54065
-4.10911	-3.5368
-4.0991	-3.53291
-4.08909	-3.52897
-4.07908	-3.52498
-4.06907	-3.52095
-4.05906	-3.51687
-4.04905	-3.51274
-4.03904	-3.50857
-4.02903	-3.50435
-4.01902	-3.50009
-4.00901	-3.49578
-3.999	-3.49143
-3.98899	-3.48703
-3.97898	-3.48259
-3.96897	-3.47811
-3.95896	-3.47357
-3.94895	-3.469
-3.93894	-3.46438
-3.92893	-3.45972
-3.91892	-3.45501
-3.90891	-3.45027
-3.8989	-3.44547
-3.88889	-3.44064
-3.87888	-3.43576
-3.86887	-3.43084
-3.85886	-3.42588
-3.84885	-3.42087
-3.83884	-3.41583
-3.82883	-3.41074
-3.81882	-3.40561
-3.80881	-3.40044
-3.7988	-3.39522
-3.78879	-3.38997
-3.77878	-3.38467
-3.76877	-3.37934
-3.75876	-3.37396
-3.74875	-3.36855
-3.73874	-3.36309
-3.72873	-3.35759
-3.71872	-3.35206
-3.70871	-3.34648
-3.6987	-3.34087
-3.68869	-3.33522
-3.67868	-3.32952
-3.66867	-3.32379
-3.65866	-3.31802
-3.64865	-3.31221
-3.63864	-3.30637
-3.62863	-3.30048
-3.61862	-3.29456
-3.60861	-3.2886
-3.5986	-3.28261
-3.58859	-3.27657
-3.57858	-3.2705
-3.56857	-3.26439
-3.55856	-3.25825
-3.54855	-3.25207
-3.53854	-3.24585
-3.52853	-3.2396
-3.51852	-3.23331
-3.50851	-3.22699
-3.4985	-3.22063
-3.48849	-3.21424
-3.47848	-3.20781
-3.46847	-3.20134
-3.45846	-3.19485
-3.44845	-3.18831
-3.43844	-3.18175
-3.42843	-3.17515
-3.41842	-3.16851
-3.40841	-3.16184
-3.3984	-3.15514
-3.38839	-3.14841
-3.37838	-3.14164
-3.36837	-3.13484
-3.35836	-3.12801
-3.34835	-3.12114
-3.33834	-3.11425
-3.32833	-3.10732
-3.31832	-3.10036
-3.30831	-3.09337
-3.2983	-3.08634
-3.28829	-3.07929
-3.27828	-3.0722
-3.26827	-3.06509
-3.25826	-3.05794
-3.24825	-3.05076
-3.23824	-3.04356
-3.22823	-3.03632
-3.21822	-3.02905
-3.20821	-3.02176
-3.1982	-3.01443
-3.18819	-3.00707
-3.17818	-2.99969
-3.16817	-2.99228
-3.15816	-2.98484
-3.14815	-2.97737
-3.13814	-2.96987
-3.12813	-2.96235
-3.11812	-2.95479
-3.10811	-2.94721
-3.0981	-2.9396
-3.08809	-2.93197
-3.07808	-2.92431
-3.06807	-2.91662
-3.05806	-2.9089
-3.04805	-2.90116
-3.03804	-2.89339
-3.02803	-2.8856
-3.01802	-2.87778
-3.00801	-2.86994
-2.998	-2.86206
-2.98799	-2.85417
-2.97798	-2.84625
-2.96797	-2.8383
-2.95796	-2.83033
-2.94795	-2.82234
-2.93794	-2.81432
-2.92793	-2.80628
-2.91792	-2.79821
-2.90791	-2.79012
-2.8979	-2.782
-2.88789	-2.77387
-2.87788	-2.76571
-2.86787	-2.75752
-2.85786	-2.74932
-2.84785	-2.74109
-2.83784	-2.73284
-2.82783	-2.72456
-2.81782	-2.71627
-2.80781	-2.70795
-2.7978	-2.69961
-2.78779	-2.69125
-2.77778	-2.68287
-2.76777	-2.67447
-2.75776	-2.66604
-2.74775	-2.6576
-2.73774	-2.64914
-2.72773	-2.64065
-2.71772	-2.63214
-2.70771	-2.62362
-2.6977	-2.61507
-2.68769	-2.60651
-2.67768	-2.59793
-2.66767	-2.58932
-2.65766	-2.5807
-2.64765	-2.57206
-2.63764	-2.5634
-2.62763	-2.55472
-2.61762	-2.54602
-2.60761	-2.53731
-2.5976	-2.52857
-2.58759	-2.51982
-2.57758	-2.51105
-2.56757	-2.50226
-2.55756	-2.49346
-2.54755	-2.48464
-2.53754	-2.4758
-2.52753	-2.46695
-2.51752	-2.45807
-2.50751	-2.44918
-2.4975	-2.44028
-2.48749	-2.43136
-2.47748	-2.42242
-2.46747	-2.41347
-2.45746	-2.4045
-2.44745	-2.39551
-2.43744	-2.38651
-2.42743	-2.3775
-2.41742	-2.36847
-2.40741	-2.35942
-2.3974	-2.35036
-2.38739	-2.34129
-2.37738	-2.3322
-2.36737	-2.3231
-2.35736	-2.31398
-2.34735	-2.30485
-2.33734	-2.2957
-2.32733	-2.28654
-2.31732	-2.27737
-2.30731	-2.26818
-2.2973	-2.25898
-2.28729	-2.24977
-2.27728	-2.24055
-2.26727	-2.23131
-2.25726	-2.22206
-2.24725	-2.21279
-2.23724	-2.20352
-2.22723	-2.19423
-2.21722	-2.18493
-2.20721	-2.17562
-2.1972	-2.16629
-2.18719	-2.15696
-2.17718	-2.14761
-2.16717	-2.13825
-2.15716	-2.12888
-2.14715	-2.1195
-2.13714	-2.11011
-2.12713	-2.10071
-2.11712	-2.0913
-2.10711	-2.08187
-2.0971	-2.07244
-2.08709	-2.06299
-2.07708	-2.05354
-2.06707	-2.04407
-2.05706	-2.0346
-2.04705	-2.02511
-2.03704	-2.01562
-2.02703	-2.00612
-2.01702	-1.9966
-2.00701	-1.98708
-1.997	-1.97755
-1.98699	-1.96801
-1.97698	-1.95846
-1.96697	-1.9489
-1.95696	-1.93933
-1.94695	-1.92976
-1.93694	-1.92017
-1.92693	-1.91058
-1.91692	-1.90098
-1.90691	-1.89137
-1.8969	-1.88176
-1.88689	-1.87213
-1.87688	-1.8625
-1.86687	-1.85286
-1.85686	-1.84321
-1.84685	-1.83356
-1.83684	-1.8239
-1.82683	-1.81423
-1.81682	-1.80455
-1.80681	-1.79487
-1.7968	-1.78518
-1.78679	-1.77548
-1.77678	-1.76578
-1.76677	-1.75607
-1.75676	-1.74635
-1.74675	-1.73663
-1.73674	-1.7269
-1.72673	-1.71716
-1.71672	-1.70742
-1.70671	-1.69767
-1.6967	-1.68792
-1.68669	-1.67816
-1.67668	-1.6684
-1.66667	-1.65862
-1.65666	-1.64885
-1.64665	-1.63907
-1.63664	-1.62928
-1.62663	-1.61949
-1.61662	-1.60969
-1.60661	-1.59989
-1.5966	-1.59008
-1.58659	-1.58027
-1.57658	-1.57045
-1.56657	-1.56063
-1.55656	-1.55081
-1.54655	-1.54098
-1.53654	-1.53114
-1.52653	-1.5213
-1.51652	-1.51146
-1.50651	-1.50161
-1.4965	-1.49176
-1.48649	-1.4819
-1.47648	-1.47204
-1.46647	-1.46218
-1.45646	-1.45231
-1.44645	-1.44244
-1.43644	-1.43256
-1.42643	-1.42269
-1.41642	-1.4128
-1.40641	-1.40292
-1.3964	-1.39303
-1.38639	-1.38314
-1.37638	-1.37324
-1.36637	-1.36334
-1.35636	-1.35344
-1.34635	-1.34353
-1.33634	-1.33363
-1.32633	-1.32371
-1.31632	-1.3138
-1.30631	-1.30388
-1.2963	-1.29396
-1.28629	-1.28404
-1.27628	-1.27412
-1.26627	-1.26419
-1.25626	-1.25426
-1.24625	-1.24433
-1.23624	-1.23439
-1.22623	-1.22445
-1.21622	-1.21451
-1.20621	-1.20457
-1.1962	-1.19463
-1.18619	-1.18468
-1.17618	-1.17473
-1.16617	-1.16478
-1.15616	-1.15483
-1.14615	-1.14488
-1.13614	-1.13492
-1.12613	-1.12496
-1.11612	-1.115
-1.10611	-1.10504
-1.0961	-1.09508
-1.08609	-1.08511
-1.07608	-1.07515
-1.06607	-1.06518
-1.05606	-1.05521
-1.04605	-1.04524
-1.03604	-1.03527
-1.02603	-1.02529
-1.01602	-1.01532
-1.00601	-1.00534
-0.995996	-0.995364
-0.985986	-0.985385
-0.975976	-0.975404
-0.965966	-0.965423
-0.955956	-0.95544
-0.945946	-0.945457
-0.935936	-0.935472
-0.925926	-0.925486
-0.915916	-0.915499
-0.905906	-0.905511
-0.895896	-0.895522
-0.885886	-0.885533
-0.875876	-0.875542
-0.865866	-0.865551
-0.855856	-0.855558
-0.845846	-0.845565
-0.835836	-0.835571
-0.825826	-0.825577
-0.815816	-0.815581
-0.805806	-0.805585
-0.795796	-0.795589
-0.785786	-0.785591
-0.775776	-0.775593
-0.765766	-0.765595
-0.755756	-0.755596
-0.745746	-0.745596
-0.735736	-0.735596
-0.725726	-0.725595
-0.715716	-0.715594
-0.705706	-0.705592
-0.695696	-0.69559
-0.685686	-0.685587
-0.675676	-0.675584
-0.665666	-0.665581
-0.655656	-0.655577
-0.645646	-0.645573
-0.635636	-0.635568
-0.625626	-0.625563
-0.615616	-0.615558
-0.605606	-0.605552
-0.595596	-0.595547
-0.585586	-0.585541
-0.575576	-0.575534
-0.565566	-0.565528
-0.555556	-0.555521
-0.545546	-0.545514
-0.535536	-0.535507
-0.525526	-0.525499
-0.515516	-0.515492
-0.505506	-0.505484
-0.495495	-0.495476
-0.485485	-0.485468
-0.475475	-0.47546
-0.465465	-0.465451
-0.455455	-0.455443
-0.445445	-0.445434
-0.435435	-0.435425
-0.425425	-0.425416
-0.415415	-0.415407
-0.405405	-0.405398
-0.395395	-0.395389
-0.385385	-0.38538
-0.375375	-0.37537
-0.365365	-0.365361
-0.355355	-0.355352
-0.345345	-0.345342
-0.335335	-0.335333
-0.325325	-0.325323
-0.315315	-0.315313
-0.305305	-0.305304
-0.295295	-0.295294
-0.285285	-0.285284
-0.275275	-0.275274
-0.265265	-0.265264
-0.255255	-0.255255
-0.245245	-0.245245
-0.235235	-0.235235
-0.225225	-0.225225
-0.215215	-0.215215
-0.205205	-0.205205
-0.195195	-0.195195
-0.185185	-0.185185
-0.175175	-0.175175
-0.165165	-0.165165
-0.155155	-0.155155
-0.145145	-0.145145
-0.135135	-0.135135
-0.125125	-0.125125
-0.115115	-0.115115
-0.105105	-0.105105
-0.0950951	-0.0950951
-0.0850851	-0.0850851
-0.0750751	-0.0750751
-0.0650651	-0.0650651
-0.0550551	-0.0550551
-0.045045	-0.045045
-0.035035	-0.035035
-0.025025	-0.025025
-0.015015	-0.015015
-0.00500501	-0.00500501
0.00500501	0.00500501
0.015015	0.015015
0.025025	0.025025
0.035035	0.035035
0.045045	0.045045
0.0550551	0.0550551
0.0650651	0.0650651
0.0750751	0.0750751
0.0850851	0.0850851
0.0950951	0.0950951
0.105105	0.105105
0.115115	0.115115
0.125125	0.125125
0.135135	0.135135
0.145145	0.145145
0.155155	0.155155
0.165165	0.165165
0.175175	0.175175
0.185185	0.185185
0.195195	0.195195
0.205205	0.205205
0.215215	0.215215
0.225225	0.225225
0.235235	0.235235
0.245245	0.245245
0.255255	0.255255
0.265265	0.265264
0.275275	0.275274
0.285285	0.285284
0.295295	0.295294
0.305305	0.305304
0.315315	0.315313
0.325325	0.325323
0.335335	0.335333
0.345345	0.345342
0.355355	0.355352
0.365365	0.365361
0.375375	0.37537
0.385385	0.38538
0.395395	0.395389
0.405405	0.405398
0.415415	0.415407
0.425425	0.425416
0.435435	0.435425
0.445445	0.445434
0.455455	0.455443
0.465465	0.465451
0.475475	0.47546
0.485485	0.485468
0.495495	0.495476
0.505506	0.505484
0.515516	0.515492
0.525526	0.525499
0.535536	0.535507
0.545546	0.545514
0.555556	0.555521
0.565566	0.565528
0.575576	0.575534
0.585586	0.585541
0.595596	0.595547
0.605606	0.605552
0.615616	0.615558
0.625626	0.625563
0.635636	0.635568
0.645646	0.645573
0.655656	0.655577
0.665666	0.665581
0.675676	0.675584
0.685686	0.685587
0.695696	0.69559
0.705706	0.705592
0.715716	0.715594
0.725726	0.725595
0.735736	0.735596
0.745746	0.745596
0.755756	0.755596
0.765766	0.765595
0.775776	0.775593
0.785786	0.785591
0.795796	0.795589
0.805806	0.805585
0.815816	0.815581
0.825826	0.825577
0.835836	0.835571
0.845846	0.845565
0.855856	0.855558
0.865866	0.865551
0.875876	0.875542
0.885886	0.885533
0.895896	0.895522
0.905906	0.905511
0.915916	0.915499
0.925926	0.925486
0.935936	0.935472
0.945946	0.945457
0.955956	0.95544
0.965966	0.965423
0.975976	0.975404
0.985986	0.985385
0.995996	0.995364
1.00601	1.00534
1.01602	1.01532
1.02603	1.02529
1.03604	1.03527
1.04605	1.04524
1.05606	1.05521
1.06607	1.06518
1.07608	1.07515
1.08609	1.08511
1.0961	1.09508
1.10611	1.10504
1.11612	1.115
1.12613	1.12496
1.13614	1.13492
1.14615	1.14488
1.15616	1.15483
1.16617	1.16478
1.17618	1.17473
1.18619	1.18468
1.1962	1.19463
1.20621	1.20457
1.21622	1.21451
1.22623	1.22445
1.23624	1.23439
1.24625	1.24433
1.25626	1.25426
1.26627	1.26419
1.27628	1.27412
1.28629	1.28404
1.2963	1.29396
1.30631	1.30388
1.31632	1.3138
1.32633	1.32371
1.33634	1.33363
1.34635	1.34353
1.35636	1.35344
1.36637	1.36334
1.37638	1.37324
1.38639	1.38314
1.3964	1.39303
1.40641	1.40292
1.41642	1.4128
1.42643	1.42269
1.43644	1.43256
1.44645	1.44244
1.45646	1.45231
1.46647	1.46218
1.47648	1.47204
1.48649	1.4819
1.4965	1.49176
1.50651	1.50161
1.51652	1.51146
1.52653	1.5213
1.53654	1.53114
1.54655	1.54098
1.55656	1.55081
1.56657	1.56063
1.57658	1.57045
1.58659	1.58027
1.5966	1.59008
1.60661	1.59989
1.61662	1.60969
1.62663	1.61949
1.63664	1.62928
1.64665	1.63907
1.65666	1.64885
1.66667	1.65862
1.67668	1.6684
1.68669	1.67816
1.6967	1.68792
1.70671	1.69767
1.71672	1.70742
1.72673	1.71716
1.73674	1.7269
1.74675	1.73663
1.75676	1.74635
1.76677	1.75607
1.77678	1.76578
1.78679	1.77548
1.7968	1.78518
1.80681	1.79487
1.81682	1.80455
1.82683	1.81423
1.83684	1.8239
1.84685	1.83356
1.85686	1.84321
1.86687	1.85286
1.87688	1.8625
1.88689	1.87213
1.8969	1.88176
1.90691	1.89137
1.91692	1.90098
1.92693	1.91058
1.93694	1.92017
1.94695	1.92976
1.95696	1.93933
1.96697	1.9489
1.97698	1.95846
1.98699	1.96801
1.997	1.97755
2.00701	1.98708
2.01702	1.9966
2.02703	2.00612
2.03704	2.01562
2.04705	2.02511
2.05706	2.0346
2.06707	2.04407
2.07708	2.05354
2.08709	2.06299
2.0971	2.07244
2.10711	2.08187
2.11712	2.0913
2.12713	2.10071
2.13714	2.11011
2.14715	2.1195
2.15716	2.12888
2.16717	2.13825
2.17718	2.14761
2.18719	2.15696
2.1972	2.16629
2.20721	2.17562
2.21722	2.18493
2.22723	2.19423
2.23724	2.20352
2.24725	2.21279
2.25726	2.22206
2.26727	2.23131
2.27728	2.24055
2.28729	2.24977
2.2973	2.25898
2.30731	2.26818
2.31732	2.27737
2.32733	2.28654
2.33734	2.2957
2.34735	2.30485
2.35736	2.31398
2.36737	2.3231
2.37738	2.3322
2.38739	2.34129
2.3974	2.35036
2.40741	2.35942
2.41742	2.36847
2.42743	2.3775
2.43744	2.38651
2.44745	2.39551
2.45746	2.4045
2.46747	2.41347
2.47748	2.42242
2.48749	2.43136
2.4975	2.44028
2.50751	2.44918
2.51752	2.45807
2.52753	2.46695
2.53754	2.4758
2.54755	2.48464
2.55756	2.49346
2.56757	2.50226
2.57758	2.51105
2.58759	2.51982
2.5976	2.52857
2.60761	2.53731
2.61762	2.54602
2.62763	2.55472
2.63764	2.5634
2.64765	2.57206
2.65766	2.5807
2.66767	2.58932
2.67768	2.59793
2.68769	2.60651
2.6977	2.61507
2.70771	2.62362
2.71772	2.63214
2.72773	2.64065
2.73774	2.64914
2.74775	2.6576
2.75776	2.66604
2.76777	2.67447
2.77778	2.68287
2.78779	2.69125
2.7978	2.69961
2.80781	2.70795
2.81782	2.71627
2.82783	2.72456
2.83784	2.73284
2.84785	2.74109
2.85786	2.74932
2.86787	2.75752
2.87788	2.76571
2.88789	2.77387
2.8979	2.782
2.90791	2.79012
2.91792	2.79821
2.92793	2.80628
2.93794	2.81432
2.94795	2.82234
2.95796	2.83033
2.96797	2.8383
2.97798	2.84625
2.98799	2.85417
2.998	2.86206
3.00801	2.86994
3.01802	2.87778
3.02803	2.8856
3.03804	2.89339
3.04805	2.90116
3.05806	2.9089
3.06807	2.91662
3.07808	2.92431
3.08809	2.93197
3.0981	2.9396
3.10811	2.94721
3.11812	2.95479
3.12813	2.96235
3.13814	2.96987
3.14815	2.97737
3.15816	2.98484
3.16817	2.99228
3.17818	2.99969
3.18819	3.00707
3.1982	3.01443
3.20821	3.02176
3.21822	3.02905
3.22823	3.03632
3.23824	3.04356
3.24825	3.05076
3.25826	3.05794
3.26827	3.06509
3.27828	3.0722
3.28829	3.07929
3.2983	3.08634
3.30831	3.09337
3.31832	3.10036
3.32833	3.10732
3.33834	3.11425
3.34835	3.12114
3.35836	3.12801
3.36837	3.13484
3.37838	3.14164
3.38839	3.14841
3.3984	3.15514
3.40841	3.16184
3.41842	3.16851
3.42843	3.17515
3.43844	3.18175
3.44845	3.18831
3.45846	3.19485
3.46847	3.20134
3.47848	3.20781
3.48849	3.21424
3.4985	3.22063
3.50851	3.22699
3.51852	3.23331
3.52853	3.2396
3.53854	3.24585
3.54855	3.25207
3.55856	3.25825
3.56857	3.26439
3.57858	3.2705
3.58859	3.27657
3.5986	3.28261
3.60861	3.2886
3.61862	3.29456
3.62863	3.30048
3.63864	3.30637
3.64865	3.31221
3.65866	3.31802
3.66867	3.32379
3.67868	3.32952
3.68869	3.33522
3.6987	3.34087
3.70871	3.34648
3.71872	3.35206
3.72873	3.35759
3.73874	3.36309
3.74875	3.36855
3.75876	3.37396
3.76877	3.37934
3.77878	3.38467
3.78879	3.38997
3.7988	3.39522
3.80881	3.40044
3.81882	3.40561
3.82883	3.41074
3.83884	3.41583
3.84885	3.42087
3.85886	3.42588
3.86887	3.43084
3.87888	3.43576
3.88889	3.44064
3.8989	3.44547
3.90891	3.45027
3.91892	3.45501
3.92893	3.45972
3.93894	3.46438
3.94895	3.469
3.95896	3.47357
3.96897	3.47811
3.97898	3.48259
3.98899	3.48703
3.999	3.49143
4.00901	3.49578
4.01902	3.50009
4.02903	3.50435
4.03904	3.50857
4.04905	3.51274
4.05906	3.51687
4.06907	3.52095
4.07908	3.52498
4.08909	3.52897
4.0991	3.53291
4.10911	3.5368
4.11912	3.54065
4.12913	3.54445
4.13914	3.54821
4.14915	3.55191
4.15916	3.55557
4.16917	3.55919
4.17918	3.56275
4.18919	3.56627
4.1992	3.56973
4.20921	3.57315
4.21922	3.57652
4.22923	3.57985
4.23924	3.58312
4.24925	3.58635
4.25926	3.58952
4.26927	3.59265
4.27928	3.59573
4.28929	3.59875
4.2993	3.60173
4.30931	3.60466
4.31932	3.60754
4.32933	3.61037
4.33934	3.61314
4.34935	3.61587
4.35936	3.61855
4.36937	3.62117
4.37938	3.62375
4.38939	3.62627
4.3994	3.62874
4.40941	3.63116
4.41942	3.63353
4.42943	3.63585
4.43944	3.63812
4.44945	3.64033
4.45946	3.64249
4.46947	3.6446
4.47948	3.64666
4.48949	3.64866
4.4995	3.65062
4.50951	3.65252
4.51952	3.65436
4.52953	3.65616
4.53954	3.6579
4.54955	3.65958
4.55956	3.66122
4.56957	3.6628
4.57958	3.66432
4.58959	3.66579
4.5996	3.66721
4.60961	3.66858
4.61962	3.66989
4.62963	3.67114
4.63964	3.67234
4.64965	3.67349
4.65966	3.67458
4.66967	3.67562
4.67968	3.6766
4.68969	3.67753
4.6997	3.6784
4.70971	3.67922
4.71972	3.67998
4.72973	3.68069
4.73974	3.68134
4.74975	3.68194
4.75976	3.68248
4.76977	3.68296
4.77978	3.68339
4.78979	3.68376
4.7998	3.68408
4.80981	3.68434
4.81982	3.68454
4.82983	3.68469
4.83984	3.68478
4.84985	3.68481
4.85986	3.68479
4.86987	3.68471
4.87988	3.68457
4.88989	3.68438
4.8999	3.68413
4.90991	3.68383
4.91992	3.68346
4.92993	3.68304
4.93994	3.68256
4.94995	3.68203
4.95996	3.68143
4.96997	3.68078
4.97998	3.68007
4.98999	3.67931
5	3.67848
