# Supplementary material for: Analog optical computer for AI inference and combinatorial optimization
Source: Nature. 2025 Sep 3;645(8080):354–61. doi: 10.1038/s41586-025-09430-z (PMC12422976; doi:10.1038/s41586-025-09430-z)
Supplement: Supplementary file 2 — Source data for Supplementary Figs. 1–13 [file 41586_2025_9430_MOESM2_ESM.zip › Supplementary_Figure_6.xlsx]

## Sheet: Supplementary Figure 6a
Supplementary Figure 6a, Mean-squared errors (MSEs) against AOC-DT and groundtruth as a function of AOC runs that are averaged over.
AOC solve runs	MSE to Digital	MSE to Groundtruth
1	0.00548233	0.00548597
2	0.00455154	0.00452334
3	0.00413881	0.00411576
4	0.00387106	0.00381363
5	0.00380444	0.00373897
6	0.0038533	0.00379112
7	0.00382393	0.0037689
8	0.00383982	0.00378738
9	0.00378514	0.0037154
10	0.00381345	0.0037377
11	0.00382731	0.00375341

## Sheet: Supplementary Figure 6b
Supplementary Figure 6b, Smoothness as a function of AOC runs.
AOC solve runs	Smoothness
1	0.852848
2	0.566448
3	0.468711
4	0.366111
5	0.309271
6	0.30941
7	0.315141
8	0.304469
9	0.289867
10	0.278006
11	0.277751

## Sheet: Supplementary Figure 6c
Supplementary Figure 6c
Example traces of the Gaussian regression for 1, 3, 8, and 11 repeats.
X	Y (Groundtruth)	Y (1 AOC runs)	Y (1 AOC runs) std	Y (3 AOC runs)	Y (3 AOC runs) std	Y (8 AOC runs)	Y (8 AOC runs) std	Y (11 AOC runs)	Y (11 AOC runs) std
-0.994161	-0.999264	-1.12526	0.134848	-1.09536	0.139401	-1.07121	0.142094	-1.06214	0.142119
-0.991876	-0.999236	-1.04732	0.170023	-1.03957	0.157277	-1.05725	0.152129	-1.07682	0.152038
-0.989908	-0.999212	-1.09189	0.162036	-1.05641	0.133179	-1.07746	0.145408	-1.09064	0.147094
-0.987679	-0.999184	-1.10122	0.121178	-1.03803	0.125158	-1.05479	0.132458	-1.07045	0.141864
-0.967595	-0.998883	-1.09071	0.120671	-1.05396	0.124016	-1.07895	0.132758	-1.09699	0.134319
-0.94144	-0.998334	-1.05469	0.134107	-1.11498	0.134378	-1.104	0.138675	-1.09752	0.135351
-0.932684	-0.9981	-1.09693	0.136249	-1.1024	0.135466	-1.09971	0.13457	-1.08498	0.136248
-0.881255	-0.995993	-1.10806	0.140831	-1.05405	0.14061	-1.06136	0.148002	-1.06684	0.146383
-0.879921	-0.995917	-1.08256	0.122364	-1.02559	0.137794	-1.04617	0.136257	-1.04717	0.14059
-0.875212	-0.995638	-1.048	0.140872	-1.06818	0.146157	-1.07134	0.140451	-1.0583	0.144038
-0.849468	-0.993778	-1.03982	0.119183	-1.02107	0.125839	-1.05972	0.138804	-1.07842	0.140536
-0.848397	-0.993686	-1.02508	0.131038	-1.02182	0.133499	-1.04332	0.135533	-1.05215	0.137256
-0.846797	-0.993548	-1.03052	0.125342	-1.09243	0.144382	-1.06507	0.142635	-1.0558	0.142434
-0.83007	-0.991925	-1.07214	0.135815	-1.05659	0.142505	-1.04834	0.13994	-1.04061	0.141475
-0.825276	-0.991396	-1.03029	0.147702	-1.06474	0.140627	-1.05867	0.139605	-1.04808	0.1374
-0.820663	-0.990857	-1.10817	0.125795	-1.07342	0.140764	-1.06532	0.145376	-1.05549	0.145938
-0.792922	-0.98692	-1.04424	0.103808	-1.06883	0.106818	-1.04427	0.129706	-1.04189	0.131123
-0.78937	-0.986318	-1.0719	0.123731	-1.08064	0.119156	-1.06783	0.134434	-1.05015	0.141127
-0.789281	-0.986303	-1.06182	0.14285	-1.08507	0.135846	-1.06985	0.132894	-1.05356	0.137625
-0.782364	-0.985058	-1.06044	0.136608	-1.03061	0.137101	-1.05318	0.142011	-1.06033	0.143498
-0.776968	-0.984018	-1.03275	0.119639	-1.09036	0.136111	-1.06803	0.146571	-1.0602	0.148371
-0.767023	-0.981929	-1.10885	0.164272	-1.0987	0.155445	-1.07439	0.148427	-1.06698	0.145333
-0.74849	-0.977376	-1.0666	0.135272	-1.07605	0.136982	-1.06	0.138624	-1.05058	0.136499
-0.747075	-0.97699	-1.09929	0.144118	-1.04438	0.138497	-1.03495	0.138863	-1.04003	0.146844
-0.734054	-0.973151	-0.978052	0.106701	-1.0384	0.13765	-1.03701	0.143659	-1.03869	0.141403
-0.73395	-0.973119	-0.998673	0.125037	-1.06539	0.137809	-1.03901	0.141265	-1.02968	0.136196
-0.733628	-0.973017	-1.05407	0.105944	-1.07178	0.121184	-1.06036	0.127886	-1.05535	0.132028
-0.725886	-0.970464	-0.992393	0.163136	-1.00555	0.155835	-1.00551	0.141887	-1.01218	0.142861
-0.725173	-0.970218	-1.05457	0.11973	-1.05266	0.136004	-1.03815	0.138813	-1.02968	0.140629
-0.710514	-0.964757	-1.08701	0.127034	-1.0337	0.131264	-1.0378	0.139293	-1.03832	0.137809
-0.686395	-0.953855	-1.01571	0.119393	-1.0106	0.135817	-1.0001	0.142811	-1.01095	0.14147
-0.683082	-0.952149	-1.08792	0.144478	-1.01668	0.143994	-1.01693	0.137296	-1.01899	0.142576
-0.68254	-0.951865	-1.02504	0.116034	-0.980005	0.144998	-1.00768	0.141242	-1.01466	0.140277
-0.681712	-0.951428	-1.03745	0.14952	-1.06298	0.138053	-1.03263	0.138734	-1.01916	0.137592
-0.67763	-0.949223	-1.01611	0.131918	-1.02072	0.127818	-1.00333	0.138654	-0.995716	0.138618
-0.672689	-0.946439	-0.972156	0.139927	-1.01919	0.136416	-1.00854	0.134891	-1.0026	0.138018
-0.656774	-0.93656	-0.898906	0.130063	-0.939471	0.133271	-0.956251	0.131663	-0.954313	0.132699
-0.636738	-0.921945	-1.00873	0.156772	-0.955365	0.152294	-0.959415	0.150571	-0.964998	0.150596
-0.609505	-0.897595	-0.934358	0.123836	-0.953382	0.133018	-0.944033	0.133881	-0.955291	0.131034
-0.601272	-0.889095	-0.865458	0.156271	-0.940622	0.146198	-0.924929	0.146284	-0.930033	0.144397
-0.598669	-0.886288	-0.891162	0.140269	-0.925632	0.147278	-0.908686	0.154345	-0.904517	0.150383
-0.596434	-0.883832	-0.931517	0.123637	-0.895214	0.132758	-0.922717	0.134308	-0.942344	0.136138
-0.596398	-0.883792	-0.911146	0.139807	-0.954656	0.130684	-0.940587	0.137271	-0.936402	0.135051
-0.592702	-0.879634	-0.958189	0.135649	-0.919018	0.142964	-0.922481	0.140325	-0.920552	0.141122
-0.583402	-0.868627	-0.925297	0.145612	-0.858745	0.148793	-0.894092	0.146717	-0.898526	0.142389
-0.57267	-0.854919	-0.954755	0.124462	-0.879281	0.144241	-0.881048	0.145808	-0.880816	0.139091
-0.570575	-0.852112	-0.82532	0.138059	-0.892959	0.145809	-0.894448	0.134384	-0.893867	0.139281
-0.553276	-0.827226	-0.817978	0.136671	-0.828647	0.155027	-0.836437	0.142594	-0.853839	0.144602
-0.550663	-0.823191	-0.794874	0.136097	-0.801239	0.13381	-0.819082	0.141345	-0.824511	0.140186
-0.540646	-0.807034	-0.859777	0.145222	-0.850696	0.140418	-0.853253	0.140145	-0.847584	0.138864
-0.533868	-0.795457	-0.828693	0.147734	-0.881069	0.148289	-0.845846	0.145434	-0.836872	0.141297
-0.516425	-0.76317	-0.879985	0.137561	-0.838349	0.138335	-0.82317	0.148517	-0.815523	0.146993
-0.506139	-0.742379	-0.862033	0.126916	-0.806588	0.139362	-0.798429	0.13296	-0.802809	0.134529
-0.50465	-0.739258	-0.797973	0.11228	-0.753554	0.1176	-0.782943	0.145206	-0.790119	0.142679
-0.486855	-0.699731	-0.772966	0.142768	-0.807283	0.139707	-0.784997	0.14049	-0.76834	0.140142
-0.46684	-0.650191	-0.734863	0.120209	-0.711322	0.13283	-0.700773	0.129251	-0.689269	0.131485
-0.46101	-0.634722	-0.660031	0.123729	-0.696505	0.134193	-0.681217	0.139913	-0.672167	0.139641
-0.460737	-0.633984	-0.711117	0.122567	-0.680479	0.129	-0.681828	0.127958	-0.678694	0.132175
-0.458124	-0.626888	-0.695577	0.129751	-0.653942	0.120965	-0.664845	0.135086	-0.670519	0.135268
-0.437173	-0.566477	-0.532323	0.121221	-0.518648	0.133421	-0.544945	0.146994	-0.559139	0.14559
-0.430873	-0.547092	-0.538386	0.125968	-0.538833	0.122039	-0.555774	0.130101	-0.561286	0.132506
-0.430126	-0.544755	-0.545347	0.110689	-0.521849	0.135619	-0.532728	0.139159	-0.545888	0.138151
-0.406158	-0.465578	-0.46899	0.112069	-0.460662	0.129439	-0.445738	0.134751	-0.441867	0.135734
-0.404204	-0.458766	-0.471171	0.123802	-0.452059	0.133629	-0.452691	0.134002	-0.443165	0.13418
-0.386361	-0.394105	-0.443578	0.135219	-0.374743	0.145174	-0.378787	0.135966	-0.376949	0.138235
-0.383326	-0.382677	-0.416434	0.113838	-0.380369	0.121367	-0.367214	0.129904	-0.357582	0.130773
-0.372103	-0.339355	-0.257412	0.172375	-0.30221	0.146963	-0.297399	0.141939	-0.292686	0.138782
-0.356125	-0.274904	-0.257824	0.14263	-0.245168	0.126876	-0.248013	0.140308	-0.254157	0.134718
-0.354516	-0.268244	-0.280334	0.136913	-0.287465	0.134689	-0.268497	0.139025	-0.261398	0.137204
-0.344382	-0.225584	-0.252526	0.112687	-0.216932	0.139214	-0.210381	0.132594	-0.217443	0.135914
-0.342443	-0.217287	-0.234726	0.141101	-0.1859	0.144966	-0.190262	0.138049	-0.194128	0.133494
-0.342297	-0.216664	-0.183244	0.116826	-0.171312	0.128419	-0.185382	0.129031	-0.196539	0.129144
-0.337433	-0.195664	-0.180354	0.115737	-0.174474	0.130397	-0.177331	0.135678	-0.185696	0.137384
-0.332856	-0.17568	-0.210543	0.122143	-0.174976	0.13258	-0.159588	0.130426	-0.152643	0.133151
-0.324705	-0.139565	-0.0786555	0.14467	-0.126154	0.145086	-0.127632	0.140286	-0.123529	0.137753
-0.315373	-0.0974532	-0.0521166	0.114422	-0.0306653	0.144179	-0.0531978	0.141001	-0.0632304	0.141962
-0.298001	-0.0171412	-0.0539405	0.1199	0.000105048	0.140245	-0.000628924	0.139024	0.00341318	0.136783
-0.282375	0.0568187	0.110326	0.115865	0.139696	0.122126	0.109812	0.133867	0.10499	0.130981
-0.275145	0.091453	0.080516	0.123973	0.122471	0.144033	0.115	0.137736	0.117317	0.138713
-0.271179	0.110534	0.162298	0.150705	0.103871	0.140379	0.130817	0.149372	0.137257	0.147465
-0.264801	0.141325	0.171736	0.126922	0.185676	0.130669	0.169579	0.136446	0.165083	0.135577
-0.255534	0.186214	0.251278	0.171331	0.212445	0.146059	0.21986	0.141519	0.222584	0.140651
-0.254959	0.189003	0.30364	0.133983	0.227505	0.15159	0.233976	0.140671	0.231169	0.136181
-0.237301	0.274628	0.263509	0.117215	0.278722	0.119858	0.284376	0.126804	0.302295	0.129648
-0.234272	0.289273	0.318388	0.127433	0.336242	0.145382	0.335907	0.135703	0.333394	0.131934
-0.223897	0.339249	0.439484	0.158353	0.361807	0.149845	0.375567	0.139217	0.376978	0.135008
-0.219104	0.362193	0.461556	0.125352	0.424736	0.13316	0.406475	0.136124	0.401906	0.133641
-0.218444	0.365343	0.447016	0.13749	0.421751	0.138918	0.416451	0.135262	0.406046	0.136725
-0.208341	0.413258	0.505403	0.130556	0.466978	0.134713	0.461383	0.140271	0.461836	0.1364
-0.198464	0.459426	0.502627	0.122666	0.529882	0.132288	0.513795	0.143756	0.509972	0.141998
-0.176654	0.558142	0.650114	0.147555	0.654181	0.131636	0.635029	0.136253	0.621373	0.133844
-0.175721	0.562244	0.643453	0.109061	0.6135	0.115943	0.617815	0.124354	0.62292	0.131601
-0.172673	0.575572	0.629757	0.125475	0.588126	0.131615	0.597761	0.143404	0.613248	0.142888
-0.150021	0.670458	0.6948	0.141963	0.686587	0.137391	0.704958	0.129692	0.719754	0.136937
-0.141191	0.705175	0.775252	0.136417	0.746686	0.136219	0.755343	0.138902	0.758386	0.140437
-0.131993	0.739799	0.710176	0.118035	0.742531	0.145348	0.763299	0.145136	0.770056	0.142971
-0.117273	0.791626	0.733389	0.130318	0.810248	0.151827	0.813545	0.143757	0.815404	0.142031
-0.109585	0.8168	0.830099	0.146631	0.859241	0.137942	0.86006	0.134743	0.851036	0.133791
-0.0989974	0.849182	0.920731	0.123148	0.884152	0.135733	0.882416	0.139162	0.864215	0.141483
-0.0692958	0.924627	0.976843	0.129842	0.945283	0.139929	0.953879	0.137345	0.959824	0.137764
-0.0597082	0.943765	1.00853	0.113765	0.942638	0.144081	0.960082	0.143059	0.977955	0.145623
-0.0477557	0.963841	0.959702	0.129366	0.98071	0.141917	0.991964	0.134928	1.00684	0.136035
-0.017396	0.995164	1.0002	0.133561	1.03689	0.134555	1.04124	0.140452	1.04731	0.141283
0.00277126	0.999877	1.13811	0.142488	1.08598	0.144058	1.0772	0.141822	1.07925	0.142646
0.0145923	0.996596	1.17801	0.122201	1.12225	0.132975	1.10205	0.144341	1.10101	0.143656
0.0234567	0.991216	1.08637	0.116073	1.10437	0.137232	1.12254	0.140548	1.1197	0.141553
0.0629637	0.937564	1.08194	0.121291	1.06937	0.142657	1.03668	0.138772	1.02959	0.137217
0.0943831	0.862429	0.969284	0.133953	0.992322	0.140453	0.965442	0.14166	0.956937	0.137489
0.106981	0.825014	0.900392	0.108887	0.922458	0.132101	0.918351	0.141673	0.910781	0.13895
0.10932	0.817643	0.796359	0.133658	0.883652	0.148158	0.889833	0.138193	0.890031	0.136194
0.12864	0.752005	0.875541	0.156681	0.832502	0.140741	0.833328	0.1415	0.84285	0.14258
0.135431	0.727052	0.819025	0.131386	0.797802	0.132333	0.813633	0.140304	0.822062	0.13827
0.147809	0.679284	0.760291	0.143549	0.736283	0.139769	0.748964	0.146818	0.759289	0.143554
0.155851	0.646796	0.761883	0.139439	0.703955	0.146585	0.724416	0.138233	0.733214	0.141673
0.156371	0.644657	0.72708	0.131484	0.692992	0.125798	0.707452	0.133663	0.720506	0.13573
0.166419	0.602531	0.709727	0.10849	0.72008	0.121102	0.689929	0.131484	0.68568	0.128135
0.178926	0.548103	0.608356	0.137777	0.613386	0.130099	0.631643	0.131231	0.636463	0.134115
0.181329	0.537418	0.583373	0.115918	0.588516	0.134899	0.595916	0.14114	0.608804	0.144208
0.187159	0.511222	0.584237	0.114602	0.60489	0.121138	0.600866	0.137177	0.597098	0.13488
0.188875	0.503442	0.604239	0.11767	0.579773	0.145862	0.582517	0.141053	0.579315	0.139642
0.201791	0.443963	0.477237	0.151285	0.540181	0.13876	0.528119	0.127746	0.525241	0.129685
0.20887	0.410769	0.553143	0.126259	0.498853	0.133981	0.51066	0.129224	0.510424	0.131662
0.211408	0.398782	0.490241	0.140572	0.448992	0.144635	0.464896	0.144686	0.475593	0.139072
0.21975	0.359103	0.458452	0.115732	0.448876	0.126234	0.432795	0.135924	0.435213	0.136483
0.222949	0.343795	0.489384	0.147254	0.468436	0.140074	0.437952	0.138102	0.429085	0.137503
0.232251	0.299038	0.335917	0.117311	0.381971	0.133876	0.394685	0.135431	0.393264	0.133566
0.240411	0.259565	0.323256	0.132457	0.326592	0.141772	0.342501	0.138493	0.338577	0.135565
0.249804	0.214014	0.283085	0.105283	0.290297	0.129954	0.30179	0.140627	0.302972	0.13615
0.251667	0.204971	0.313407	0.131468	0.328158	0.144448	0.302048	0.146736	0.298597	0.144567
0.254898	0.189297	0.320965	0.115539	0.293235	0.131213	0.28496	0.135036	0.277223	0.134745
0.268684	0.122569	0.180167	0.154978	0.212242	0.140302	0.213007	0.136037	0.204247	0.137246
0.280234	0.0670524	0.175469	0.141032	0.140608	0.137316	0.157718	0.137501	0.158116	0.134622
0.286111	0.0390146	0.150706	0.126928	0.119915	0.13151	0.123785	0.138833	0.117473	0.139297
0.288031	0.0298887	0.149643	0.125964	0.132168	0.115968	0.121245	0.134751	0.117826	0.129917
0.304876	-0.0491986	0.00303419	0.106027	0.0263205	0.141135	0.0209887	0.132035	0.0132102	0.136492
0.306416	-0.0563315	-0.0209623	0.151012	0.0224465	0.139089	0.012187	0.137168	0.00481913	0.139086
0.30816	-0.0643858	-0.0277488	0.123903	-0.0244051	0.139273	0.00498653	0.143431	0.0154593	0.145081
0.308352	-0.0652727	0.0497458	0.12735	-0.00408481	0.150541	0.0133084	0.145345	0.0233695	0.140943
0.311582	-0.0801273	-0.0280098	0.128354	0.0238165	0.138867	0.0116672	0.143133	0.000848452	0.141336
0.316261	-0.101494	-0.014584	0.117354	0.00250397	0.140241	-0.0126361	0.13784	-0.0126574	0.137788
0.324956	-0.140688	-0.106077	0.127697	-0.0579133	0.138594	-0.0723889	0.143078	-0.0658451	0.138493
0.333251	-0.177415	-0.0833745	0.142756	-0.0956741	0.140807	-0.0970899	0.135405	-0.0997024	0.138255
0.35144	-0.255417	-0.154891	0.106855	-0.180575	0.120704	-0.185526	0.129079	-0.186426	0.13199
0.356632	-0.277	-0.183977	0.110858	-0.24817	0.140042	-0.222891	0.138631	-0.214103	0.138376
0.358076	-0.282943	-0.16806	0.143401	-0.22254	0.151016	-0.21779	0.138574	-0.220813	0.139456
0.373927	-0.346508	-0.334626	0.111439	-0.317304	0.130908	-0.307912	0.136985	-0.301654	0.140444
0.389323	-0.405142	-0.400381	0.139184	-0.390946	0.129841	-0.371686	0.140743	-0.370328	0.137568
0.40504	-0.461686	-0.382156	0.117813	-0.447069	0.132464	-0.439456	0.131795	-0.435226	0.129992
0.414214	-0.493097	-0.507624	0.118393	-0.441297	0.135831	-0.458961	0.132677	-0.463794	0.136853
0.419788	-0.511606	-0.5063	0.138712	-0.517113	0.132391	-0.497754	0.132848	-0.488959	0.134492
0.420858	-0.515104	-0.45839	0.137015	-0.492763	0.127206	-0.494691	0.132689	-0.492793	0.130931
0.482188	-0.688668	-0.63704	0.113433	-0.670279	0.130224	-0.650394	0.136738	-0.640837	0.137179
0.507835	-0.745899	-0.655345	0.1428	-0.68659	0.140559	-0.690913	0.13499	-0.695138	0.136283
0.516252	-0.76283	-0.672612	0.134239	-0.718192	0.138438	-0.706721	0.137112	-0.70222	0.133866
0.516592	-0.763496	-0.727018	0.126617	-0.699904	0.133131	-0.712232	0.136866	-0.713001	0.13859
0.521942	-0.773779	-0.715228	0.148499	-0.760037	0.148364	-0.746307	0.142253	-0.734049	0.143824
0.525513	-0.780448	-0.779709	0.115533	-0.762397	0.121927	-0.741335	0.136755	-0.727306	0.136483
0.530578	-0.789645	-0.787548	0.132324	-0.769633	0.138808	-0.759046	0.145682	-0.757479	0.144722
0.534451	-0.796473	-0.756163	0.117128	-0.74597	0.122643	-0.748067	0.131948	-0.745735	0.133598
0.558361	-0.834865	-0.831831	0.152283	-0.800447	0.135217	-0.781002	0.141839	-0.772127	0.144174
0.572046	-0.854087	-0.809867	0.135888	-0.789259	0.128392	-0.802769	0.138859	-0.808402	0.136678
0.577265	-0.860923	-0.722168	0.11276	-0.812662	0.131423	-0.785994	0.134675	-0.781766	0.137353
0.57806	-0.861941	-0.835096	0.118713	-0.795331	0.140568	-0.797846	0.143518	-0.811598	0.142432
0.587283	-0.873316	-0.845162	0.122778	-0.837829	0.13293	-0.831907	0.134696	-0.825689	0.135904
0.596069	-0.883428	-0.832899	0.156551	-0.792112	0.131213	-0.814994	0.141491	-0.827299	0.140868
0.606924	-0.894991	-0.854701	0.134603	-0.88024	0.134994	-0.853924	0.135947	-0.845005	0.136696
0.61795	-0.905745	-0.776954	0.127573	-0.819214	0.144432	-0.830309	0.145789	-0.828348	0.141869
0.639207	-0.923887	-0.925525	0.143163	-0.883212	0.142893	-0.886819	0.14424	-0.886674	0.143264
0.663371	-0.94083	-0.948455	0.132388	-0.935776	0.135529	-0.910575	0.144834	-0.899453	0.142585
0.679809	-0.950411	-0.952563	0.164469	-0.937836	0.146446	-0.905335	0.147789	-0.90023	0.146715
0.692035	-0.956637	-0.923413	0.115635	-0.892766	0.133198	-0.892397	0.141153	-0.893277	0.138655
0.738809	-0.974614	-0.996878	0.140968	-0.932421	0.13305	-0.916495	0.143506	-0.915095	0.146765
0.742429	-0.97568	-0.982191	0.13219	-0.905399	0.138868	-0.910526	0.137068	-0.915272	0.137662
0.764539	-0.98137	-0.922187	0.135147	-0.952233	0.136348	-0.926951	0.149927	-0.91659	0.145781
0.770886	-0.982768	-0.94896	0.125746	-0.929673	0.138677	-0.907305	0.140556	-0.903638	0.137312
0.772027	-0.983009	-0.984377	0.140976	-0.960879	0.142828	-0.944304	0.145261	-0.937944	0.143321
0.77404	-0.983427	-0.928228	0.12379	-0.962514	0.134851	-0.94	0.137193	-0.920696	0.144374
0.782608	-0.985104	-0.963574	0.149106	-0.952374	0.151852	-0.943093	0.144707	-0.933725	0.144475
0.80731	-0.98912	-0.978702	0.137908	-0.971306	0.127178	-0.938932	0.137191	-0.924934	0.137013
0.807963	-0.989212	-0.86416	0.147755	-0.951332	0.159113	-0.927872	0.146478	-0.915887	0.147298
0.820539	-0.990842	-0.87038	0.162288	-0.920479	0.143764	-0.920586	0.139713	-0.92187	0.13309
0.829392	-0.991852	-0.98337	0.119036	-0.927226	0.122398	-0.934678	0.123669	-0.942544	0.131995
0.830008	-0.991918	-0.861999	0.117008	-0.911101	0.1386	-0.904577	0.151677	-0.906988	0.14792
0.830924	-0.992016	-0.83404	0.100161	-0.947196	0.149048	-0.935017	0.14566	-0.92912	0.14092
0.83847	-0.992781	-0.999184	0.135091	-0.947193	0.139554	-0.939413	0.138919	-0.938993	0.141085
0.858947	-0.994534	-0.907139	0.135994	-0.915389	0.137158	-0.925713	0.143757	-0.933088	0.139231
0.8594	-0.994568	-0.840018	0.138008	-0.928725	0.150721	-0.937423	0.136287	-0.932816	0.140081
0.860397	-0.994642	-0.884414	0.148812	-0.890432	0.148501	-0.90999	0.14238	-0.922048	0.146146
0.869196	-0.995256	-0.915471	0.137579	-0.889017	0.136051	-0.909605	0.134607	-0.918034	0.138977
0.881543	-0.996009	-0.982651	0.132057	-0.956804	0.141352	-0.931573	0.137257	-0.927985	0.140746
0.892822	-0.9966	-0.98747	0.109959	-0.98189	0.141255	-0.961826	0.139364	-0.951744	0.137095
0.899443	-0.996908	-0.983618	0.151131	-0.950345	0.154969	-0.931474	0.138522	-0.934378	0.13922
0.903109	-0.997067	-0.957641	0.117749	-0.926533	0.134465	-0.925127	0.139779	-0.94121	0.139626
0.908952	-0.997305	-0.940308	0.154115	-0.915747	0.133826	-0.915362	0.143074	-0.924648	0.142536
0.910859	-0.997379	-0.946143	0.130132	-0.91567	0.128774	-0.911873	0.141353	-0.918211	0.144951
0.910959	-0.997383	-0.882229	0.136914	-0.921515	0.136283	-0.933391	0.135246	-0.926202	0.133619
0.915662	-0.997557	-0.985232	0.127603	-0.983785	0.137863	-0.958637	0.141159	-0.948529	0.141694
0.918611	-0.99766	-0.97173	0.111824	-0.912224	0.131508	-0.921653	0.129017	-0.936213	0.129734
0.962251	-0.998787	-0.989949	0.143831	-0.947973	0.14859	-0.943827	0.140939	-0.94334	0.140497
0.999609	-0.999325	-0.903139	0.141958	-0.900658	0.14869	-0.914891	0.142341	-0.919195	0.138395
