# Supplementary material for: Analog optical computer for AI inference and combinatorial optimization
Source: Nature. 2025 Sep 3;645(8080):354–61. doi: 10.1038/s41586-025-09430-z (PMC12422976; doi:10.1038/s41586-025-09430-z)
Supplement: Supplementary file 2 — Source data for Supplementary Figs. 1–13 [file 41586_2025_9430_MOESM2_ESM.zip › Supplementary_Figure_7.xlsx]

## Sheet: Supplementary Figure 7
Supplementary Figure 7d: AOC Solver exploration map.
Note: (a-b-c) are artistic data.
0.1	0.1	0.1	0.1	0.1	0.1	0.1	0.1	0.1	0.1	0.1	0.1	0.1	0.1	0.1	0.1	0.1	0.1	0.1	0.1	0.1	0.1	0.1	0.1	0.1	0.1	0.1	0.1	0.1	0.1	0.1	0.1	0.1	0.1	0.1	0.1	0.1	0.1	0.1	0.1	0.1	0.1	0.1	0.1	0.1	0.1	0.1	0.1	0.1	0.1
0.1	0.1	0.1	0.1	0.1	0.1	0.1	0.1	0.1	0.1	0.1	0.1	0.1	0.1	0.1	0.1	0.1	0.1	0.1	0.1	0.1	0.1	0.1	0.12	0.1	0.1	0.1	0.1	0.1	0.16	0.12	0.14	0.2	0.12	0.1	0.1	0.1	0.12	0.12	0.12	0.1	0.1	0.16	0.1	0.1	0.1	0.1	0.1	0.1	0.1
0.1	0.1	0.1	0.1	0.1	0.1	0.1	0.1	0.1	0.1	0.1	0.1	0.1	0.1	0.1	0.1	0.1	0.1	0.1	0.1	0.1	0.1	0.14	0.14	0.22	0.1	0.16	0.16	0.14	0.14	0.18	0.14	0.24	0.18	0.16	0.26	0.18	0.2	0.16	0.1	0.1	0.16	0.1	0.14	0.2	0.14	0.1	0.16	0.16	0.2
0.1	0.1	0.1	0.1	0.1	0.1	0.1	0.1	0.1	0.1	0.1	0.1	0.1	0.1	0.1	0.1	0.1	0.1	0.1	0.1	0.1	0.16	0.1	0.1	0.1	0.1	0.1	0.1	0.1	0.14	0.22	0.18	0.22	0.14	0.24	0.14	0.16	0.1	0.16	0.1	0.18	0.24	0.22	0.14	0.22	0.1	0.1	0.18	0.1	0.1
0.1	0.1	0.1	0.1	0.1	0.1	0.1	0.1	0.1	0.1	0.1	0.1	0.1	0.1	0.1	0.1	0.1	0.1	0.1	0.1	0.1	0.22	0.12	0.22	0.1	0.1	0.32	0.1	0.1	0.26	0.1	0.14	0.1	0.1	0.16	0.1	0.12	0.22	0.16	0.2	0.2	0.1	0.1	0.1	0.18	0.18	0.18	0.2	0.12	0.2
0.1	0.1	0.1	0.1	0.1	0.1	0.1	0.1	0.1	0.1	0.1	0.1	0.1	0.1	0.1	0.1	0.1	0.1	0.1	0.1	0.1	0.1	0.1	0.22	0.1	0.2	0.28	0.22	0.3	0.18	0.2	0.24	0.16	0.2	0.26	0.16	0.26	0.18	0.28	0.28	0.14	0.1	0.18	0.1	0.14	0.4	0.14	0.1	0.24	0.4
0.1	0.1	0.1	0.1	0.1	0.1	0.1	0.1	0.1	0.1	0.1	0.1	0.1	0.1	0.1	0.1	0.1	0.1	0.1	0.1	0.1	0.16	0.1	0.12	0.16	0.22	0.1	0.1	0.16	0.2	0.24	0.2	0.28	0.14	0.2	0.12	0.22	0.2	0.12	0.2	0.14	0.16	0.18	0.12	0.1	0.14	0.1	0.4	0.12	0.1
0.1	0.1	0.1	0.1	0.1	0.1	0.1	0.1	0.1	0.1	0.1	0.1	0.1	0.1	0.1	0.1	0.1	0.1	0.1	0.1	0.1	0.14	0.18	0.12	0.16	0.12	0.18	0.18	0.1	0.16	0.3	0.12	0.34	0.38	0.24	0.28	0.2	0.26	0.22	0.14	0.2	0.34	0.12	0.1	0.4	0.16	0.12	0.18	0.22	0.2
0.1	0.1	0.1	0.1	0.1	0.1	0.1	0.1	0.1	0.1	0.1	0.1	0.1	0.1	0.1	0.1	0.1	0.1	0.1	0.1	0.1	0.1	0.1	0.1	0.3	0.2	0.14	0.26	0.1	0.24	0.16	0.1	0.3	0.22	0.26	0.26	0.22	0.14	0.28	0.18	0.26	0.18	0.1	0.1	0.4	0.1	0.1	0.1	0.4	0.1
0.1	0.1	0.1	0.1	0.1	0.1	0.1	0.1	0.1	0.1	0.1	0.1	0.1	0.1	0.1	0.1	0.1	0.1	0.1	0.1	0.1	0.1	0.24	0.1	0.16	0.22	0.14	0.14	0.16	0.14	0.26	0.18	0.2	0.22	0.22	0.24	0.26	0.2	0.18	0.18	0.36	0.1	0.1	0.1	0.12	0.4	0.4	0.1	0.1	0.1
0.1	0.1	0.1	0.1	0.1	0.1	0.1	0.1	0.1	0.1	0.1	0.1	0.1	0.1	0.1	0.1	0.1	0.1	0.1	0.1	0.1	0.1	0.14	0.12	0.3	0.2	0.1	0.14	0.12	0.2	0.16	0.26	0.3	0.3	0.16	0.26	0.18	0.22	0.1	0.14	0.2	0.1	0.1	0.1	0.1	0.1	0.1	0.1	0.4	0.4
0.1	0.1	0.1	0.1	0.1	0.1	0.1	0.1	0.1	0.1	0.1	0.1	0.1	0.1	0.1	0.1	0.1	0.1	0.1	0.1	0.1	0.1	0.26	0.12	0.2	0.1	0.1	0.18	0.22	0.22	0.18	0.22	0.26	0.2	0.24	0.36	0.22	0.22	0.24	0.34	0.2	0.1	0.4	0.1	0.4	0.4	0.4	0.1	0.18	0.1
0.1	0.1	0.1	0.1	0.1	0.1	0.1	0.1	0.1	0.1	0.1	0.1	0.1	0.1	0.1	0.1	0.1	0.1	0.1	0.1	0.1	0.22	0.12	0.12	0.22	0.2	0.16	0.1	0.2	0.2	0.2	0.2	0.18	0.18	0.3	0.2	0.16	0.18	0.28	0.18	0.18	0.18	0.1	0.1	0.4	0.1	0.1	0.4	0.1	0.4
0.1	0.1	0.1	0.1	0.1	0.1	0.1	0.1	0.1	0.1	0.1	0.1	0.1	0.1	0.1	0.1	0.1	0.1	0.1	0.1	0.1	0.16	0.12	0.1	0.22	0.1	0.1	0.1	0.14	0.34	0.2	0.2	0.36	0.28	0.12	0.36	0.24	0.2	0.2	0.38	0.1	0.4	0.4	0.1	0.1	0.1	0.4	0.1	0.4	0.4
0.1	0.1	0.1	0.1	0.1	0.1	0.1	0.1	0.1	0.1	0.1	0.1	0.1	0.1	0.1	0.1	0.1	0.1	0.1	0.1	0.1	0.18	0.16	0.18	0.16	0.24	0.18	0.2	0.14	0.32	0.2	0.16	0.26	0.24	0.32	0.26	0.26	0.28	0.26	0.24	0.1	0.1	0.4	0.1	0.1	0.1	0.1	0.4	0.4	0.1
0.1	0.1	0.1	0.1	0.1	0.1	0.1	0.1	0.1	0.1	0.1	0.1	0.1	0.1	0.1	0.1	0.1	0.1	0.1	0.1	0.1	0.1	0.14	0.22	0.16	0.12	0.14	0.1	0.26	0.24	0.24	0.24	0.28	0.26	0.28	0.24	0.2	0.26	0.24	0.28	0.1	0.4	0.4	0.1	0.1	0.1	0.1	0.1	0.12	0.1
0.1	0.1	0.1	0.1	0.1	0.1	0.1	0.1	0.1	0.1	0.1	0.1	0.1	0.1	0.1	0.1	0.1	0.1	0.1	0.1	0.1	0.1	0.28	0.24	0.2	0.18	0.1	0.12	0.2	0.24	0.34	0.2	0.28	0.22	0.26	0.24	0.14	0.2	0.16	0.1	0.1	0.14	0.1	0.1	0.4	0.1	0.1	0.1	0.32	0.4
0.1	0.1	0.1	0.1	0.1	0.1	0.1	0.1	0.1	0.1	0.1	0.1	0.1	0.1	0.1	0.1	0.1	0.1	0.1	0.1	0.16	0.1	0.12	0.24	0.16	0.26	0.16	0.28	0.16	0.26	0.28	0.12	0.28	0.36	0.22	0.26	0.12	0.1	0.1	0.1	0.1	0.1	0.4	0.1	0.1	0.1	0.1	0.1	0.1	0.1
0.1	0.1	0.1	0.1	0.1	0.1	0.1	0.1	0.1	0.1	0.1	0.1	0.1	0.1	0.1	0.1	0.1	0.1	0.1	0.1	0.1	0.1	0.16	0.22	0.12	0.18	0.12	0.24	0.38	0.32	0.3	0.32	0.24	0.32	0.12	0.22	0.14	0.16	0.14	0.1	0.1	0.1	0.1	0.4	0.1	0.1	0.4	0.4	0.1	0.1
0.1	0.1	0.1	0.1	0.1	0.1	0.1	0.1	0.1	0.1	0.1	0.1	0.1	0.1	0.1	0.1	0.1	0.1	0.1	0.1	0.1	0.1	0.16	0.14	0.18	0.12	0.12	0.18	0.24	0.2	0.24	0.12	0.22	0.3	0.26	0.24	0.22	0.12	0.4	0.1	0.4	0.4	0.4	0.1	0.1	0.4	0.4	0.4	0.1	0.36
0.1	0.1	0.1	0.1	0.1	0.1	0.1	0.1	0.1	0.1	0.1	0.1	0.1	0.1	0.1	0.1	0.1	0.1	0.1	0.1	0.2	0.26	0.26	0.18	0.28	0.2	0.14	0.14	0.3	0.3	0.3	0.24	0.24	0.22	0.26	0.12	0.12	0.1	0.1	0.4	0.4	0.1	0.1	0.4	0.1	0.28	0.34	0.4	0.32	0.1
0.1	0.1	0.1	0.1	0.1	0.1	0.1	0.1	0.1	0.1	0.1	0.1	0.1	0.1	0.1	0.1	0.1	0.1	0.1	0.16	0.14	0.34	0.36	0.18	0.4	0.22	0.18	0.24	0.36	0.4	0.32	0.32	0.3	0.38	0.26	0.24	0.26	0.12	0.1	0.1	0.1	0.4	0.4	0.1	0.4	0.1	0.1	0.1	0.4	0.1
0.1	0.1	0.1	0.1	0.1	0.1	0.1	0.1	0.1	0.1	0.1	0.1	0.1	0.1	0.1	0.1	0.1	0.18	0.1	0.2	0.24	0.34	0.3	0.26	0.22	0.38	0.24	0.34	0.4	0.28	0.36	0.28	0.3	0.28	0.38	0.3	0.22	0.4	0.4	0.4	0.1	0.1	0.4	0.4	0.4	0.1	0.26	0.22	0.1	0.4
0.1	0.1	0.1	0.1	0.1	0.1	0.1	0.1	0.1	0.1	0.1	0.1	0.1	0.1	0.1	0.1	0.1	0.1	0.12	0.18	0.26	0.4	0.4	0.22	0.24	0.22	0.18	0.18	0.26	0.32	0.32	0.32	0.26	0.32	0.34	0.4	0.12	0.14	0.4	0.4	0.4	0.4	0.4	0.4	0.1	0.3	0.1	0.4	0.16	0.1
0.1	0.1	0.1	0.1	0.1	0.1	0.1	0.1	0.1	0.1	0.1	0.1	0.1	0.1	0.1	0.1	0.1	0.1	0.1	0.16	0.18	0.36	0.38	0.16	0.16	0.34	0.18	0.22	0.26	0.36	0.3	0.26	0.24	0.26	0.26	0.24	0.1	0.16	0.18	0.4	0.1	0.1	0.4	0.28	0.4	0.1	0.1	0.1	0.4	0.36
0.1	0.1	0.1	0.1	0.1	0.1	0.1	0.1	0.1	0.1	0.1	0.1	0.1	0.1	0.1	0.1	0.1	0.1	0.1	0.1	0.1	0.1	0.16	0.16	0.24	0.18	0.22	0.12	0.24	0.2	0.12	0.16	0.18	0.12	0.18	0.14	0.1	0.12	0.2	0.1	0.1	0.1	0.1	0.1	0.1	0.1	0.1	0.1	0.1	0.1
0.1	0.1	0.1	0.1	0.1	0.1	0.1	0.1	0.1	0.1	0.1	0.1	0.1	0.1	0.1	0.1	0.1	0.1	0.1	0.1	0.1	0.1	0.18	0.14	0.16	0.2	0.26	0.18	0.22	0.24	0.12	0.18	0.1	0.18	0.1	0.16	0.16	0.2	0.1	0.1	0.1	0.1	0.1	0.1	0.1	0.1	0.1	0.1	0.1	0.1
0.1	0.1	0.1	0.1	0.1	0.1	0.1	0.1	0.1	0.1	0.1	0.1	0.1	0.1	0.1	0.1	0.1	0.1	0.1	0.1	0.1	0.1	0.1	0.1	0.22	0.2	0.18	0.18	0.3	0.18	0.18	0.2	0.14	0.12	0.26	0.16	0.16	0.1	0.24	0.24	0.24	0.1	0.1	0.1	0.1	0.1	0.1	0.1	0.1	0.1
0.1	0.1	0.1	0.1	0.1	0.1	0.1	0.1	0.1	0.1	0.1	0.1	0.1	0.1	0.1	0.1	0.1	0.1	0.1	0.1	0.1	0.1	0.14	0.12	0.24	0.22	0.2	0.24	0.2	0.14	0.18	0.16	0.16	0.14	0.14	0.26	0.1	0.24	0.22	0.24	0.1	0.1	0.18	0.1	0.1	0.1	0.1	0.1	0.1	0.12
0.1	0.1	0.1	0.1	0.1	0.1	0.1	0.1	0.1	0.1	0.1	0.1	0.1	0.1	0.1	0.1	0.1	0.1	0.1	0.1	0.1	0.1	0.16	0.1	0.24	0.26	0.3	0.24	0.14	0.12	0.22	0.2	0.4	0.16	0.16	0.24	0.14	0.18	0.26	0.3	0.1	0.1	0.4	0.24	0.1	0.1	0.1	0.1	0.1	0.14
0.1	0.1	0.1	0.1	0.1	0.1	0.1	0.1	0.1	0.1	0.1	0.1	0.1	0.1	0.1	0.1	0.1	0.1	0.1	0.1	0.1	0.1	0.14	0.1	0.1	0.24	0.32	0.24	0.26	0.2	0.18	0.24	0.24	0.24	0.22	0.14	0.14	0.1	0.16	0.36	0.12	0.2	0.3	0.28	0.1	0.1	0.1	0.1	0.1	0.1
0.1	0.1	0.1	0.1	0.1	0.1	0.1	0.1	0.1	0.1	0.1	0.1	0.1	0.1	0.1	0.1	0.1	0.1	0.1	0.1	0.1	0.1	0.12	0.1	0.1	0.16	0.14	0.18	0.26	0.26	0.26	0.14	0.14	0.22	0.1	0.14	0.1	0.12	0.1	0.1	0.22	0.1	0.14	0.24	0.1	0.14	0.1	0.1	0.1	0.1
0.1	0.1	0.1	0.1	0.1	0.1	0.1	0.1	0.1	0.1	0.1	0.1	0.1	0.1	0.1	0.1	0.1	0.1	0.1	0.1	0.1	0.1	0.2	0.2	0.1	0.22	0.14	0.28	0.22	0.28	0.28	0.16	0.1	0.14	0.24	0.26	0.38	0.12	0.26	0.1	0.22	0.1	0.1	0.1	0.3	0.12	0.1	0.1	0.1	0.1
0.1	0.1	0.1	0.1	0.1	0.1	0.1	0.1	0.1	0.1	0.1	0.1	0.1	0.1	0.1	0.1	0.1	0.1	0.1	0.1	0.1	0.1	0.1	0.28	0.22	0.14	0.2	0.22	0.24	0.22	0.28	0.3	0.14	0.28	0.1	0.1	0.22	0.1	0.3	0.1	0.1	0.26	0.1	0.1	0.1	0.28	0.18	0.1	0.1	0.1
0.1	0.1	0.1	0.1	0.1	0.1	0.1	0.1	0.1	0.1	0.1	0.1	0.1	0.1	0.1	0.1	0.1	0.1	0.1	0.1	0.1	0.18	0.18	0.2	0.1	0.16	0.24	0.28	0.3	0.28	0.26	0.18	0.2	0.22	0.24	0.1	0.18	0.3	0.32	0.2	0.1	0.1	0.1	0.28	0.36	0.16	0.1	0.1	0.1	0.1
0.1	0.1	0.1	0.1	0.1	0.1	0.1	0.1	0.1	0.1	0.1	0.1	0.1	0.1	0.1	0.1	0.1	0.1	0.1	0.1	0.1	0.1	0.14	0.16	0.12	0.18	0.18	0.2	0.28	0.32	0.18	0.26	0.16	0.4	0.14	0.1	0.3	0.24	0.1	0.1	0.1	0.1	0.1	0.1	0.36	0.1	0.2	0.1	0.1	0.1
0.1	0.1	0.1	0.1	0.1	0.1	0.1	0.1	0.1	0.1	0.1	0.1	0.1	0.1	0.1	0.1	0.1	0.1	0.1	0.1	0.1	0.12	0.18	0.12	0.1	0.14	0.2	0.24	0.34	0.28	0.28	0.14	0.16	0.3	0.2	0.1	0.1	0.38	0.2	0.1	0.1	0.1	0.1	0.1	0.1	0.1	0.38	0.1	0.1	0.1
0.1	0.1	0.1	0.1	0.1	0.1	0.1	0.1	0.1	0.1	0.1	0.1	0.1	0.1	0.1	0.1	0.1	0.1	0.1	0.1	0.1	0.1	0.16	0.1	0.1	0.1	0.16	0.12	0.18	0.18	0.24	0.18	0.16	0.2	0.1	0.1	0.38	0.1	0.1	0.22	0.28	0.1	0.2	0.26	0.1	0.28	0.1	0.1	0.18	0.24
0.1	0.1	0.1	0.1	0.1	0.1	0.1	0.1	0.1	0.1	0.1	0.1	0.1	0.1	0.1	0.1	0.1	0.1	0.1	0.1	0.1	0.1	0.22	0.12	0.18	0.1	0.18	0.26	0.34	0.4	0.22	0.24	0.26	0.12	0.1	0.26	0.14	0.14	0.1	0.1	0.1	0.4	0.28	0.1	0.1	0.1	0.1	0.18	0.1	0.24
0.1	0.1	0.1	0.1	0.1	0.1	0.1	0.1	0.1	0.1	0.1	0.1	0.1	0.1	0.1	0.1	0.1	0.1	0.1	0.1	0.1	0.1	0.18	0.18	0.2	0.14	0.22	0.14	0.18	0.36	0.16	0.18	0.16	0.34	0.24	0.36	0.22	0.1	0.22	0.24	0.1	0.4	0.1	0.1	0.24	0.1	0.4	0.1	0.3	0.1
0.1	0.1	0.1	0.1	0.1	0.1	0.1	0.1	0.1	0.1	0.1	0.1	0.1	0.1	0.1	0.1	0.1	0.1	0.1	0.1	0.1	0.14	0.22	0.14	0.14	0.14	0.16	0.18	0.18	0.1	0.24	0.1	0.1	0.18	0.16	0.28	0.1	0.1	0.12	0.2	0.1	0.34	0.1	0.2	0.1	0.1	0.26	0.28	0.1	0.1
0.1	0.1	0.1	0.1	0.1	0.1	0.1	0.1	0.1	0.1	0.1	0.1	0.1	0.1	0.1	0.1	0.1	0.1	0.1	0.1	0.1	0.12	0.16	0.26	0.1	0.14	0.24	0.28	0.1	0.18	0.18	0.14	0.1	0.18	0.1	0.26	0.24	0.4	0.1	0.1	0.26	0.34	0.18	0.1	0.28	0.1	0.1	0.1	0.1	0.22
0.1	0.1	0.1	0.1	0.1	0.1	0.1	0.1	0.1	0.1	0.1	0.1	0.1	0.1	0.1	0.1	0.1	0.1	0.1	0.1	0.1	0.1	0.22	0.1	0.12	0.14	0.14	0.22	0.16	0.1	0.1	0.16	0.28	0.1	0.12	0.1	0.16	0.24	0.3	0.1	0.1	0.1	0.1	0.1	0.1	0.1	0.26	0.1	0.26	0.1
0.1	0.1	0.1	0.1	0.1	0.1	0.1	0.1	0.1	0.1	0.1	0.1	0.1	0.1	0.1	0.1	0.1	0.1	0.1	0.1	0.1	0.22	0.12	0.1	0.14	0.18	0.24	0.22	0.18	0.28	0.2	0.1	0.12	0.1	0.1	0.16	0.4	0.1	0.26	0.3	0.26	0.1	0.3	0.1	0.24	0.16	0.1	0.4	0.1	0.28
0.1	0.1	0.1	0.1	0.1	0.1	0.1	0.1	0.1	0.1	0.1	0.1	0.1	0.1	0.1	0.1	0.1	0.1	0.1	0.1	0.1	0.18	0.14	0.1	0.12	0.18	0.18	0.32	0.14	0.2	0.1	0.16	0.1	0.14	0.1	0.1	0.2	0.4	0.1	0.2	0.26	0.1	0.1	0.1	0.2	0.1	0.1	0.1	0.1	0.2
0.1	0.1	0.1	0.1	0.1	0.1	0.1	0.1	0.1	0.1	0.1	0.1	0.1	0.1	0.1	0.1	0.1	0.1	0.1	0.1	0.1	0.12	0.16	0.12	0.16	0.26	0.22	0.36	0.26	0.3	0.26	0.16	0.28	0.1	0.1	0.1	0.24	0.1	0.1	0.1	0.22	0.24	0.1	0.24	0.1	0.1	0.1	0.1	0.1	0.1
0.1	0.1	0.1	0.1	0.1	0.1	0.1	0.1	0.1	0.1	0.1	0.1	0.1	0.1	0.1	0.1	0.1	0.1	0.1	0.1	0.1	0.1	0.26	0.16	0.12	0.16	0.22	0.36	0.4	0.22	0.22	0.12	0.22	0.38	0.1	0.12	0.1	0.1	0.1	0.1	0.1	0.22	0.1	0.1	0.1	0.1	0.1	0.1	0.1	0.1
0.1	0.1	0.1	0.1	0.1	0.1	0.1	0.1	0.1	0.1	0.1	0.1	0.1	0.1	0.1	0.1	0.1	0.1	0.1	0.1	0.1	0.1	0.2	0.24	0.1	0.18	0.18	0.3	0.4	0.3	0.3	0.1	0.24	0.1	0.14	0.14	0.1	0.2	0.1	0.1	0.1	0.1	0.16	0.1	0.28	0.22	0.1	0.4	0.4	0.26
0.1	0.1	0.1	0.1	0.1	0.1	0.1	0.1	0.1	0.1	0.1	0.1	0.1	0.1	0.1	0.1	0.1	0.1	0.1	0.1	0.1	0.1	0.16	0.2	0.14	0.22	0.18	0.22	0.32	0.3	0.1	0.24	0.28	0.1	0.1	0.22	0.1	0.12	0.1	0.1	0.32	0.34	0.3	0.1	0.1	0.2	0.1	0.1	0.26	0.24
0.1	0.1	0.1	0.1	0.1	0.1	0.1	0.1	0.1	0.1	0.1	0.1	0.1	0.1	0.1	0.1	0.1	0.1	0.1	0.1	0.1	0.16	0.16	0.1	0.34	0.3	0.2	0.34	0.26	0.3	0.22	0.32	0.1	0.1	0.22	0.1	0.3	0.1	0.2	0.3	0.26	0.4	0.1	0.1	0.36	0.1	0.1	0.32	0.1	0.22
