# Supplementary material for: Analog optical computer for AI inference and combinatorial optimization
Source: Nature. 2025 Sep 3;645(8080):354–61. doi: 10.1038/s41586-025-09430-z (PMC12422976; doi:10.1038/s41586-025-09430-z)
Supplement: Supplementary file 2 — Source data for Supplementary Figs. 1–13 [file 41586_2025_9430_MOESM2_ESM.zip › Supplementary_Figure_8.xlsx]

## Sheet: Top left QUMO weigth matrix
Top left QUMO weigth matrix
0	-1	-6	-22	-27	-9	-19	-2	-18	-19	-18	-30	-16	-23	-10	-19
-1	0	-6	-6	-10	-8	-6	-4	-8	-4	-2	-8	-8	-8	-2	-6
-6	-6	0	-10	-6	-6	-10	-2	-10	-6	-2	-4	-8	-4	-2	-6
-22	-6	-10	0	-10	-8	-14	-6	-12	-8	-4	-10	-10	-10	-2	-10
-27	-10	-6	-10	0	-14	-10	-6	-14	-10	-6	-16	-10	-12	-8	-8
-9	-8	-6	-8	-14	0	-10	-8	-12	-10	-2	-12	-6	-8	-8	-6
-19	-6	-10	-14	-10	-10	0	-6	-12	-8	-2	-10	-10	-8	-4	-10
-2	-4	-2	-6	-6	-8	-6	0	-6	-4	0	-8	-4	-6	-4	-2
-18	-8	-10	-12	-14	-12	-12	-6	0	-14	-6	-14	-10	-8	-10	-10
-19	-4	-6	-8	-10	-10	-8	-4	-14	0	-4	-12	-4	-6	-8	-8
-18	-2	-2	-4	-6	-2	-2	0	-6	-4	0	-4	-4	-6	-2	-2
-30	-8	-4	-10	-16	-12	-10	-8	-14	-12	-4	0	-8	-12	-8	-12
-16	-8	-8	-10	-10	-6	-10	-4	-10	-4	-4	-8	-14	-8	-4	-6
-23	-8	-4	-10	-12	-8	-8	-6	-8	-6	-6	-12	-8	-16	-4	-8
-10	-2	-2	-2	-8	-8	-4	-4	-10	-8	-2	-8	-4	-4	-10	-2
-19	-6	-6	-10	-8	-6	-10	-2	-10	-8	-2	-12	-6	-8	-2	-14

## Sheet: Top three heatmaps
	Top left heatmap: success rate binary											Top middle heatmap: energy											Top right heatmap: success rate with ≥95% energy proximity
		α_norm											α_norm											α_norm
		-1	-0.8	-0.6	-0.4	-0.2	-2.22045e-16	0.2	0.4	0.6			-1	-0.8	-0.6	-0.4	-0.2	-2.22045e-16	0.2	0.4	0.6			-1	-0.8	-0.6	-0.4	-0.2	-2.22045e-16	0.2	0.4	0.6
β_norm	0.030303	0	0	0	0	0	0	0	0	0	β_norm	0.030303	-54.6531	-46.4568	-59.4208	-50.2988	-61.6167	-49.5438	-46.9955	-63.4226	-57.2445	β_norm	0.030303	0	0	0	0	0	0	0	0	0
	0.0909091	0.045	0	0	0	0	0.05	0	0	0		0.0909091	-99.2915	-97.6603	-83.3864	-84.9562	-90.9344	-99.1488	-73.3552	-80.3909	-74.6487		0.0909091	0.045	0	0	0	0	0.05	0	0	0
	0.151515	0.05	0.08	0.15	0.1	0.05	0.25	0.05	0.15	0.15		0.151515	-102.007	-103.862	-105.869	-105.287	-99.4632	-105.985	-93.3976	-96.5677	-104.762		0.151515	0	0.05	0.135	0.08	0.045	0.165	0.035	0.12	0.125
	0.212121	0.145	0.3	0.05	0.1	0.3	0.25	0.15	0.15	0.1		0.212121	-106.23	-116.383	-102.693	-106.092	-114.901	-108.74	-112.585	-112.842	-112.183		0.212121	0.145	0.285	0.045	0.05	0.08	0.05	0.075	0	0.085
	0.272727	0.445	0.39	0.35	0.35	0.2	0.25	0.2	0.3	0.1		0.272727	-119.375	-101.668	-117.143	-120.857	-113.157	-116.998	-116.027	-119.617	-112.204		0.272727	0.42	0.35	0.315	0.315	0.185	0.185	0.1	0.05	0.095
	0.333333	0.3	0.45	0.3	0.35	0.185	0.35	0.25	0.3	0.35		0.333333	-118.495	-122.983	-121.908	-123.374	-118.973	-124.781	-118.07	-119.309	-116.861		0.333333	0.28	0.405	0.26	0.34	0.175	0.33	0	0.15	0.19
	0.393939	0.65	0.44	0.35	0.55	0.35	0.25	0.3	0.35	0.35		0.393939	-122.776	-118.265	-124.487	-125.903	-123.717	-122.713	-122.647	-122.444	-121.292		0.393939	0.61	0.405	0.345	0.54	0.35	0.24	0.3	0.35	0.245
	0.454545	0.675	0.5	0.45	0.8	0.45	0.3	0.85	0.85	0.8		0.454545	-126.333	-122.689	-121.639	-128.425	-124.808	-122.098	-129.3	-128.443	-125.158		0.454545	0.59	0.485	0.435	0.79	0.45	0.3	0.83	0.745	0.425
	0.515152	0.845	0.845	0.7	0.83	0.885	0.945	1	0.95	1		0.515152	-128.452	-128.539	-122.71	-128.188	-125.614	-130.964	-130.675	-130.093	-128.409		0.515152	0.775	0.775	0.695	0.775	0.87	0.93	0.985	0.945	0.665
	0.575758	0.79	0.95	1	0.95	1	1	1	0.95	0.95		0.575758	-100.699	-130.86	-131.906	-130.897	-131.864	-131.862	-130.503	-125.86	-128.962		0.575758	0.75	0.89	1	0.94	0.98	0.985	0.96	0.9	0.765
	0.636364	0.94	0.945	0.845	0.95	0.9	0.93	0.95	0.95	1		0.636364	-130.847	-131.662	-128.732	-131.064	-129.84	-131.006	-129.387	-129.682	-129.264		0.636364	0.88	0.94	0.835	0.95	0.875	0.92	0.89	0.845	0.78
	0.69697	0.985	0.95	0.85	0.9	0.95	0.95	0.925	1	1		0.69697	-131.867	-131.757	-129.37	-130.256	-130.968	-130.693	-128.641	-130.153	-129.037		0.69697	0.96	0.93	0.825	0.88	0.925	0.935	0.795	0.875	0.7
	0.757576	1	0.945	0.79	0.8	0.785	0.9	0.82	0.9	1		0.757576	-132.36	-131.794	-128.634	-128.098	-124.345	-130.135	-127.72	-129.064	-129.009		0.757576	0.98	0.915	0.745	0.77	0.75	0.89	0.72	0.795	0.69
	0.818182	1	0.95	0.935	0.81	0.95	0.9	1	0.885	0.95		0.818182	-132.183	-131.509	-130.175	-109.898	-130.727	-130.303	-130.19	-127.763	-128.086		0.818182	0.955	0.91	0.88	0.76	0.935	0.87	0.9	0.74	0.68
	0.878788	0.84	0.93	0.82	0.85	0.895	0.9	0.87	0.84	0.95		0.878788	-129.765	-130.952	-128.368	-129.176	-129.598	-129.942	-128.001	-127.361	-124.691		0.878788	0.83	0.915	0.78	0.82	0.865	0.88	0.76	0.695	0.715
	0.939394	0.875	0.86	0.86	0.89	0.955	0.86	0.875	0.99	0.95		0.939394	-112.464	-130.399	-128.928	-129.608	-130.423	-129.224	-128.166	-130.037	-127.966		0.939394	0.865	0.85	0.79	0.845	0.87	0.81	0.695	0.85	0.645
	1	0.925	1	0.9	0.96	0.91	0.795	0.93	0.98	0.905		1	-130.959	-132.057	-122.893	-130.296	-129.839	-128.637	-128.975	-129.523	-126.028		1	0.845	0.965	0.875	0.875	0.87	0.785	0.77	0.815	0.645
	Best point of top row: α_norm=-0.6, β_norm=0.58

## Sheet: Top time trace
Top right time trace
Time [µs]	Variable 1	Variable 2	Variable 3	Variable 4	Variable 5	Variable 6	Variable 7	Variable 8	Variable 9	Variable 10	Variable 11	Variable 12	Variable 13	Variable 14	Variable 15	Variable 16
0	0.224752	-0.336426	-0.112426	-0.224752	-0.112426	-0.112426	-0.224752	-0.224752	0.112426	-0.336426	-0.112426	-1.81105e-08	-1.81105e-08	-1.81105e-08	-0.224752	-0.112426
0.64	-0.112426	-0.336426	-1.81105e-08	-0.112426	-0.224752	-0.112426	-1.81105e-08	-0.224752	-1.81105e-08	-1.81105e-08	-0.112426	-0.112426	-0.224752	-0.336426	-0.224752	-0.224752
1.28	0.112426	-1.81105e-08	0.112426	-0.445958	0.112426	0.112426	-0.112426	-0.336426	-0.224752	-1.81105e-08	-0.112426	-0.112426	-0.112426	-0.112426	-0.112426	-0.112426
1.92	-1.81105e-08	-0.224752	-1.81105e-08	-0.112426	-0.445958	-0.646575	-0.112426	-1.81105e-08	-0.112426	-0.112426	-1.81105e-08	0.112426	-0.224752	-1.81105e-08	-0.112426	-0.224752
2.56	-0.112426	-1.81105e-08	-1.81105e-08	-0.224752	-0.224752	-0.336426	-0.336426	-1.81105e-08	-1.81105e-08	0.112426	-0.336426	-0.112426	-1.81105e-08	-0.112426	-0.224752	-0.112426
3.2	-0.112426	-1.81105e-08	-1.81105e-08	0.112426	0.112426	-0.224752	-1.81105e-08	-0.336426	-1.81105e-08	-1.81105e-08	-1.81105e-08	-0.445958	-0.112426	-0.112426	-1.81105e-08	-0.224752
3.84	-1.81105e-08	-0.224752	-0.112426	-0.336426	-1.81105e-08	-0.112426	-0.112426	-0.112426	-0.224752	-0.224752	-0.550603	-0.224752	-0.224752	-0.224752	-0.224752	-0.224752
4.48	-0.336426	-0.112426	0.112426	-0.224752	-0.336426	-0.445958	-0.224752	-0.336426	-0.224752	-1.81105e-08	-0.224752	-0.224752	-0.224752	-0.224752	-0.112426	-0.224752
5.12	0.112426	0.112426	0.112426	-1.81105e-08	-0.112426	0.112426	-0.112426	-0.112426	-0.112426	-0.112426	-0.73005	-0.112426	-0.336426	-0.112426	-0.112426	-0.224752
5.76	0.112426	-0.224752	-0.112426	-0.112426	-0.112426	0.224752	-0.336426	-0.224752	0.445958	-0.336426	-0.336426	-0.112426	-0.336426	-0.112426	-0.224752	-0.224752
6.4	-0.336426	-0.224752	-0.112426	0.112426	-0.224752	-0.112426	-1.81105e-08	-1.81105e-08	-1.81105e-08	-0.336426	-0.112426	-0.336426	-0.224752	-0.224752	-0.112426	-0.224752
7.04	0.224752	-1.81105e-08	0.224752	-0.112426	-0.224752	-0.112426	-0.445958	0.112426	0.224752	-0.112426	-0.445958	-1.81105e-08	-0.336426	-0.112426	-0.112426	-0.112426
7.68	0.336426	-0.112426	0.112426	-0.112426	-0.112426	0.224752	-0.336426	-0.336426	-0.336426	-0.112426	-0.445958	-0.646575	-0.336426	-1.81105e-08	-0.224752	-1.81105e-08
8.32	0.112426	-1.81105e-08	-0.112426	-0.112426	-1.81105e-08	-0.112426	-0.112426	0.112426	0.112426	-0.224752	-0.224752	-0.445958	-0.445958	-0.224752	-0.224752	-0.112426
8.96	-1.81105e-08	-0.112426	-0.112426	-0.336426	-0.550603	-1.81105e-08	-0.112426	0.112426	0.336426	-0.336426	-0.224752	-0.336426	-0.445958	-0.224752	-0.112426	-0.112426
9.6	0.798568	-1.81105e-08	-0.112426	-0.336426	-0.550603	-0.224752	-0.445958	0.112426	0.445958	-0.445958	-0.646575	-0.646575	-0.550603	-0.112426	-0.112426	-0.224752
10.24	0.851886	0.112426	0.112426	-0.73005	-0.851886	0.112426	-0.646575	0.112426	0.89169	-0.445958	-0.73005	-0.798568	-0.550603	-1.81105e-08	-0.112426	-1.81105e-08
10.88	0.994609	0.336426	0.550603	-0.224752	-0.966931	-1.81105e-08	-0.941388	0.73005	0.990167	-0.445958	-0.956248	-0.966931	-0.798568	-1.81105e-08	-0.112426	-0.112426
11.52	0.999604	0.920626	0.851886	-0.798568	-0.995513	0.336426	-0.994609	0.89169	0.998706	-0.550603	-0.995513	-0.993472	-0.956248	-1.81105e-08	-0.112426	-0.112426
12.16	0.999923	0.956248	0.941388	-0.97468	-0.999311	0.798568	-0.998706	0.990167	0.99976	-0.550603	-0.998706	-0.998868	-0.987754	-0.112426	-0.336426	-0.112426
12.8	0.999992	0.920626	0.97468	-0.993472	-0.999736	0.89169	-0.999708	0.996238	0.999934	-0.851886	-0.99976	-0.99956	-0.994609	-0.112426	-1.81105e-08	-0.112426
13.44	0.999994	0.980363	0.995513	-0.998019	-0.999892	0.956248	-0.999834	0.999005	0.999987	-0.920626	-0.999892	-0.999861	-0.998019	-0.445958	-0.112426	-1.81105e-08
14.08	0.999993	0.996238	0.998019	-0.999453	-0.999948	0.993472	-0.999901	0.999736	0.999993	-0.920626	-0.999956	-0.999923	-0.999311	-1.81105e-08	-0.224752	-1.81105e-08
14.72	0.999995	0.998289	0.999224	-0.999604	-0.999971	0.997302	-0.999923	0.999901	0.999994	-0.941388	-0.999971	-0.999944	-0.999604	-0.224752	-0.336426	-1.81105e-08
15.36	0.999994	0.998706	0.999678	-0.999781	-0.999975	0.998706	-0.999956	0.999959	0.999994	-0.89169	-0.999984	-0.999971	-0.999736	-1.81105e-08	-0.112426	0.336426
16	0.999994	0.999643	0.999872	-0.999901	-0.999984	0.999678	-0.999966	0.999984	0.999994	-0.956248	-0.999987	-0.999971	-0.999861	0.112426	-0.445958	0.336426
16.64	0.999994	0.999781	0.999939	-0.999909	-0.999986	0.999736	-0.999971	0.999991	0.999994	-0.956248	-0.999991	-0.999959	-0.999892	-0.224752	-0.445958	0.445958
17.28	0.999994	0.999883	0.999966	-0.999959	-0.999988	0.999909	-0.999981	0.999994	0.999991	-0.97468	-0.999994	-0.999971	-0.999916	-0.112426	-0.336426	0.336426
17.92	0.999994	0.999944	0.999977	-0.999971	-0.999987	0.999966	-0.999981	0.999989	0.999994	-0.966931	-0.999992	-0.999975	-0.999929	-1.81105e-08	-0.550603	0.550603
18.56	0.999993	0.999968	0.999991	-0.999979	-0.999991	0.999981	-0.999979	0.999992	0.999994	-0.980363	-0.999992	-0.999975	-0.999948	-1.81105e-08	-0.445958	0.445958
19.2	0.999994	0.999977	0.999992	-0.999979	-0.999988	0.999989	-0.999979	0.999994	0.999989	-0.980363	-0.999993	-0.999971	-0.999948	-0.112426	-0.445958	0.646575
19.84	0.999994	0.999986	0.999993	-0.999979	-0.999988	0.999989	-0.999981	0.999993	0.999995	-0.984583	-0.999988	-0.999983	-0.999952	-1.81105e-08	-0.550603	0.550603
20.48	0.999994	0.999988	0.999994	-0.999981	-0.999989	0.999993	-0.999973	0.999992	0.999995	-0.984583	-0.999993	-0.999973	-0.999956	-0.112426	-0.646575	0.445958
21.12	0.999994	0.999992	0.999994	-0.999984	-0.999987	0.999994	-0.999975	0.999993	0.999992	-0.97468	-0.999989	-0.999975	-0.999956	-1.81105e-08	-0.550603	0.550603
21.76	0.999993	0.999993	0.999993	-0.999983	-0.999984	0.999994	-0.999977	0.999994	0.999995	-0.980363	-0.999994	-0.999968	-0.999956	-1.81105e-08	-0.646575	0.445958
22.4	0.999994	0.999993	0.999994	-0.999984	-0.999986	0.999991	-0.999977	0.999992	0.999994	-0.984583	-0.999988	-0.999977	-0.999956	-0.112426	-0.646575	0.550603
23.04	0.999995	0.999994	0.999994	-0.999979	-0.999986	0.999992	-0.999975	0.999989	0.999991	-0.956248	-0.999991	-0.999977	-0.999959	-0.112426	-0.336426	0.550603
23.68	0.999994	0.999992	0.999994	-0.999979	-0.999987	0.999994	-0.999977	0.999993	0.999992	-0.966931	-0.999991	-0.999984	-0.999956	-0.112426	-0.550603	0.445958
24.32	0.999994	0.999994	0.999992	-0.999981	-0.999988	0.999993	-0.999973	0.999995	0.999993	-0.984583	-0.999994	-0.999973	-0.999956	-0.112426	-0.646575	0.550603
24.96	0.999995	0.999992	0.999993	-0.999979	-0.999983	0.999993	-0.999973	0.999994	0.999995	-0.984583	-0.999992	-0.999973	-0.999956	-1.81105e-08	-0.646575	0.445958
25.6	0.999994	0.999992	0.999994	-0.999975	-0.999987	0.999993	-0.999975	0.999991	0.999992	-0.984583	-0.999991	-0.999977	-0.999956	-0.112426	-0.445958	0.550603
26.24	0.999994	0.999994	0.999993	-0.999973	-0.999987	0.999992	-0.999977	0.999993	0.999994	-0.966931	-0.999992	-0.999975	-0.999959	-1.81105e-08	-0.550603	0.336426
26.88	0.999994	0.999992	0.999994	-0.999977	-0.999986	0.999994	-0.999973	0.999992	0.999994	-0.980363	-0.999984	-0.999981	-0.999956	-0.112426	-0.550603	0.336426
27.52	0.999992	0.999991	0.999991	-0.999983	-0.999981	0.999993	-0.999975	0.999992	0.999994	-0.956248	-0.999992	-0.999973	-0.999952	-0.112426	-0.445958	0.445958
28.16	0.999992	0.999994	0.999994	-0.999975	-0.999986	0.999992	-0.999973	0.999991	0.999994	-0.97468	-0.999994	-0.999963	-0.999956	-0.224752	-0.336426	0.550603
28.8	0.999994	0.999991	0.999994	-0.999973	-0.999992	0.999991	-0.999973	0.999991	0.999993	-0.980363	-0.999991	-0.999975	-0.999956	0.224752	-0.550603	0.550603
29.44	0.999993	0.999991	0.999994	-0.999973	-0.999984	0.999989	-0.999975	0.999992	0.999992	-0.966931	-0.999993	-0.999973	-0.999948	-1.81105e-08	-0.445958	0.646575
30.08	0.999993	0.999991	0.999993	-0.999971	-0.999987	0.999991	-0.999973	0.999991	0.999994	-0.97468	-0.999994	-0.999977	-0.999952	-1.81105e-08	-0.445958	0.445958
30.72	0.999997	0.999991	0.999992	-0.999973	-0.999988	0.999994	-0.999973	0.999993	0.999992	-0.993472	-0.999993	-0.999979	-0.999948	-0.224752	-0.550603	0.445958
31.36	0.999993	0.999989	0.999992	-0.999971	-0.999986	0.999992	-0.999966	0.999993	0.999994	-0.992025	-0.999988	-0.999979	-0.999948	-0.224752	-0.550603	0.550603

## Sheet: Bottom left QUMO weigth matrix
Bottom left QUMO weight matrix
0	-10	0	-1	-5	-24	-25	-17	-9	-14	-14	-12	-14	-19	-11	-20
-10	0	-2	-8	-2	-6	-4	-4	-4	-6	-2	-4	-6	-4	-6	-6
0	-2	0	-6	-10	-10	-6	-6	-6	-8	-8	-10	-10	-10	-4	-8
-1	-8	-6	0	-4	-8	-4	-4	-6	-8	-4	-6	-8	-6	-8	-6
-5	-2	-10	-4	0	-14	-10	-8	-6	-8	-2	-8	-6	-10	-6	-8
-24	-6	-10	-8	-14	0	-16	-12	-12	-12	-8	-14	-10	-14	-12	-12
-25	-4	-6	-4	-10	-16	0	-10	-8	-12	-6	-10	-8	-10	-8	-10
-17	-4	-6	-4	-8	-12	-10	0	-6	-10	-2	-8	-6	-10	-6	-8
-9	-4	-6	-6	-6	-12	-8	-6	0	-6	-8	-10	-8	-8	-8	-6
-14	-6	-8	-8	-8	-12	-12	-10	-6	0	-6	-12	-12	-12	-8	-10
-14	-2	-8	-4	-2	-8	-6	-2	-8	-6	0	-10	-10	-8	-4	-6
-12	-4	-10	-6	-8	-14	-10	-8	-10	-12	-10	-18	-8	-12	-6	-10
-14	-6	-10	-8	-6	-10	-8	-6	-8	-12	-10	-8	-18	-12	-10	-6
-19	-4	-10	-6	-10	-14	-10	-10	-8	-12	-8	-12	-12	-18	-6	-10
-11	-6	-4	-8	-6	-12	-8	-6	-8	-8	-4	-6	-10	-6	-14	-4
-20	-6	-8	-6	-8	-12	-10	-8	-6	-10	-6	-10	-6	-10	-4	-16

## Sheet: Bottom three heatmaps
	Bottom left heatmap: success rate binary											Bottom middle heatmap: energy											Bottom right heatmap: success rate with ≥95% energy proximity
		α_norm											α_norm											α_norm
		-1	-0.8	-0.6	-0.4	-0.2	-2.22045e-16	0.2	0.4	0.6			-1	-0.8	-0.6	-0.4	-0.2	-2.22045e-16	0.2	0.4	0.6			-1	-0.8	-0.6	-0.4	-0.2	-2.22045e-16	0.2	0.4	0.6
β_norm	0.030303	0	0	0	0	0	0	0	0	0	β_norm	0.030303	49.6535	-38.0029	-33.0872	-18.687	-12.3607	-13.5704	-44.1211	-35.2299	-52.7455	β_norm	0.030303	0	0	0	0	0	0	0	0	0
	0.0909091	0.175	0.075	0.045	0	0.05	0.1	0	0	0.05		0.0909091	-86.222	-80.6413	-70.4997	-73.453	-69.0134	-72.8617	-62.2559	-59.1593	-63.1969		0.0909091	0	0.06	0.045	0	0.025	0.075	0	0	0.025
	0.151515	0.335	0.235	0.16	0.255	0.205	0.11	0	0.05	0.1		0.151515	-95.8682	-89.0121	-86.5651	-88.5009	-89.8285	-86.0649	-71.7744	-84.3418	-83.1255		0.151515	0.21	0.2	0.12	0.23	0.16	0.09	0	0.05	0.09
	0.212121	0.23	0.36	0.2	0.405	0.3	0.35	0.05	0.15	0.35		0.212121	-89.3882	-94.7186	-85.6118	-95.1035	-93.3295	-92.1065	-78.0499	-86.6301	-92.4469		0.212121	0.13	0.205	0.19	0.4	0.3	0.345	0.05	0.15	0.35
	0.272727	0.52	0.375	0.55	0.3	0.45	0.4	0.35	0.4	0.1		0.272727	-98.1856	-96.4167	-102.314	-91.8724	-93.6205	-94.0125	-92.3395	-94.6444	-91.2752		0.272727	0.3	0.275	0.55	0.295	0.445	0.4	0.335	0.305	0.075
	0.333333	0.83	0.695	0.35	0.3	0.45	0.45	0.35	0.59	0.35		0.333333	-107.108	-98.4769	-93.9931	-83.5728	-95.6423	-97.6936	-93.7365	-99.6136	-94.0278		0.333333	0.53	0.62	0.325	0.265	0.395	0.425	0.215	0.4	0.18
	0.393939	0.965	0.985	0.4	0.65	0.5	0.45	0.4	0.55	0.65		0.393939	-110.732	-111.876	-97.7283	-101.136	-98.0612	-98.7135	-94.5089	-97.612	-102.497		0.393939	0.75	0.93	0.355	0.49	0.415	0.325	0.22	0.26	0.295
	0.454545	0.99	1	0.6	0.55	0.55	0.65	0.85	0.75	0.7		0.454545	-111.913	-112.462	-100.323	-98.6121	-98.7221	-99.7845	-105.049	-88.1434	-99.2243		0.454545	0.855	0.935	0.415	0.38	0.35	0.41	0.375	0.345	0.285
	0.515152	0.98	0.995	0.95	0.95	0.9	0.9	1	1	0.85		0.515152	-111.638	-111.892	-109.058	-87.145	-96.347	-107.13	-109.506	-109.701	-104.671		0.515152	0.85	0.895	0.555	0.53	0.525	0.495	0.445	0.49	0.345
	0.575758	0.99	0.995	0.95	0.985	0.95	0.895	1	1	0.95		0.575758	-111.595	-111.432	-107.829	-110.103	-109.214	-107.048	-109.43	-109.708	-107.535		0.575758	0.825	0.81	0.5	0.525	0.5	0.46	0.465	0.41	0.38
	0.636364	0.99	1	0.99	1	1	0.96	1	0.995	1		0.636364	-111.057	-111.048	-109.55	-109.487	-109.734	-109.338	-109.492	-109.075	-108.882		0.636364	0.695	0.675	0.535	0.51	0.505	0.5	0.4	0.425	0.395
	0.69697	0.945	0.99	0.935	1	1	1	1	1	1		0.69697	-110.011	-110.113	-107.952	-109.217	-109.221	-109.622	-108.796	-108.599	-108.779		0.69697	0.665	0.64	0.44	0.45	0.475	0.475	0.43	0.42	0.37
	0.757576	0.965	0.965	0.945	0.95	1	0.99	0.985	0.95	1		0.757576	-109.646	-108.887	-108.91	-107.749	-109.469	-109.134	-108.538	-106.007	-108.852		0.757576	0.635	0.535	0.46	0.425	0.495	0.465	0.375	0.395	0.35
	0.818182	0.98	0.98	0.98	0.94	0.95	1	0.95	1	0.9		0.818182	-109.938	-110.018	-108.757	-108.096	-109.231	-109.405	-105.561	-108.501	-105.863		0.818182	0.625	0.61	0.465	0.425	0.455	0.445	0.355	0.425	0.315
	0.878788	0.985	0.98	0.95	0.96	1	0.93	0.95	1	1		0.878788	-109.347	-109.543	-108.003	-108.093	-108.429	-86.2107	-93.5306	-109.01	-108.15		0.878788	0.575	0.505	0.44	0.42	0.44	0.41	0.42	0.375	0.365
	0.939394	0.935	0.945	0.94	0.98	0.95	0.925	1	0.98	0.95		0.939394	-108.272	-107.691	-93.2029	-108.446	-106.131	-100.764	-108.309	-108.206	-107.913		0.939394	0.535	0.515	0.39	0.415	0.39	0.415	0.365	0.4	0.345
	1	0.945	0.99	0.94	0.995	0.92	1	0.995	1	0.995		1	-108.179	-109.051	-106.299	-108.698	-106.312	-108.382	-107.922	-108.224	-107.957		1	0.525	0.495	0.435	0.42	0.375	0.42	0.335	0.375	0.355
	Best point of bottom row: α_norm=-0.8, β_norm=0.45

## Sheet: Bottom time trace
Bottom right time trace
Time [µs]	Variable 1	Variable 2	Variable 3	Variable 4	Variable 5	Variable 6	Variable 7	Variable 8	Variable 9	Variable 10	Variable 11	Variable 12	Variable 13	Variable 14	Variable 15	Variable 16
0	-1.81105e-08	-0.112426	-0.224752	-1.81105e-08	-1.81105e-08	-0.112426	-1.81105e-08	-0.224752	-0.112426	-0.336426	-0.224752	-1.81105e-08	-0.224752	-0.112426	-0.112426	-0.112426
0.64	-0.224752	-1.81105e-08	-1.81105e-08	-1.81105e-08	-0.112426	-1.81105e-08	-1.81105e-08	-1.81105e-08	-0.224752	-0.224752	-1.81105e-08	-1.81105e-08	-1.81105e-08	-1.81105e-08	-0.112426	-1.81105e-08
1.28	-0.112426	-0.112426	-0.224752	-0.112426	-1.81105e-08	-1.81105e-08	-1.81105e-08	-0.112426	-1.81105e-08	-0.336426	-1.81105e-08	-1.81105e-08	-0.224752	-0.224752	-0.112426	-0.224752
1.92	-1.81105e-08	-0.112426	-0.112426	0.112426	-0.112426	-0.224752	-0.224752	-0.550603	-0.224752	-0.224752	-1.81105e-08	0.112426	-0.112426	-0.112426	-0.112426	-1.81105e-08
2.56	-1.81105e-08	-1.81105e-08	-0.336426	-0.224752	-1.81105e-08	0.112426	0.112426	-0.224752	-0.112426	-0.224752	-0.112426	0.112426	-0.112426	-0.112426	-0.224752	-0.224752
3.2	-1.81105e-08	0.112426	-1.81105e-08	-1.81105e-08	-1.81105e-08	-0.112426	-1.81105e-08	-0.112426	-0.112426	-0.112426	-0.336426	-0.112426	-0.112426	-1.81105e-08	-0.112426	-0.224752
3.84	-0.224752	-1.81105e-08	-0.112426	-1.81105e-08	-0.112426	-1.81105e-08	0.112426	-0.112426	-0.224752	-0.112426	-1.81105e-08	-1.81105e-08	-0.112426	-1.81105e-08	-0.224752	-0.224752
4.48	-0.112426	-0.224752	-1.81105e-08	-0.112426	-1.81105e-08	-1.81105e-08	-0.112426	-0.224752	-1.81105e-08	-0.112426	-0.112426	-1.81105e-08	-0.112426	0.112426	-0.112426	-1.81105e-08
5.12	-0.112426	-0.112426	-0.336426	-1.81105e-08	-0.112426	-0.112426	-0.112426	-0.112426	0.112426	-0.112426	-1.81105e-08	-0.112426	-1.81105e-08	-0.112426	-0.224752	-0.112426
5.76	-0.224752	-0.112426	-1.81105e-08	-1.81105e-08	-0.112426	-1.81105e-08	-0.112426	0.112426	-1.81105e-08	-0.224752	-0.112426	-0.112426	-0.112426	-1.81105e-08	-0.224752	-0.112426
6.4	-0.112426	-1.81105e-08	-0.224752	-0.112426	0.112426	-0.112426	-0.224752	-1.81105e-08	-0.112426	-0.445958	0.112426	-0.112426	-0.224752	-0.112426	-0.224752	-1.81105e-08
7.04	-0.224752	-0.112426	0.112426	-0.112426	-0.336426	-0.224752	0.112426	-0.336426	-0.224752	-0.224752	-0.336426	-1.81105e-08	-0.224752	-0.224752	-0.224752	-0.224752
7.68	-0.112426	-0.112426	0.112426	-0.112426	0.112426	-0.112426	0.112426	-0.224752	-0.112426	-0.112426	-0.112426	0.112426	-0.224752	-0.224752	-0.112426	-0.224752
8.32	-0.336426	-1.81105e-08	-1.81105e-08	0.112426	-0.112426	0.224752	-1.81105e-08	-1.81105e-08	-0.336426	-0.445958	0.224752	-1.81105e-08	-0.112426	-0.224752	-0.112426	-0.112426
8.96	-0.224752	-0.112426	-0.112426	0.112426	-0.112426	0.112426	-1.81105e-08	0.112426	-0.224752	-0.336426	-1.81105e-08	0.112426	-0.112426	-0.224752	-0.224752	-0.112426
9.6	-0.550603	-0.112426	-0.112426	-1.81105e-08	-0.224752	-1.81105e-08	0.112426	0.112426	-0.112426	0.112426	0.336426	-0.112426	-0.112426	-0.224752	-0.224752	-0.112426
10.24	-0.920626	-1.81105e-08	-1.81105e-08	-1.81105e-08	-0.550603	0.112426	0.336426	0.112426	-0.445958	-1.81105e-08	0.445958	-1.81105e-08	0.112426	-0.112426	-1.81105e-08	-1.81105e-08
10.88	-0.987754	0.224752	-0.336426	-0.445958	-0.550603	0.445958	0.445958	0.445958	-0.646575	0.224752	0.73005	0.224752	0.112426	-1.81105e-08	-0.112426	-0.224752
11.52	-0.997695	0.336426	-0.646575	-0.336426	-0.89169	0.550603	0.73005	0.646575	-0.956248	0.112426	0.956248	0.224752	-1.81105e-08	-1.81105e-08	-0.112426	-1.81105e-08
12.16	-0.999643	0.445958	-0.89169	-0.851886	-0.990167	0.851886	0.851886	0.798568	-0.984583	0.224752	0.990167	0.112426	0.224752	-0.224752	-1.81105e-08	0.224752
12.8	-0.999872	0.73005	-0.980363	-0.920626	-0.995513	0.941388	0.956248	0.89169	-0.996824	0.336426	0.997695	0.224752	0.224752	-0.112426	-0.224752	0.112426
13.44	-0.999956	0.798568	-0.993472	-0.980363	-0.998516	0.980363	0.980363	0.89169	-0.999224	0.112426	0.998706	0.224752	0.224752	-0.112426	-0.112426	0.112426
14.08	-0.999973	0.89169	-0.997302	-0.995513	-0.99951	0.993472	0.987754	0.941388	-0.999678	-0.112426	0.999678	0.445958	0.336426	-0.224752	-0.112426	0.112426
14.72	-0.999983	0.920626	-0.998019	-0.997695	-0.999708	0.998019	0.994609	0.97468	-0.999818	0.112426	0.999883	0.224752	0.336426	-0.112426	-1.81105e-08	0.112426
15.36	-0.999986	0.966931	-0.998868	-0.999224	-0.999801	0.999123	0.998019	0.994609	-0.999909	-0.336426	0.999939	0.112426	0.445958	-0.112426	-0.112426	0.112426
16	-0.999986	0.980363	-0.999123	-0.999387	-0.999861	0.999453	0.998289	0.996238	-0.999944	-0.550603	0.999975	0.224752	0.550603	-0.224752	-0.112426	0.112426
16.64	-0.999987	0.990167	-0.999224	-0.99951	-0.999909	0.999781	0.999224	0.998868	-0.999966	-0.336426	0.999986	0.445958	0.550603	-1.81105e-08	-0.112426	0.112426
17.28	-0.999987	0.995513	-0.99951	-0.99976	-0.999909	0.999883	0.999453	0.999224	-0.999973	-0.445958	0.999992	0.445958	0.646575	-0.112426	-0.112426	0.224752
17.92	-0.999989	0.996238	-0.999736	-0.99976	-0.999944	0.999916	0.999781	0.999736	-0.999975	-0.646575	0.999993	0.445958	0.798568	-0.336426	-1.81105e-08	0.112426
18.56	-0.999983	0.998516	-0.99976	-0.999818	-0.999929	0.999959	0.999848	0.999848	-0.999975	-0.646575	0.999994	0.336426	0.851886	-0.224752	-0.112426	0.224752
19.2	-0.999989	0.998868	-0.999643	-0.999883	-0.999934	0.999971	0.999901	0.999883	-0.999973	-0.851886	0.999991	0.445958	0.851886	-1.81105e-08	-1.81105e-08	0.224752
19.84	-0.999988	0.999387	-0.999781	-0.999892	-0.999944	0.999984	0.999934	0.999934	-0.999979	-0.73005	0.999993	0.445958	0.89169	0.112426	-1.81105e-08	0.224752
20.48	-0.999987	0.999604	-0.999801	-0.999916	-0.999939	0.999979	0.999959	0.999952	-0.999983	-0.851886	0.999992	0.445958	0.956248	0.112426	-0.112426	0.224752
21.12	-0.999986	0.999643	-0.999818	-0.999916	-0.999948	0.999983	0.999968	0.999968	-0.999981	-0.89169	0.999996	0.550603	0.966931	-0.112426	-0.112426	0.445958
21.76	-0.999986	0.999818	-0.999801	-0.999923	-0.999939	0.999991	0.999973	0.999979	-0.999977	-0.89169	0.999994	0.445958	0.956248	0.112426	-1.81105e-08	0.224752
22.4	-0.999983	0.999801	-0.999801	-0.999909	-0.999948	0.999993	0.999975	0.999986	-0.999977	-0.646575	0.999994	0.336426	0.980363	-1.81105e-08	-1.81105e-08	0.112426
23.04	-0.999987	0.999872	-0.999818	-0.999929	-0.999948	0.999991	0.999977	0.999984	-0.999981	-0.851886	0.999993	0.336426	0.984583	-1.81105e-08	-1.81105e-08	0.336426
23.68	-0.999986	0.999892	-0.999834	-0.999929	-0.999948	0.999989	0.999977	0.999988	-0.999981	-0.851886	0.999993	0.445958	0.984583	0.112426	-0.112426	0.336426
24.32	-0.999986	0.999901	-0.999801	-0.999939	-0.999939	0.999992	0.999979	0.999992	-0.999977	-0.798568	0.999994	0.445958	0.992025	0.112426	-1.81105e-08	0.336426
24.96	-0.999981	0.999944	-0.999818	-0.999944	-0.999948	0.999991	0.999979	0.999989	-0.999979	-0.73005	0.999992	0.445958	0.994609	-1.81105e-08	-0.224752	0.112426
25.6	-0.999987	0.999944	-0.999818	-0.999929	-0.999929	0.999991	0.999979	0.999987	-0.999981	-0.73005	0.999991	0.445958	0.995513	-0.112426	-0.112426	0.112426
26.24	-0.999983	0.999952	-0.999834	-0.999929	-0.999934	0.999987	0.999983	0.999988	-0.999979	-0.851886	0.999994	0.445958	0.996238	-1.81105e-08	-1.81105e-08	0.224752
26.88	-0.999986	0.999956	-0.999834	-0.999929	-0.999934	0.999992	0.999983	0.999989	-0.999981	-0.73005	0.999994	0.445958	0.997695	-0.112426	-0.224752	0.336426
27.52	-0.999984	0.999959	-0.999801	-0.999939	-0.999944	0.999988	0.999981	0.999992	-0.999981	-0.851886	0.999991	0.445958	0.998019	-0.112426	-0.112426	0.445958
28.16	-0.999988	0.999966	-0.999801	-0.999939	-0.999939	0.999991	0.999979	0.999989	-0.999977	-0.798568	0.999993	0.224752	0.998516	-1.81105e-08	-0.112426	0.336426
28.8	-0.999984	0.999971	-0.999834	-0.999934	-0.999934	0.999988	0.999977	0.999989	-0.999981	-0.89169	0.999993	0.336426	0.998706	-1.81105e-08	-1.81105e-08	0.336426
29.44	-0.999983	0.999968	-0.99976	-0.999934	-0.999929	0.999989	0.999977	0.999989	-0.999977	-0.851886	0.999994	0.445958	0.998868	-0.112426	-1.81105e-08	0.336426
30.08	-0.999981	0.999971	-0.999781	-0.999901	-0.999934	0.999986	0.999975	0.999989	-0.999981	-0.798568	0.999991	0.336426	0.999123	-1.81105e-08	-1.81105e-08	0.224752
30.72	-0.999981	0.999973	-0.999818	-0.999901	-0.999916	0.999988	0.999977	0.999988	-0.999971	-0.798568	0.999993	0.336426	0.999224	-0.224752	-0.112426	0.224752
31.36	-0.999979	0.999973	-0.999781	-0.999901	-0.999934	0.999988	0.999979	0.999988	-0.999979	-0.798568	0.999991	0.445958	0.999387	-0.336426	-1.81105e-08	0.336426
