# Supplementary material for: Analog optical computer for AI inference and combinatorial optimization
Source: Nature. 2025 Sep 3;645(8080):354–61. doi: 10.1038/s41586-025-09430-z (PMC12422976; doi:10.1038/s41586-025-09430-z)
Supplement: Supplementary file 2 — Source data for Supplementary Figs. 1–13 [file 41586_2025_9430_MOESM2_ESM.zip › Supplementary_Figure_9.xlsx]

## Sheet: QUBO dense weight matrix
QUBO: dense weight matrix
0	-77	-88	-104	-146	-162	-103	-217	-194	-68	-55	-84	-148	-10	-161	-96
-77	0	-9	-100	-87	-25	-12	-73	-62	-131	-158	-142	-67	-61	-95	-170
-88	-9	0	-3	-33	-215	-84	-205	-102	-38	-31	-51	-107	-87	-34	-132
-104	-100	-3	0	-13	0	-29	-23	-39	-1	-210	-87	-20	-93	-18	-86
-146	-87	-33	-13	0	-126	-128	-77	-8	-45	-13	-172	-4	-110	-10	-167
-162	-25	-215	0	-126	0	-8	-71	-88	-13	-35	-81	-38	-127	-3	-56
-103	-12	-84	-29	-128	-8	0	-17	-36	-233	-27	-182	-47	-22	-8	-4
-217	-73	-205	-23	-77	-71	-17	0	-58	-28	-24	-40	-111	-28	-34	-149
-194	-62	-102	-39	-8	-88	-36	-58	0	-15	-23	-132	-90	-33	-21	-202
-68	-131	-38	-1	-45	-13	-233	-28	-15	0	-20	-255	-97	-64	-2	-14
-55	-158	-31	-210	-13	-35	-27	-24	-23	-20	0	-31	-107	-107	-21	-43
-84	-142	-51	-87	-172	-81	-182	-40	-132	-255	-31	0	-35	-5	-11	-44
-148	-67	-107	-20	-4	-38	-47	-111	-90	-97	-107	-35	0	-88	-48	-113
-10	-61	-87	-93	-110	-127	-22	-28	-33	-64	-107	-5	-88	0	-51	-23
-161	-95	-34	-18	-10	-3	-8	-34	-21	-2	-21	-11	-48	-51	0	-188
-96	-170	-132	-86	-167	-56	-4	-149	-202	-14	-43	-44	-113	-23	-188	0

## Sheet: Top two heatmaps
	Top left heatmap: success rate																																				Top right heatmap: energy
		α_norm																																				α_norm
		0.1	0.115	0.13	0.145	0.16	0.175	0.19	0.205	0.22	0.235	0.25	0.265	0.28	0.295	0.31	0.325	0.34	0.355	0.37	0.385	0.4	0.415	0.43	0.445	0.46	0.475	0.49	0.505	0.52	0.535	0.55	0.565	0.58	0.595			0.1	0.115	0.13	0.145	0.16	0.175	0.19	0.205	0.22	0.235	0.25	0.265
β_norm	0.166667	0.255	0.025	0.095	0.09	0.34	0.05	0.145	0.105	0.06	0.17	0.05	0.18	0.08	0.285	0.23	0.1	0.19	0.315	0.2	0.26	0	0.2	0.1	0.17	0.15	0.1	0.05	0	0.05	0.05	0.05	0	0.25	0.05	β_norm	0.166667	-2280.2	-2172.47	-2254.3	-2248.64	-2411.72	-2151.59	-2451.04	-2294.37	-2378.64	-2352.96	-2392.31	-2287.85
	0.2	0.025	0.08	0.12	0.11	0.05	0.03	0.05	0.03	0.095	0.095	0	0.065	0.1	0.125	0.07	0.095	0.27	0.085	0.36	0.24	0.25	0.24	0.37	0.385	0.3	0.3	0.3	0.05	0.1	0.05	0.15	0.1	0.235	0.165		0.2	-2310.27	-2356.98	-2309.32	-2308.59	-2194.63	-2115.14	-2313.02	-2189.04	-2262.52	-2196.2	-2141.22	-2309.61
	0.233333	0	0.08	0.03	0.045	0.185	0.225	0.02	0.15	0.005	0.095	0.02	0.145	0.005	0.085	0.05	0.05	0.26	0.1	0.085	0.2	0.1	0.015	0.25	0.105	0.25	0.3	0.24	0.1	0.15	0.15	0.05	0.15	0.285	0.2		0.233333	-2349.64	-2320.18	-2219.19	-2414.67	-2370.21	-2436.28	-2324.89	-2299.38	-2235.83	-2365.34	-2312.28	-2441.85
	0.266667	0.09	0.01	0.115	0	0.025	0.1	0.09	0.355	0.03	0.135	0.125	0.11	0.04	0.03	0.02	0.075	0	0.05	0.1	0.05	0.2	0.1	0.14	0.15	0.2	0.32	0.15	0.25	0.35	0.05	0.2	0.3	0.24	0.3		0.266667	-2479.9	-2393.39	-2438.12	-2242.39	-2349.25	-2312.74	-2412.32	-2474.98	-2399.14	-2449.12	-2403.68	-2402.99
	0.3	0.05	0	0.03	0.06	0.21	0.05	0	0.08	0.17	0.05	0.005	0.035	0.12	0.07	0.05	0.055	0	0.1	0.15	0	0.175	0	0.15	0.15	0.15	0.25	0.35	0.15	0.25	0.2	0.15	0.25	0.055	0.25		0.3	-2363.4	-2320.25	-2478.75	-2438.69	-2419.67	-2317.69	-2386.96	-2283.35	-2419.44	-2375.13	-2454.25	-2329.82
	0.333333	0.16	0.1	0.05	0.04	0.085	0.06	0	0.12	0.175	0.14	0.155	0.08	0.095	0.1	0.22	0.075	0.14	0	0.165	0	0.125	0.15	0.15	0.15	0.45	0.155	0.2	0.15	0.15	0.15	0.15	0.1	0	0.24		0.333333	-2448.86	-2428.04	-2416.87	-2375.29	-2454.69	-2350.53	-2407.6	-2474.66	-2484.33	-2482.91	-2473.42	-2456.49
	0.366667	0.02	0.08	0.045	0.05	0.24	0.12	0.05	0.05	0.085	0.035	0.02	0.135	0.1	0.045	0.18	0.135	0.1	0.035	0.015	0.05	0.2	0.1	0.4	0.05	0.245	0.2	0.4	0.05	0.1	0.15	0.25	0.155	0.25	0.15		0.366667	-2388.77	-2452.21	-2516.08	-2450.66	-2476.9	-2407.23	-2433.99	-2440.79	-2474.7	-2452.6	-2437.83	-2500.4
	0.4	0.105	0.035	0.085	0.18	0.3	0.265	0.155	0.045	0.05	0.145	0.13	0.13	0.145	0.18	0.115	0.21	0.05	0.05	0.1	0.115	0.2	0.25	0	0.15	0.15	0.25	0.25	0.3	0.4	0.2	0.15	0.45	0.2	0.125		0.4	-2476.43	-2420.73	-2472.44	-2555.82	-2621.99	-2518.01	-2417.72	-2436.88	-2418.04	-2498.97	-2521.48	-2528.86
	0.433333	0.13	0.19	0.1	0.1	0.17	0.13	0.145	0.17	0	0.145	0.05	0	0	0.27	0.285	0.145	0.075	0.2	0.1	0.13	0.195	0.15	0.1	0.15	0.1	0.05	0.2	0.4	0.15	0.25	0.3	0.25	0.2	0.03		0.433333	-2514.58	-2553.17	-2488.59	-2498.73	-2569.31	-2504.98	-2533.3	-2572.28	-2446.1	-2570.51	-2514.3	-2463.24
	0.466667	0.15	0.155	0.04	0.185	0.15	0.26	0.145	0.35	0.225	0.19	0.175	0.075	0.125	0.15	0.225	0.15	0.095	0.15	0.05	0.1	0.17	0.05	0	0.1	0	0.05	0.05	0.1	0.05	0.3	0.2	0.55	0.15	0.1		0.466667	-2505.39	-2548.58	-2462.85	-2575.41	-2542.27	-2605.77	-2539.53	-2592.6	-2587.19	-2537.13	-2531.51	-2536.92
	0.5	0.21	0.24	0.225	0.27	0.33	0.465	0.28	0.05	0.145	0.23	0.235	0.34	0.335	0.19	0.43	0.2	0.19	0.195	0.095	0.095	0.05	0.1	0.05	0.15	0	0	0	0.1	0.3	0.35	0.25	0.35	0.2	0.12		0.5	-2542.04	-2606.79	-2581.76	-2602.61	-2636.14	-2708.49	-2602.56	-2519.05	-2536.3	-2591.62	-2603.08	-2631
	0.533333	0.39	0.26	0.26	0.34	0.44	0.19	0.49	0.425	0.4	0.585	0.535	0.465	0.495	0.41	0.585	0.39	0.25	0.1	0.345	0.2	0.15	0.05	0.1	0.15	0.05	0	0	0	0.15	0.15	0.25	0.15	0.2	0.1		0.533333	-2673.87	-2584.29	-2594.94	-2636.79	-2671.48	-2581.13	-2691.06	-2672.7	-2669.47	-2727.69	-2708.73	-2692.91
	0.566667	0.49	0.595	0.61	0.39	0.725	0.57	0.595	0.535	0.575	0.705	0.545	0.34	0.575	0.63	0.66	0.78	0.25	0.25	0.2	0.195	0.05	0.145	0.05	0.1	0.05	0.2	0	0.05	0.05	0	0.15	0.25	0.15	0.1		0.566667	-2710.88	-2737.22	-2737.03	-2662.23	-2789.96	-2756.76	-2741.54	-2724.72	-2722.13	-2784.27	-2712.87	-2664.55
	0.6	0.435	0.66	0.545	0.49	0.525	0.785	0.67	0.79	0.655	0.585	0.735	0.84	0.645	0.79	0.74	0.75	0.4	0.55	0.295	0.245	0.15	0.15	0	0.05	0.1	0	0.1	0.05	0	0	0.1	0.1	0.05	0.15		0.6	-2683.8	-2765.14	-2716.49	-2708.28	-2732.07	-2815.06	-2765.31	-2809.45	-2763.82	-2752.68	-2810.21	-2814.86
	0.633333	0.68	0.67	0.89	0.68	0.45	0.64	0.83	0.65	0.725	0.74	0.75	0.79	0.87	0.85	0.795	0.685	0.7	0.8	0.55	0.645	0.45	0.05	0.2	0.1	0.15	0.1	0.05	0	0	0	0.05	0.05	0	0.15		0.633333	-2787.12	-2765.38	-2836.24	-2786.47	-2696.81	-2768.8	-2820.78	-2781.43	-2803.15	-2813.89	-2807.8	-2825.97
	0.666667	0.72	0.67	0.67	0.75	0.755	0.68	0.935	0.745	0.855	0.765	0.83	0.865	0.785	0.78	0.785	0.945	0.945	0.845	0.6	0.645	0.6	0.65	0.2	0.35	0.2	0.2	0.05	0	0.1	0.05	0.05	0.1	0	0.3		0.666667	-2792.93	-2785.17	-2778.81	-2708.08	-2820.69	-2810.85	-2860.16	-2799.91	-2847	-2810.63	-2822.26	-2847.52
	0.7	0.68	0.67	0.775	0.78	0.545	0.91	0.585	0.7	0.79	0.74	0.6	0.74	0.795	0.845	0.845	0.875	0.995	0.95	0.85	0.75	0.5	0.8	0.3	0.4	0.35	0.05	0.2	0	0.05	0.15	0.15	0	0.1	0.2		0.7	-2790.27	-2765.85	-2832.58	-2818.53	-2763.48	-2856.09	-2759.97	-2785.02	-2814.98	-2806.49	-2781.54	-2797.08
	0.733333	0.52	0.51	0.495	0.715	0.65	0.675	0.7	0.6	0.61	0.5	0.69	0.655	0.595	0.84	0.875	0.745	1	0.845	0.945	0.95	0.75	0.8	0.3	0.45	0.4	0.35	0.15	0.05	0	0.05	0.05	0.05	0	0.25		0.733333	-2750.11	-2761.8	-2756.8	-2823.53	-2773.68	-2825.44	-2808.88	-2782.22	-2771.71	-2772.77	-2819.77	-2796.79
	0.766667	0.59	0.64	0.745	0.38	0.675	0.645	0.75	0.52	0.215	0.59	0.64	0.54	0.5	0.555	0.6	0.85	0.945	0.795	0.89	0.9	0.9	0.75	0.8	0.6	0.75	0.4	0.2	0.05	0.1	0	0.05	0.05	0	0.1		0.766667	-2766.64	-2810.17	-2837.05	-2735.21	-2792.96	-2790.56	-2817.24	-2771.39	-2696.73	-2691.28	-2780.46	-2768.98
	0.8	0.585	0.795	0.595	0.465	0.505	0.625	0.645	0.54	0.655	0.56	0.45	0.47	0.3	0.735	0.84	0.545	0.75	0.95	0.85	0.8	0.95	0.75	0.725	0.55	0.5	0.6	0.3	0.3	0.15	0	0.05	0.1	0	0.05		0.8	-2778.19	-2833.58	-2791.48	-2768.53	-2778.05	-2807.54	-2790.4	-2790.46	-2809.88	-2782.63	-2765.38	-2756.11
	0.833333	0.54	0.28	0.43	0.53	0.585	0.3	0.52	0.445	0.55	0.53	0.54	0.495	0.285	0.64	0.6	0.495	0.75	0.75	0.65	0.9	0.8	0.95	0.9	0.65	0.7	0.4	0.2	0.35	0	0.05	0.1	0.05	0.4	0		0.833333	-2763.55	-2726.86	-2671.53	-2766.37	-2801.25	-2751.16	-2777.64	-2736.02	-2799.82	-2776.7	-2796.2	-2773.86
	0.866667	0.35	0.35	0.295	0.31	0.25	0.51	0.36	0.38	0.3	0.37	0.49	0.23	0.405	0.275	0.445	0.45	0.6	0.75	0.75	0.795	0.9	0.7	0.85	0.9	0.75	0.7	0.45	0.15	0.2	0.1	0.15	0.05	0.2	0		0.866667	-2749.62	-2740.28	-2714.84	-2720.21	-2724.76	-2784.1	-2747.85	-2754.82	-2736.7	-2759.16	-2779.78	-2727.75
	0.9	0.15	0.475	0.25	0.36	0.415	0.235	0.445	0.43	0.25	0.4	0.4	0.425	0.5	0.2	0.49	0.45	0.7	0.515	0.55	0.6	0.7	0.6	0.8	0.45	0.75	0.7	0.4	0.4	0.05	0.1	0.2	0.2	0.35	0.19		0.9	-2599.98	-2780.24	-2733.19	-2731.31	-2758.51	-2738.33	-2752.23	-2762.35	-2724.74	-2757.28	-2756.7	-2756.73
	0.933333	0.295	0.265	0.2	0.275	0.43	0.4	0.44	0.23	0.185	0.04	0.15	0.375	0.44	0.245	0.39	0.545	0.65	0.55	0.5	0.465	0.8	0.57	0.695	0.765	0.7	0.8	0.25	0.15	0.2	0.15	0.35	0.15	0.5	0.05		0.933333	-2738.11	-2738.97	-2671.19	-2727.96	-2766	-2763.64	-2755.33	-2727.24	-2707.14	-2665.91	-2716.48	-2752.15
	0.966667	0.2	0.195	0.475	0.25	0.375	0.315	0.405	0.195	0.3	0.4	0.24	0.295	0.19	0.43	0.42	0.375	0.55	0.6	0.45	0.4	0.7	0.505	0.7	0.65	0.6	0.545	0.45	0.35	0.1	0.45	0.25	0.4	0.65	0.15		0.966667	-2743.3	-2705.93	-2776.88	-2745.34	-2742.43	-2752.33	-2765.51	-2703.55	-2724.64	-2751.44	-2732.86	-2734.83
	1	0.15	0.465	0.22	0.31	0.165	0.49	0.35	0.26	0.13	0.245	0.3	0.445	0.25	0.32	0.4	0.32	0.5	0.3	0.45	0.45	0.4	0.5	0.695	0.5	0.65	0.55	0.4	0.4	0.4	0.2	0.25	0.55	0.3	0.2		1	-2708.66	-2698.19	-2717.72	-2750.5	-2688.35	-2778.21	-2757.3	-2707.58	-2713.76	-2716.43	-2748.2	-2755.07
	Best point of top row: α_norm=0.34, β_norm=0.73
[truncated: 22 more columns]

## Sheet: Top time trace
Top time trace
Time [µs]	Variable 1	Variable 2	Variable 3	Variable 4	Variable 5	Variable 6	Variable 7	Variable 8	Variable 9	Variable 10	Variable 11	Variable 12	Variable 13	Variable 14	Variable 15	Variable 16
0	-0.224752	-0.336426	-0.445958	-1.81105e-08	-0.550603	-0.336426	-1.81105e-08	-0.550603	-1.81105e-08	-0.336426	0.445958	0.646575	-0.112426	-0.336426	-0.336426	-0.112426
0.64	-0.112426	0.336426	-0.336426	-0.336426	-0.646575	-0.445958	0.445958	-0.445958	-0.336426	-0.550603	-1.81105e-08	-1.81105e-08	-0.445958	-0.112426	-0.112426	0.336426
1.28	0.112426	0.224752	-0.112426	-0.445958	-0.550603	-0.646575	-1.81105e-08	-1.81105e-08	-0.112426	-0.445958	0.550603	0.445958	-0.550603	-0.224752	-0.112426	0.112426
1.92	-0.112426	0.336426	-0.112426	-0.112426	-0.445958	-0.550603	-0.112426	-0.445958	-1.81105e-08	-0.73005	0.224752	0.550603	-0.646575	0.112426	-0.73005	0.445958
2.56	0.336426	0.336426	-0.336426	-0.112426	-0.445958	-0.920626	-1.81105e-08	-0.73005	-0.224752	-0.336426	0.112426	0.224752	-0.336426	0.112426	-0.336426	0.550603
3.2	0.550603	0.112426	0.224752	-0.646575	-0.89169	-0.73005	-1.81105e-08	-0.550603	-0.336426	-0.550603	0.336426	-1.81105e-08	-0.224752	0.224752	-0.550603	0.550603
3.84	0.224752	0.112426	0.336426	0.112426	-0.73005	-0.73005	0.112426	-0.646575	-0.550603	-1.81105e-08	0.550603	0.550603	-0.550603	0.798568	-0.89169	0.646575
4.48	0.445958	0.646575	0.224752	-0.336426	-0.550603	-0.798568	-1.81105e-08	-0.646575	-0.73005	-0.445958	0.112426	0.851886	-0.73005	-0.445958	-0.798568	0.941388
5.12	0.550603	0.445958	0.445958	-0.445958	-0.920626	-0.966931	0.224752	-0.941388	-0.646575	-0.646575	0.336426	0.646575	-0.550603	0.336426	-0.89169	0.851886
5.76	0.89169	0.445958	0.646575	-0.851886	-0.920626	-0.851886	-0.336426	-0.89169	-0.646575	-0.798568	-1.81105e-08	0.89169	-0.798568	0.550603	-0.89169	0.920626
6.4	0.941388	0.89169	0.73005	-0.73005	-0.966931	-0.97468	0.112426	-0.941388	-0.798568	-0.798568	0.798568	0.956248	-0.550603	0.336426	-0.956248	0.956248
7.04	0.97468	0.445958	0.920626	-0.851886	-0.97468	-0.980363	0.112426	-0.798568	-0.851886	-0.73005	0.112426	0.920626	-0.941388	0.550603	-0.941388	0.980363
7.68	0.987754	0.89169	0.97468	-0.941388	-0.993472	-0.992025	0.224752	-0.987754	-0.966931	-0.851886	0.73005	0.97468	-0.941388	0.851886	-0.97468	0.966931
8.32	0.994609	0.646575	0.980363	-0.941388	-0.997695	-0.995513	-0.224752	-0.993472	-0.97468	-0.980363	0.798568	0.980363	-0.984583	0.97468	-0.996824	0.997302
8.96	0.997695	0.97468	0.984583	-0.992025	-0.999224	-0.998868	-1.81105e-08	-0.997302	-0.994609	-0.996824	0.89169	0.998516	-0.997302	0.956248	-0.997302	0.998868
9.6	0.998868	0.980363	0.997695	-0.998289	-0.999736	-0.999678	-1.81105e-08	-0.999224	-0.999005	-0.998516	0.966931	0.999604	-0.999123	0.992025	-0.999224	0.999708
10.24	0.999861	0.998019	0.99956	-0.999708	-0.999939	-0.999892	0.224752	-0.99976	-0.999708	-0.999678	0.966931	0.999848	-0.999801	0.997302	-0.999872	0.999909
10.88	0.999987	0.999643	0.999909	-0.999939	-0.999986	-0.999977	0.112426	-0.999959	-0.999963	-0.999952	0.994609	0.999988	-0.999939	0.999861	-0.999963	0.999981
11.52	0.999994	0.999977	0.999994	-0.999991	-0.999994	-0.999993	0.550603	-0.999989	-0.999994	-0.999987	0.999224	0.999993	-0.999989	0.999986	-0.999993	0.999992
12.16	0.999995	0.999995	0.999996	-0.999993	-0.999995	-0.999991	0.73005	-0.999995	-0.999992	-0.999996	0.999923	0.999994	-0.999991	0.999992	-0.999994	0.999991
12.8	0.999989	0.999992	0.999994	-0.999994	-0.999995	-0.999995	0.851886	-0.999994	-0.999994	-0.999994	0.999984	0.999992	-0.999992	0.999993	-0.999994	0.999992
13.44	0.999994	0.999994	0.999994	-0.999993	-0.999993	-0.999994	0.941388	-0.999994	-0.999995	-0.999994	0.999993	0.999996	-0.999994	0.999994	-0.999995	0.999994
14.08	0.999994	0.999991	0.999994	-0.999994	-0.999994	-0.999994	0.984583	-0.999995	-0.999995	-0.999995	0.999992	0.999994	-0.999992	0.999994	-0.999994	0.999993
14.72	0.999992	0.999994	0.999994	-0.999995	-0.999994	-0.999994	0.994609	-0.999994	-0.999993	-0.999994	0.999992	0.999991	-0.999991	0.999993	-0.999995	0.999994
15.36	0.999994	0.999989	0.999997	-0.999993	-0.999994	-0.999995	0.999005	-0.999995	-0.999994	-0.999994	0.999994	0.999996	-0.999992	0.999991	-0.999994	0.999991
16	0.999996	0.999991	0.999992	-0.999993	-0.999995	-0.999995	0.99976	-0.999997	-0.999994	-0.999993	0.999992	0.999993	-0.999991	0.999994	-0.999994	0.999994
16.64	1	1	1	-1	-1	-1	1	-1	-1	-1	1	1	-1	1	-1	1
17.28	0.999991	0.999995	0.999994	-0.999994	-0.999995	-1	0.999986	-0.999994	-0.999994	-0.999994	0.999994	0.999997	-0.999994	0.999994	-0.999994	0.999993
17.92	0.999993	0.999994	0.999993	-0.999994	-0.999994	-0.999994	0.999992	-0.999994	-0.999992	-0.999997	0.999994	0.999992	-0.999992	0.999994	-0.999995	0.999991
18.56	0.999994	0.999994	0.999994	-0.999995	-0.999996	-0.999996	0.999986	-0.999994	-0.999995	-0.999993	0.999996	0.999994	-0.999994	0.999993	-0.999989	0.999991
19.2	0.999995	0.999991	0.999994	-0.999994	-0.999997	-0.999993	0.999989	-0.999994	-0.999995	-0.999994	0.999993	0.999995	-0.999991	0.999994	-0.999995	0.999993
19.84	0.999996	0.999994	0.999994	-0.999994	-0.999995	-0.999996	0.999991	-0.999995	-0.999994	-0.999989	0.999995	0.999992	-0.999991	0.999994	-0.999995	0.999991
20.48	0.999988	0.999991	0.999993	-0.999989	-0.999995	-0.999997	0.999991	-0.999996	-0.999994	-0.999997	0.999993	0.999995	-0.999994	0.999992	-0.999994	0.999992
21.12	0.999994	0.999994	0.999993	-0.999995	-0.999995	-0.999994	0.999994	-0.999992	-0.999997	-0.999994	0.999994	0.999994	-0.999994	0.999995	-0.999994	0.999994
21.76	0.999994	0.999991	0.999994	-0.999994	-0.999996	-0.999992	0.999994	-0.999996	-0.999993	-0.999994	0.999993	0.999991	-0.999992	0.999993	-0.999989	0.999993

## Sheet: QUBO sparse weight matrix
QUBO: sparse weight matrix
0	0	0	0	0	0	-58	-78	0	0	0	0	0	-239	0	0
0	0	0	-96	-80	0	-61	0	0	0	0	0	0	0	0	0
0	0	0	0	0	0	0	0	0	-92	-93	-55	0	0	0	0
0	-96	0	0	0	0	0	0	-11	0	0	0	0	0	-31	0
0	-80	0	0	0	0	0	0	0	0	0	0	-67	0	0	-19
0	0	0	0	0	0	0	0	0	-72	0	0	0	0	-95	-114
-58	-61	0	0	0	0	0	0	0	0	0	0	0	-105	0	0
-78	0	0	0	0	0	0	0	0	0	-121	0	-111	0	0	0
0	0	0	-11	0	0	0	0	0	0	0	-33	0	0	-43	0
0	0	-92	0	0	-72	0	0	0	0	-112	0	0	0	0	0
0	0	-93	0	0	0	0	-121	0	-112	0	0	0	0	0	0
0	0	-55	0	0	0	0	0	-33	0	0	0	0	0	0	-36
0	0	0	0	-67	0	0	-111	0	0	0	0	0	-121	0	0
-239	0	0	0	0	0	-105	0	0	0	0	0	-121	0	0	0
0	0	0	-31	0	-95	0	0	-43	0	0	0	0	0	0	0
0	0	0	0	-19	-114	0	0	0	0	0	-36	0	0	0	0

## Sheet: Bottom two heatmaps
	Bottom left heatmap: success rate																																				Bottom right heatmap: energy
		α_norm																																				α_norm
		0.1	0.115	0.13	0.145	0.16	0.175	0.19	0.205	0.22	0.235	0.25	0.265	0.28	0.295	0.31	0.325	0.34	0.355	0.37	0.385	0.4	0.415	0.43	0.445	0.46	0.475	0.49	0.505	0.52	0.535	0.55	0.565	0.58	0.595			0.1	0.115	0.13	0.145	0.16	0.175	0.19	0.205	0.22	0.235	0.25	0.265
β_norm	0.166667	0	0.05	0.05	0.03	0	0.005	0	0.03	0	0	0.05	0.05	0.05	0	0.05	0	0	0	0.1	0	0	0.05	0	0	0.05	0.05	0	0.05	0	0	0.05	0	0	0.05	β_norm	0.166667	-816.15	-902.62	-967.44	-846.29	-879.85	-927.65	-921.12	-954.61	-809.6	-910.48	-911.09	-1065.9
	0.2	0.05	0.15	0	0.02	0	0.09	0.095	0.075	0	0.085	0.12	0.17	0	0.05	0.05	0	0	0.1	0.025	0.15	0.1	0.12	0.05	0	0	0.2	0	0	0.05	0	0.05	0.1	0.05	0.05		0.2	-971.64	-1048.27	-1004.49	-916.11	-880.97	-984.43	-1038.26	-1007.36	-955.9	-955.16	-963.35	-1045.45
	0.233333	0.05	0.04	0.055	0.05	0.01	0.06	0.06	0.055	0.125	0.09	0.15	0.065	0.01	0.095	0.125	0.14	0.195	0	0.05	0.05	0.25	0.1	0.05	0.25	0	0.05	0.1	0	0.05	0	0	0	0.05	0		0.233333	-978.44	-974.69	-1046.47	-922.25	-1024.03	-958.15	-992.59	-987.57	-1016.18	-965.61	-1074.68	-1003.1
	0.266667	0.1	0.05	0.07	0.135	0.03	0.1	0	0.05	0.025	0.015	0.035	0.175	0.05	0.05	0.1	0.235	0.17	0.15	0.085	0.22	0.1	0.2	0.15	0.1	0.1	0.05	0.05	0.1	0	0	0	0	0.1	0		0.266667	-949.91	-1014.28	-1025	-1090.26	-994.47	-1077.42	-1015.25	-1106.96	-1027.01	-1027.97	-1031.32	-1060.59
	0.3	0.07	0	0.07	0.105	0.05	0	0.07	0.1	0.035	0.015	0.03	0.065	0	0.18	0.06	0.02	0.2	0.2	0.15	0.15	0.3	0.16	0.2	0.1	0.25	0.25	0	0.1	0.1	0.05	0	0	0.05	0.1		0.3	-1060.29	-1024.63	-1070.04	-1108.18	-1060.78	-1025.85	-1115.72	-1105.92	-1113.25	-1047.56	-996.84	-1123.41
	0.333333	0	0.005	0.1	0.045	0.05	0.065	0.055	0.045	0.02	0.09	0.115	0.055	0.05	0.105	0.19	0	0.2	0.055	0.2	0.38	0.4	0.49	0.25	0.35	0.35	0.4	0.2	0.05	0.05	0.1	0.05	0	0.25	0.1		0.333333	-1131.51	-1067.53	-1117.51	-1065.76	-1052.57	-1126.61	-1183.91	-1054.22	-1059.42	-1098.52	-1112.1	-1063.27
	0.366667	0.14	0	0.1	0	0.135	0.035	0.115	0.005	0.1	0.07	0.225	0.015	0.05	0.14	0.245	0.17	0.375	0.16	0.275	0.1	0.5	0.15	0.24	0.25	0.35	0.35	0.15	0.1	0.05	0	0	0	0.3	0.2		0.366667	-1158.08	-1102.87	-1126.86	-1076.74	-1169.77	-1106.7	-1131.69	-1081.94	-1090.82	-1135.56	-1229.25	-1067.09
	0.4	0	0.035	0.105	0.09	0.08	0.1	0.05	0.06	0.11	0.2	0.245	0.045	0.06	0.15	0.04	0.25	0.15	0.345	0.1	0.35	0.35	0.4	0.235	0.4	0.15	0.215	0.2	0.05	0	0.05	0	0.1	0.3	0.25		0.4	-1166.95	-1128.28	-1200.92	-1160.52	-1107.44	-1191.74	-1201.9	-1125.34	-1187.2	-1208.12	-1279.63	-1132.08
	0.433333	0.16	0.16	0.15	0	0.195	0.2	0.2	0.06	0.1	0.23	0.115	0.1	0.14	0.3	0.05	0.15	0.2	0.135	0.285	0.2	0.1	0.345	0.15	0.1	0.15	0.15	0.05	0	0.05	0	0.1	0.05	0.4	0.5		0.433333	-1241.36	-1177.09	-1247.48	-1178.83	-1260.67	-1275.47	-1225.2	-1156.2	-1208.52	-1277.13	-1172.14	-1234.08
	0.466667	0.17	0.285	0.4	0.05	0.345	0.085	0.3	0.14	0.145	0.32	0.29	0.175	0.275	0.25	0.2	0.25	0.45	0.45	0.4	0.385	0.3	0.25	0	0.3	0.25	0.15	0.15	0.1	0.05	0	0.05	0.05	0.25	0.3		0.466667	-1251.8	-1219.72	-1270.98	-1179.2	-1286.86	-1258.65	-1251.48	-1238.01	-1230.43	-1255.04	-1250.78	-1287.77
	0.5	0.26	0.095	0.26	0.315	0	0.19	0.2	0.34	0.045	0.295	0.23	0.2	0.49	0.45	0.35	0.395	0.35	0.395	0.45	0.365	0.05	0.25	0.25	0.25	0.15	0.3	0.2	0.15	0.05	0	0	0.05	0.2	0.4		0.5	-1282.84	-1239.42	-1246.43	-1306.17	-1218.87	-1257.77	-1213.19	-1189.41	-1220.75	-1300.46	-1230.92	-1243.35
	0.533333	0.405	0.37	0.165	0.345	0.445	0.3	0.39	0.49	0.325	0.495	0.45	0.4	0.24	0.595	0.59	0.59	0.35	0.45	0.3	0.35	0.35	0.35	0.1	0.35	0.15	0.05	0.15	0	0	0	0.05	0.05	0.35	0.25		0.533333	-1308.77	-1301.83	-1254.59	-1295.09	-1350.64	-1297.57	-1307.93	-1337.81	-1343.45	-1296.94	-1361.92	-1319.41
	0.566667	0.535	0.54	0.45	0.645	0.35	0.325	0.545	0.54	0.695	0.495	0.595	0.6	0.795	0.45	0.645	0.75	0.4	0.25	0.35	0.15	0.095	0.05	0.15	0.15	0	0.15	0.1	0.05	0.05	0.1	0	0.15	0.15	0.5		0.566667	-1363.8	-1308.42	-1324.13	-1360.76	-1295.85	-1342.54	-1328.43	-1329.46	-1373.44	-1361.7	-1356.02	-1335.79
	0.6	0.49	0.505	0.64	0.545	0.64	0.74	0.545	0.49	0.7	0.74	0.845	0.75	0.69	0.6	0.75	0.75	0.35	0.45	0.2	0.3	0.15	0.05	0	0.2	0	0	0.05	0.1	0	0.05	0	0	0.1	0.25		0.6	-1302.69	-1329.49	-1377.23	-1324.16	-1330.12	-1383.27	-1361.32	-1332.01	-1282.57	-1392.39	-1411.95	-1394.34
	0.633333	0.59	0.7	0.685	0.545	0.735	0.645	0.645	0.815	0.845	0.8	0.645	0.845	0.75	0.6	0.945	0.6	0.35	0.2	0.25	0.4	0.05	0.1	0.1	0.15	0	0.2	0	0.05	0	0	0	0.05	0.15	0.55		0.633333	-1363.24	-1360.12	-1373.09	-1375.91	-1366.12	-1380.31	-1360.25	-1402.03	-1402.95	-1382.26	-1360.26	-1396.32
	0.666667	0.795	0.745	0.695	0.7	0.695	0.85	0.795	0.845	0.815	0.75	0.85	0.9	0.695	0.695	0.765	0.55	0.1	0.35	0.3	0.25	0.25	0.15	0.1	0	0.1	0.05	0	0	0.05	0	0.05	0.2	0.15	0.2		0.666667	-1410.11	-1385.74	-1394.06	-1352.64	-1363.08	-1385.65	-1386.02	-1407.5	-1407.38	-1316.16	-1400.24	-1415.8
	0.7	0.65	0.695	0.695	0.65	0.75	0.8	0.845	0.85	0.8	0.845	0.6	0.7	0.74	0.65	0.695	0.25	0.25	0.3	0.15	0.25	0.4	0	0.05	0.2	0.1	0.1	0	0.1	0	0	0.05	0.25	0.3	0.25		0.7	-1399.6	-1390.72	-1305.28	-1398.28	-1300.63	-1396.55	-1405.48	-1418.4	-1397.01	-1410.4	-1413.72	-1393.42
	0.733333	0.7	0.77	0.55	0.59	0.7	0.695	0.695	0.785	0.745	0.8	0.7	0.85	0.645	0.7	0.55	0.25	0.3	0.25	0.1	0.25	0.2	0.1	0.25	0.3	0	0.05	0.05	0.05	0.05	0.05	0.05	0.05	0	0.25		0.733333	-1385.3	-1369.53	-1378.72	-1353.79	-1413.78	-1384.5	-1393.5	-1400.46	-1372.9	-1399.75	-1397.14	-1421.52
	0.766667	0.65	0.6	0.55	0.845	0.695	0.75	0.775	0.6	0.6	0.645	0.6	0.75	0.55	0.6	0.5	0.4	0.15	0.3	0.3	0.25	0.3	0.3	0.15	0.2	0.15	0.05	0	0.1	0.05	0	0.1	0.05	0.05	0.2		0.766667	-1403.3	-1393.25	-1410.32	-1404.92	-1390.07	-1405.2	-1411.81	-1384.75	-1396.31	-1382.82	-1394.2	-1374.58
	0.8	0.395	0.45	0.45	0.5	0.645	0.75	0.545	0.4	0.65	0.6	0.65	0.5	0.595	0.4	0.55	0.45	0.45	0.35	0.2	0.1	0.25	0.15	0.05	0.1	0	0.15	0.05	0.1	0.05	0.05	0	0.2	0.05	0.25		0.8	-1376.86	-1389.86	-1385.42	-1399.94	-1391.18	-1409.69	-1403.3	-1379.76	-1395.37	-1406.86	-1397.96	-1405.92
	0.833333	0.695	0.45	0.35	0.5	0.55	0.45	0.55	0.35	0.35	0.695	0.5	0.75	0.395	0.4	0.4	0.5	0.2	0.25	0.2	0.2	0.1	0.1	0.1	0.1	0.15	0	0.1	0.1	0.05	0.05	0.15	0.05	0	0.15		0.833333	-1406.72	-1381.43	-1387.26	-1307.69	-1407.68	-1407.56	-1394.46	-1380.44	-1395.69	-1400.46	-1389.76	-1414.74
	0.866667	0.45	0.65	0.35	0.29	0.52	0.35	0.5	0.6	0.5	0.55	0.345	0.6	0.45	0.35	0.35	0.35	0.2	0.4	0.25	0.05	0.3	0.3	0.25	0.35	0.1	0.05	0.1	0.1	0.05	0	0.1	0.25	0.15	0.3		0.866667	-1405.38	-1392.76	-1387.96	-1382.07	-1397.58	-1396.6	-1225.58	-1413.4	-1406.2	-1396.38	-1398.36	-1415.37
	0.9	0.2	0.3	0.3	0.1	0.45	0.45	0.55	0.4	0.4	0.3	0.3	0.485	0.435	0.35	0.45	0.365	0.4	0.35	0.3	0.35	0.25	0.15	0.25	0.25	0.35	0.05	0.05	0.15	0.2	0	0.1	0.05	0.15	0.25		0.9	-1379.37	-1396.74	-1396.35	-1372.55	-1408.35	-1398.96	-1406.32	-1382.58	-1392.96	-1397.92	-1373.85	-1403.36
	0.933333	0.3	0.25	0.1	0.2	0.2	0.295	0.25	0.3	0.3	0.5	0.395	0.2	0.4	0.4	0.35	0.5	0.6	0.15	0.25	0.25	0.3	0.45	0.1	0.2	0.15	0.1	0.15	0.3	0.15	0.2	0.1	0	0.2	0.15		0.933333	-1399.29	-1414.17	-1390.3	-1399.94	-1398.77	-1357.31	-1403.64	-1364.49	-1395.96	-1402.28	-1395.92	-1293.74
	0.966667	0.35	0.25	0.205	0.35	0.2	0.2	0.15	0.25	0.25	0.3	0.1	0.305	0.2	0.275	0.3	0.3	0.1	0.35	0.25	0.15	0.25	0.25	0.1	0.25	0.3	0.25	0.15	0.15	0.25	0.15	0.1	0.05	0.25	0.2		0.966667	-1382.55	-1393.22	-1376.64	-1401.27	-1393.98	-1400.74	-1407.14	-1398.7	-1391.4	-1409.26	-1392.78	-1400.97
	1	0.2	0.095	0.15	0.1	0.3	0.2	0.25	0.25	0.05	0.25	0.1	0.05	0.25	0.4	0.15	0.25	0.15	0.3	0.25	0.25	0.2	0.2	0.25	0.2	0.1	0.3	0.2	0.1	0.15	0.1	0.1	0.05	0.1	0.05		1	-1394.49	-1386.23	-1387.09	-1399.69	-1404.18	-1396.61	-1404.24	-1376.89	-1364.71	-1377.95	-1397.11	-1385.44
	Best point of bottom row: α_norm=0.31, β_norm=0.63
[truncated: 22 more columns]

## Sheet: Bottom time trace
Bottom time trace
Time [µs]	Variable 1	Variable 2	Variable 3	Variable 4	Variable 5	Variable 6	Variable 7	Variable 8	Variable 9	Variable 10	Variable 11	Variable 12	Variable 13	Variable 14	Variable 15	Variable 16
0	-0.646575	0.336426	0.336426	0.112426	-0.550603	-0.550603	-0.112426	-1.81105e-08	-0.224752	0.112426	-1.81105e-08	-0.336426	-0.336426	0.112426	-0.224752	0.336426
0.64	-0.550603	-0.112426	0.445958	-0.112426	-0.112426	-0.336426	-0.646575	0.112426	0.336426	-1.81105e-08	-0.336426	0.112426	-0.550603	0.112426	-0.112426	0.112426
1.28	-0.336426	-1.81105e-08	0.112426	-0.224752	0.224752	-0.336426	-0.224752	0.112426	0.224752	0.224752	-0.112426	-0.224752	-0.112426	0.112426	-0.224752	0.336426
1.92	-0.445958	0.224752	0.112426	-0.336426	-0.224752	-0.336426	-0.445958	0.112426	0.112426	-0.224752	0.224752	-0.550603	-0.550603	-0.112426	0.112426	-1.81105e-08
2.56	-0.798568	-0.224752	-1.81105e-08	-0.112426	-0.112426	-0.445958	-0.445958	0.336426	0.336426	-0.112426	-0.336426	-0.336426	-0.445958	0.112426	-1.81105e-08	-1.81105e-08
3.2	-0.224752	-0.112426	0.336426	0.112426	-1.81105e-08	-0.445958	-0.550603	0.336426	0.224752	0.112426	-0.224752	-0.798568	-0.112426	0.445958	-0.224752	-0.336426
3.84	-0.646575	0.336426	-1.81105e-08	-0.112426	-0.112426	-0.445958	-0.550603	0.112426	0.336426	0.112426	-0.224752	-0.224752	-0.646575	-1.81105e-08	-0.112426	-0.112426
4.48	-0.336426	0.112426	0.224752	-0.445958	-0.336426	-0.851886	-0.112426	0.112426	0.445958	0.336426	-0.445958	-0.550603	-0.550603	0.112426	-0.336426	0.336426
5.12	-0.550603	0.445958	0.224752	-0.445958	-0.445958	-0.646575	-0.336426	0.445958	0.445958	0.336426	-0.224752	-0.550603	-0.646575	0.336426	-0.112426	0.336426
5.76	-0.550603	-1.81105e-08	0.445958	-0.112426	-0.336426	-0.646575	-0.851886	-0.112426	0.550603	0.445958	-0.224752	-0.550603	-0.73005	0.112426	-0.336426	0.112426
6.4	-0.851886	-0.224752	0.336426	-1.81105e-08	-0.646575	-0.73005	-0.73005	0.445958	0.445958	0.646575	-0.445958	-0.73005	-0.851886	0.445958	-1.81105e-08	0.550603
7.04	-0.89169	-1.81105e-08	0.112426	-0.73005	-0.646575	-0.97468	-0.646575	0.336426	0.646575	0.445958	-0.646575	-0.646575	-0.851886	0.73005	0.336426	0.798568
7.68	-0.920626	-0.112426	0.550603	-0.336426	-0.798568	-0.966931	-0.798568	0.445958	0.73005	0.445958	-0.89169	-0.73005	-0.89169	0.851886	0.224752	0.851886
8.32	-0.956248	0.336426	0.445958	-0.336426	-0.798568	-0.97468	-0.920626	0.445958	0.920626	0.798568	-0.851886	-0.941388	-0.966931	0.851886	0.112426	0.851886
8.96	-0.966931	-1.81105e-08	0.646575	-0.73005	-0.941388	-0.996824	-0.990167	0.89169	0.980363	0.798568	-0.956248	-0.97468	-0.990167	0.987754	0.336426	0.956248
9.6	-0.993472	-0.224752	0.89169	-0.851886	-0.920626	-0.998706	-0.996238	0.987754	0.992025	0.956248	-0.996238	-0.992025	-0.995513	0.996238	0.851886	0.987754
10.24	-0.999453	-0.336426	0.97468	-0.966931	-0.996824	-0.99976	-0.999123	0.998868	0.999005	0.994609	-0.999387	-0.997695	-0.999224	0.999311	0.956248	0.998019
10.88	-0.999934	0.224752	0.998868	-0.996238	-0.998868	-0.999963	-0.999818	0.999966	0.999872	0.999387	-0.999948	-0.999678	-0.999848	0.999966	0.998019	0.999736
11.52	-0.999977	0.445958	0.999901	-0.999643	-0.999861	-0.999986	-0.999939	0.999991	0.999981	0.999956	-0.999977	-0.999939	-0.999966	0.999993	0.999872	0.999971
12.16	-0.999992	0.112426	0.999991	-0.999909	-0.999968	-0.999994	-0.999973	0.999991	0.999994	0.999991	-0.999989	-0.999977	-0.999977	0.999992	0.999987	0.999991
12.8	-0.999993	0.445958	0.999994	-0.999956	-0.999984	-0.999994	-0.999983	0.999988	0.999991	0.999991	-0.999989	-0.999977	-0.999987	0.999992	0.999994	0.999991
13.44	-0.999993	0.73005	0.999994	-0.999983	-0.999987	-0.999995	-0.999987	0.999991	0.999992	0.999993	-0.999992	-0.999981	-0.999989	0.999992	0.999994	0.999994
14.08	-0.999993	0.851886	0.999994	-0.999988	-0.999991	-0.999994	-0.999987	0.999991	0.999994	0.999992	-0.999992	-0.999979	-0.999992	0.999994	0.999989	0.999989
14.72	-0.999994	0.89169	0.999997	-0.999983	-0.999987	-0.999993	-0.999987	0.999991	0.999992	0.999993	-0.999993	-0.999986	-0.999993	0.999991	0.999989	0.999989
15.36	-0.999991	0.966931	0.999994	-0.999987	-0.999986	-0.999994	-0.999989	0.999991	0.999992	0.999993	-0.999992	-0.999987	-0.999988	0.999992	0.999994	0.999992
16	-0.999987	0.993472	0.999993	-0.999988	-0.999991	-0.999991	-0.999987	0.999993	0.999992	0.999991	-0.999994	-0.999989	-0.999986	0.999994	0.999994	0.999991
16.64	-1	1	1	-1	-1	-1	-1	1	1	1	-1	-1	-1	1	1	1
17.28	-0.999994	0.999834	0.999993	-0.999984	-0.999991	-0.999996	-0.999992	0.999991	0.999994	0.999989	-0.999992	-0.999989	-0.999986	0.999991	0.999993	0.999993
17.92	-0.999991	0.999959	0.999994	-0.999989	-0.999988	-0.999995	-0.999987	0.999992	0.999994	0.999992	-0.999994	-0.999987	-0.999983	0.999994	0.999994	0.999991
18.56	-0.999989	0.999992	0.999994	-0.999987	-0.999989	-0.999996	-0.999983	0.999994	0.999994	0.999991	-0.999994	-0.999988	-0.999988	0.999994	0.999991	0.999994
19.2	-0.999994	0.999993	0.999994	-0.999992	-0.999989	-0.999995	-0.999986	0.999991	0.999994	0.999992	-0.999993	-0.999984	-0.999986	0.999994	0.999994	0.999989
19.84	-0.999992	0.999989	0.999994	-0.999989	-0.999989	-0.999997	-0.999983	0.999989	0.999994	0.999992	-0.999994	-0.999981	-0.999981	0.999992	0.999995	0.999994
20.48	-0.999994	0.999991	0.999993	-0.999993	-0.999987	-0.999994	-0.999986	0.999992	0.999993	0.999994	-0.999992	-0.999989	-0.999984	0.999993	0.999991	0.999992
21.12	-0.999994	0.999989	0.999994	-0.999988	-0.999987	-0.999994	-0.999991	0.999991	0.999994	0.999994	-0.999992	-0.999984	-0.999984	0.999995	0.999991	0.999989
21.76	-0.999989	0.999994	0.999994	-0.999988	-0.999989	-0.999991	-0.999986	0.999993	0.999996	0.999991	-0.999994	-0.999987	-0.999981	0.999994	0.999994	0.999991
