# Supplementary material for: Analog optical computer for AI inference and combinatorial optimization
Source: Nature. 2025 Sep 3;645(8080):354–61. doi: 10.1038/s41586-025-09430-z (PMC12422976; doi:10.1038/s41586-025-09430-z)
Supplement: Supplementary file 2 — Source data for Supplementary Figs. 1–13 [file 41586_2025_9430_MOESM2_ESM.zip › Supplementary_Figure_10.xlsx]

## Sheet: Supplementary Figure 10a
	AOC Hardware	Block Coordinate Descent Steps
	66.712	0
	-26.9877	1
	-145.932	2
	-191.13	3
	-463.439	4
	-717.058	5
	-927.67	6
	-930.451	7
	-1098.32	8
	-1101.95	9
	-1103.55	10
	-1103.55	11
	-1114.64	12
	-1114.97	13
	-1122.71	14
	-1153.42	15
	-1160.44	16
	-1166.02	17
	-1171.57	18
	-1173.2	19
	-1180.33	20
	-1180.33	21
	-1180.33	22
	-1180.33	23
	-1180.33	24
	-1180.65	25
	-1182.39	26
	-1182.39	27
	-1183.15	28
	-1183.19	29
	-1183.3	30
	-1183.3	31
	-1183.3	32
	-1183.3	33
	-1183.3	34
	-1183.3	35
	-1183.3	36
	-1183.3	37
	-1185.3	38
	-1185.3	39
	-1185.3	40
	-1185.3	41
	-1185.3	42
	-1185.3	43
Global Minimum	-1188.32

## Sheet: Supplementary Figure 10b
	Variables Index	Reference	Recon: AOC hardware	Recon: Data Fidelity Only
	0	-0.3	-0.282331	-0.669465
	1	-0.3	-0.282331	0.121027
	2	-0.3	-0.282331	-0.784952
	3	-0.3	-0.282331	0.236513
	4	-0.15	-0.201014	-0.667406
	5	0.3	0.265676	0.746808
	6	-0.05	0.0323313	-0.456756
	7	-0.05	0.0323313	0.323092
	8	-0.05	-0.125	0.287533
	9	-0.15	-0.125	-0.551179
	10	-0.3	-0.321213	-0.846306
	11	-0.3	-0.278787	0.22597
	12	-0.3	-0.2625	-0.755252
	13	-0.3	-0.2625	0.206147
	14	-0.3	-0.1625	-0.665964
	15	-0.1	-0.1625	0.331087
	16	-0.05	-0.03125	0.369299
	17	-0.1	-0.03125	-0.448191
	18	-0.3	-0.30625	-0.789454
	19	-0.3	-0.30625	0.228254
	20	-0.3	-0.351709	-0.843118
	21	-0.15	-0.160791	0.329056
	22	-0.05	-0.08125	-0.425105
	23	-0.05	-0.08125	0.299075
	24	-0.05	-0.0789187	-0.493744
	25	-0.05	-0.0789187	0.315787
	26	0.3	0.250536	0.749831
	27	-0.15	-0.138373	-0.664382
	28	-0.3	-0.326081	-0.800931
	29	-0.3	-0.326081	0.246829
	30	-0.3	-0.326081	-0.641832
	31	-0.3	-0.326081	0.0877299
MSE		0	0.008	0.079

## Sheet: Supplementary Figure 10c
Variables	Binary Variable Value
0	-1
1	-1
2	1
3	-1
4	1
5	-1
6	-1
7	1
8	-1
9	-1
10	1
11	1
12	1
13	1
14	1
15	-1
16	-1
17	-1
18	1
19	-1
20	-1
21	1
22	-1
23	-1
24	-1
25	-1
26	1
27	-1
28	-1
29	1
30	-1
31	-1

## Sheet: Supplementary Figure 10d
	Variables Index	Reference (WL domain)	Recon: AOC hardware	Recon: Data Fidelity Only
	0	-0.954594	-0.954594	-0.954594
	1	-0.0883883	0	-0.0774648
	2	0.1625	0.175	0.154207
	3	-0.0375	0	-0.0198675
	4	-0.441942	-0.445	-0.36862
	5	0.0707107	0	0
	6	-0.0707107	0	0
	7	0.441942	0.445	0.359103
	8	0	0	0
	9	0.125	0	0.106533
	10	0.2	0.175	0.178345
	11	-0.1	-0.1	-0.107114
	12	0.225	0.275	0.241153
	13	-0.175	-0.175	-0.194016
	14	-0.125	-0.135	-0.131703
	15	0	0	0
	16	0	0	-0.558962
	17	0	0	-0.722285
	18	-0.318198	-0.33	-1
	19	0	0	-0.551436
	20	0.0707107	0	0.593059
	21	0	-0.03	-0.758214
	22	0	0	-0.679812
	23	-0.141421	0	-0.705022
	24	0.0353553	0	0.578053
	25	0	0	-0.719628
	26	-0.106066	-0.135	-0.828853
	27	0	0	-0.512072
	28	0	0	-0.572425
	29	0.318198	0.275	1
	30	0	0	-0.740878
	31	0	0	-0.515878
MSE		0	0.008	0.079
