# Supplementary material for: Analog optical computer for AI inference and combinatorial optimization
Source: Nature. 2025 Sep 3;645(8080):354–61. doi: 10.1038/s41586-025-09430-z (PMC12422976; doi:10.1038/s41586-025-09430-z)
Supplement: Supplementary file 2 — Source data for Supplementary Figs. 1–13 [file 41586_2025_9430_MOESM2_ESM.zip › Supplementary_Figure_11.xlsx]

## Sheet: Supplementary Figure 11
Supplementary Figure 11
Analog Optical Computer for Shepp-Logan Reconstrction: relative QUMO proximity.
BCD steps	50% success	70% success	99% success
1	0.986363	0.983114	0.89881
2	0.967461	0.950334	0.939534
3	0.889304	0.863001	0.811974
4	0.998801	0.998789	0.998254
5	0.913185	0.884939	0.802073
6	0.978479	0.976213	0.92504
7	0.967027	0.950336	0.892857
8	0.997013	0.996935	0.981982
9	0.971803	0.962346	0.854251
10	0.998717	0.989924	0.963176
11	0.989913	0.970967	0.919915
12	0.991767	0.986103	0.911459
13	0.954655	0.920564	0.783923
14	0.916298	0.853426	0.789809
15	0.96275	0.912148	0.758037
16	0.858462	0.81489	0.688383
17	0.991384	0.991032	0.94027
18	0.942334	0.927619	0.859447
19	0.997671	0.997666	0.986482
20	0.990072	0.985656	0.910343
21	0.980587	0.969957	0.927509
22	0.990702	0.981426	0.842459
23	0.99328	0.988788	0.963838
24	0.966179	0.926665	0.777902
25	0.96784	0.891336	0.807664
26	0.972921	0.950383	0.781591
27	0.828211	0.776047	0.654076
28	0.992083	0.992079	0.98419
29	0.941789	0.917108	0.861037
30	0.998692	0.998688	0.998676
31	0.992604	0.988158	0.922969
32	0.981186	0.969812	0.908238
33	0.990824	0.990696	0.83557
34	0.992588	0.987105	0.941309
35	0.968746	0.953434	0.791082
36	0.978919	0.949362	0.816037
37	0.975816	0.957481	0.766339
38	0.827281	0.7811	0.659719
39	0.999973	0.999969	0.992105
40	0.966414	0.949983	0.890169
41	0.999098	0.999093	0.999064
42	0.992526	0.988185	0.947589
43	0.980803	0.971304	0.904523
44	0.990873	0.990856	0.896633
