# Supplementary material for: Analog optical computer for AI inference and combinatorial optimization
Source: Nature. 2025 Sep 3;645(8080):354–61. doi: 10.1038/s41586-025-09430-z (PMC12422976; doi:10.1038/s41586-025-09430-z)
Supplement: Supplementary file 2 — Source data for Supplementary Figs. 1–13 [file 41586_2025_9430_MOESM2_ESM.zip › Supplementary_Figure_12.xlsx]

## Sheet: Figure-improvements
Wishart	RCDP	Tile3D	G-Set	QPLIB:QUBO	QPLIB:QCBO
0	100	100	0	100	-100
0	39.7433	50	0	0	-71.2848
0	22.2007	100	0	100	-80.7018
0	100	66.6667	0	0	-66.92
0	19.1308	100	0	0	100
0	39.8511	66.6667	0	0	0
0	100	50	0	100	99.9999
0	22.3977	100	0	100	-100
0	100	100	0	0	-100
0	100	50	0		-100
0	9.10433	100	0		-100
0	28.6265	50	0		-100
100	33.8372	50	0		-100
0	100	66.6667	0		-100
0	100	50	0
0	22.7476	50	0
100	34.4756	66.6667	0
100	35.5852	100	0
0	24.5513	0	0
0	100	66.6667	0
0	32.2563	50	0
0	6.6115	100	0
0	29.7211	50	0
0	100	50	0
0	36.8657	66.6667	0
0	100	50	0
0	29.0959	50	0
0	21.0733	66.6667	0
0	34.9782	66.6667	0
0	16.2782	50	0
0	22.7965	100	0
0	12.3818	50	-100
0	39.1669	0	-100
0	39.8201	50	-100
0	40.8026	66.6667	-25
0	26.2908	50	0
0	48.2287	50	25
0	25.4099	100	0
0	24.2021	50	100
0	42.7284	50	0
0	8.13581	50	-100
0	40.4934	50	66.6667
100	24.5599	66.6667	0
0	18.1672	50	0
0	24.8189	100	0
0	10.8045	0	0
0	-4.48065	66.6667	0
0	24.424	66.6667	0
0	26.3847	50	0
0	25.6165	100	0
0	17.1836	50	0
0	8.99083	50	0
0	10.8367	0	0
0	11.1232	50	0
0	34.2133	0	-41.6667
100	38.8233	50	-30
0	5.48313	50	-100
0	48.2339	100	31.4815
0	8.96915	0	36.5854
0	17.2428	66.6667	-16.6667
0	36.2391	100	-10.5263
0	1.42779	66.6667	-103.846
0	11.5493	100	29.4118
0	100	0	38.806
0	35.0362	50	-100
0	40.9607	50	-100
0	11.626	66.6667	-69.697
0	26.0625	100	-93.0556
0	100	100	-100
0	100	100	-25
0	34.2123	50	-45
100	14.5984	100
0	34.8216	0
0	35.225	50
0	2.79854	0
0	15.8492	100
0	34.1186	100
0	33.3216	50
0	28.765	100
0	100	66.6667
100	53.3714	66.6667
0	34.1002	100
0	12.2707	100
0	100	50
0	26.9338	50
0	24.1947	100
0	27.6942	66.6667
0	3.55309	50
0	-14.8398	100
0	48.6775	50
0	100	50
0	24.6571	100
0	17.237	50
0	-9.92125	100
0	13.6599	100
0	34.4108	66.6667
0	32.8373	66.6667
0	18.4358	100
0	28.6812	0
0	43.479	50

## Sheet: G-Set
Instances	Senses	Timelimits AOC	Bounds	Momentum	Iterations	Best known objective	Objectives (AOC)	Objectives (Gurobi)	Objectives (PT)	Objectives (SA)
G1	maximise	100	[0.01; 1.0]	0.99	2000	11624	11624	11624	11624	11624
G2	maximise	100	[0.01; 1.0]	0.99	2000	11620	11620	11607	11620	11620
G3	maximise	100	[0.01; 1.0]	0.99	2000	11622	11622	11622	11622	11622
G4	maximise	100	[0.01; 1.0]	0.99	2000	11646	11646	11646	11646	11646
G5	maximise	100	[0.01; 1.0]	0.99	5000	11631	11631	11631	11631	11631
G6	maximise	100	[0.01; 1.0]	0.99	2000	2178	2178	2178	2178	2178
G7	maximise	100	[0.01; 1.0]	0.99	2000	2006	2006	2006	2006	2006
G8	maximise	100	[0.01; 1.0]	0.99	2000	2005	2005	2005	2005	2005
G9	maximise	100	[0.01; 1.0]	0.99	2000	2054	2054	2054	2054	2054
G10	maximise	100	[0.01; 1.0]	0.99	2000	2000	2000	2000	2000	2000
G11	maximise	100	[0.01; 1.0]	0.99	2000	564	564	564	564	564
G12	maximise	100	[0.01; 1.0]	0.99	10000	556	556	556	556	556
G13	maximise	100	[0.01; 1.0]	0.99	5000	582	582	582	582	582
G14	maximise	100	[0.01; 1.0]	0.99	5000	3064	3064	3034	3064	3063
G15	maximise	100	[0.01; 1.0]	0.99	10000	3050	3050	3015	3049	3050
G16	maximise	100	[0.01; 1.0]	0.99	20000	3052	3052	3019	3052	3052
G17	maximise	100	[0.01; 1.0]	0.99	5000	3047	3047	3014	3046	3047
G18	maximise	100	[0.01; 1.0]	0.99	2000	992	992	957	992	992
G19	maximise	100	[0.01; 1.0]	0.99	2000	906	906	882	906	906
G20	maximise	100	[0.01; 1.0]	0.99	2000	941	941	919	941	941
G21	maximise	100	[0.01; 1.0]	0.99	2000	931	931	896	931	931
G22	maximise	100	[0.01; 1.0]	0.99	10000	13359	13359	13153	13350	13359
G23	maximise	100	[0.01; 1.0]	0.99	2000	13344	13342	13135	13332	13342
G24	maximise	100	[0.01; 1.0]	0.99	5000	13337	13337	13067	13324	13337
G25	maximise	100	[0.01; 1.0]	0.99	2000	13349	13340	13089	13326	13340
G26	maximise	100	[0.01; 1.0]	0.99	5000	13328	13328	13081	13310	13328
G27	maximise	100	[0.01; 1.0]	0.99	5000	3341	3341	3162	3334	3341
G28	maximise	100	[0.01; 1.0]	0.99	10000	3298	3298	3030	3289	3298
G29	maximise	100	[0.01; 1.0]	0.99	5000	3405	3405	3147	3395	3405
G30	maximise	100	[0.01; 1.0]	0.99	10000	3413	3413	3073	3399	3413
G31	maximise	100	[0.01; 1.0]	0.99	5000	3310	3310	3052	3296	3310
G32	maximise	100	[0.01; 1.0]	0.99	20000	1410	1406	1410	1410	1410
G33	maximise	100	[0.01; 1.0]	0.99	10000	1382	1378	1382	1382	1380
G34	maximise	100	[0.01; 1.0]	0.99	20000	1384	1380	1384	1384	1382
G35	maximise	200	[0.01; 1.0]	0.99	20000	7687	7683	7576	7670	7684
G36	maximise	200	[0.01; 1.0]	0.99	20000	7680	7675	7587	7661	7675
G37	maximise	200	[0.01; 1.0]	0.99	20000	7691	7688	7597	7681	7687
G38	maximise	100	[0.01; 1.0]	0.99	20000	7688	7687	7556	7663	7687
G39	maximise	100	[0.01; 1.0]	0.99	10000	2408	2408	2288	2388	2407
G40	maximise	100	[0.01; 1.0]	0.99	5000	2400	2399	2285	2394	2399
G41	maximise	100	[0.01; 1.0]	0.99	2000	2405	2404	2308	2394	2405
G42	maximise	200	[0.01; 1.0]	0.99	10000	2481	2480	2332	2472	2478
G43	maximise	100	[0.01; 1.0]	0.99	2000	6660	6660	6606	6660	6660
G44	maximise	100	[0.01; 1.0]	0.99	2000	6650	6650	6580	6650	6650
G45	maximise	100	[0.01; 1.0]	0.99	2000	6654	6654	6569	6654	6654
G46	maximise	100	[0.01; 1.0]	0.99	2000	6649	6649	6595	6649	6649
G47	maximise	100	[0.01; 1.0]	0.99	2000	6657	6657	6603	6657	6657
G48	maximise	100	[0.01; 1.0]	0.99	2000	6000	6000	6000	6000	6000
G49	maximise	100	[0.01; 1.0]	0.99	2000	6000	6000	6000	6000	6000
G50	maximise	100	[0.01; 1.0]	0.99	2000	5880	5880	5880	5872	5880
G51	maximise	100	[0.01; 1.0]	0.99	10000	3848	3848	3808	3844	3848
G52	maximise	100	[0.01; 1.0]	0.99	20000	3851	3851	3799	3851	3851
G53	maximise	100	[0.01; 1.0]	0.99	10000	3850	3850	3828	3850	3850
G54	maximise	100	[0.01; 1.0]	0.99	2000	3852	3851	3817	3851	3851
G55	maximise	200	[0.01; 1.0]	0.99	10000	10299	10287	10046	10285	10292
G56	maximise	200	[0.01; 1.0]	0.99	5000	4017	4007	3886	4005	4010
G57	maximise	200	[0.01; 1.0]	0.99	10000	3494	3464	3494	3476	3480
G58	maximise	200	[0.01; 1.0]	0.99	20000	19293	19256	18950	19135	19239
G59	maximise	200	[0.01; 1.0]	0.99	10000	6087	6061	5808	5997	6046
G60	maximise	200	[0.01; 1.0]	0.99	5000	14190	14172	13794	14110	14175
G61	maximise	200	[0.01; 1.0]	0.99	20000	5798	5779	5528	5723	5781
G62	maximise	200	[0.01; 1.0]	0.99	20000	4870	4818	4872	4834	4844
G63	maximise	200	[0.01; 1.0]	0.99	20000	27045	26985	26585	26929	26960
G64	maximise	200	[0.01; 1.0]	0.99	20000	8751	8710	8292	8591	8684
G65	maximise	200	[0.01; 1.0]	0.99	20000	5562	5510	5562	5514	5530
G66	maximise	200	[0.01; 1.0]	0.99	20000	6364	6302	6364	6306	6322
G67	maximise	100	[0.01; 1.0]	0.99	20000	6950	6884	6930	6890	6904
G70	maximise	200	[0.01; 10.0]	0.99	20000	9591	9519	9586	9541	9570
G72	maximise	200	[0.01; 1.0]	0.99	20000	7008	6924	7008	6940	6960
G77	maximise	200	[0.01; 10.0]	0.99	20000	9940	9836	9860	9826	9862
G81	maximise	300	[0.01; 10.0]	0.99	20000	14060	13900	13972	13862	13922

## Sheet: QPLIB-QCBO
Instances	Senses	Timelimits AOC	Bounds	Momentum	Iterations	Best known objective	Objectives (AOC)	Objectives (Gurobi)	Number of violated constraints (AOC)
QPLIB_2733	minimize	100	[0.01; 100.0]	0.9	500	5358	5434	5358	0
QPLIB_2880	minimize	100	[0.01; 100.0]	0.9	1000	1187532	1231244	1200084	0
QPLIB_2957	minimize	100	[0.01; 100.0]	0.8	500	3596	3824	3640	0
QPLIB_3347	minimize	100	[0.01; 100.0]	0.9	500	3821679	3870231	3837740	0
QPLIB_3402	minimize	100	[0.01; 10.0]	0.9	500	224416	224416	230704	0
QPLIB_3703	minimize	100	[0.01; 100.0]	0.9	500	388214	388988	388988	0
QPLIB_3913	minimize	100	[0.01; 3.0]	0.8	10000	42.925	42.925	43.075	0
QPLIB_3923	minimize	100	[0.01; 3.0]	0.8	500	64.1	7.175	64.1	35
QPLIB_6487	minimize	100	[0.01; 3.0]	0.8	500	344592	0	344592	108
QPLIB_6764	minimize	100	[0.01; 3.0]	0.8	500	9	0	9	4
QPLIB_6799	minimize	100	[0.01; 3.0]	0.8	500	9	0	9	3
QPLIB_6941	minimize	100	[0.01; 3.0]	0.8	500	9	0	9	4
QPLIB_7159	minimize	100	[0.01; 3.0]	0.8	500	1363	0	1363	2
QPLIB_7164	minimize	100	[0.01; 3.0]	0.8	500	1551	0	1551	2

## Sheet: QPLIB-QUBO
Instances	Senses	Timelimits AOC	Bounds	Momentum	Iterations	Best known objective	Objectives (AOC)	Objectives (Gurobi)
QPLIB_3642	maximize	40	[0.01; 3.0]	0.99	500	1034	1034	1032
QPLIB_3650	maximize	40	[0.01; 3.0]	0.99	500	920	922	922
QPLIB_3693	maximize	40	[0.01; 3.0]	0.99	500	1154	1154	1144
QPLIB_3706	maximize	40	[0.01; 3.0]	0.99	500	682	682	682
QPLIB_3822	maximize	40	[0.01; 3.0]	0.99	500	850	850	850
QPLIB_3832	maximize	40	[0.01; 3.0]	0.99	500	554	554	554
QPLIB_3838	maximize	40	[0.01; 3.0]	0.99	500	746	746	742
QPLIB_3850	maximize	40	[0.01; 3.0]	0.99	500	1198	1198	1194
QPLIB_3877	maximize	40	[0.01; 3.0]	0.99	500	602	602	602

## Sheet: RCDP
Instances	Senses	Timelimits AOC	Bounds	Momentum	Iterations	Best known objective	Objectives (AOC)	Objectives (Gurobi)	Objectives (PT)	Objectives (SA)
1	minimise	200	[0.01; 3.0]	0.7	1000	-5000	-5000	-4991.14	-4965.23	-4980.19
2	minimise	200	[0.01; 3.0]	0.7	500	-5000	-4994.51	-4990.89	-4977.19	-4981.41
3	minimise	100	[0.01; 3.0]	0.7	500	-5000	-4993.79	-4992.02	-4965.54	-4984.39
4	minimise	200	[0.01; 3.0]	0.7	1000	-5000	-5000	-4992.27	-4966.53	-4978.6
5	minimise	100	[0.01; 3.0]	0.7	500	-5000	-4992.07	-4990.2	-4957.89	-4980.86
6	minimise	200	[0.01; 3.0]	0.7	500	-5000	-4994.23	-4990.41	-4980.57	-4984.54
7	minimise	200	[0.01; 3.0]	0.7	500	-5000	-5000	-4991.79	-4959.47	-4984.22
8	minimise	200	[0.01; 3.0]	0.7	500	-5000	-4992.58	-4990.43	-4958.87	-4980.8
9	minimise	200	[0.01; 3.0]	0.7	1000	-5000	-5000	-4990.38	-4978.03	-4981.03
10	minimise	100	[0.01; 3.0]	0.7	1000	-5000	-5000	-4990.28	-4972.75	-4982.49
11	minimise	100	[0.01; 3.0]	0.7	1000	-5000	-4992.54	-4991.79	-4971.24	-4985.12
12	minimise	100	[0.01; 3.0]	0.7	1000	-5000	-4993.91	-4991.46	-4973.54	-4980.04
13	minimise	200	[0.01; 3.0]	0.7	1000	-5000	-4992.75	-4989.04	-4964.12	-4980.39
14	minimise	200	[0.01; 3.0]	0.7	1000	-5000	-5000	-4992.49	-4969.51	-4977.78
15	minimise	200	[0.01; 3.0]	0.7	1000	-5000	-5000	-4989	-4947.08	-4983.81
16	minimise	200	[0.01; 3.0]	0.7	500	-5000	-4992.88	-4990.79	-4953.72	-4980.02
17	minimise	200	[0.01; 3.0]	0.7	500	-5000	-4994.39	-4991.43	-4978.63	-4980.49
18	minimise	100	[0.01; 3.0]	0.7	500	-5000	-4993.63	-4990.1	-4962.78	-4975.48
19	minimise	200	[0.01; 3.0]	0.7	1000	-5000	-4993.81	-4991.8	-4956.82	-4977.15
20	minimise	200	[0.01; 3.0]	0.7	500	-5000	-5000	-4991.09	-4960.65	-4979.5
21	minimise	200	[0.01; 3.0]	0.7	1000	-5000	-4994.06	-4991.24	-4974.31	-4980.46
22	minimise	200	[0.01; 3.0]	0.7	1000	-5000	-4993.27	-4992.8	-4955.95	-4979.58
23	minimise	100	[0.01; 3.0]	0.7	1000	-5000	-4993.49	-4990.74	-4976.3	-4980.52
24	minimise	100	[0.01; 3.0]	0.7	500	-5000	-5000	-4991.36	-4954.54	-4977.79
25	minimise	100	[0.01; 3.0]	0.7	1000	-5000	-4992.79	-4988.58	-4956.81	-4981.13
26	minimise	200	[0.01; 3.0]	0.7	1000	-5000	-5000	-4991.23	-4973.74	-4985.71
27	minimise	100	[0.01; 3.0]	0.7	1000	-5000	-4993.39	-4990.68	-4960.07	-4980.45
28	minimise	200	[0.01; 3.0]	0.7	1000	-5000	-4993.26	-4991.46	-4951.9	-4978.28
29	minimise	100	[0.01; 3.0]	0.7	1000	-5000	-4992.75	-4988.85	-4971.63	-4979.39
30	minimise	100	[0.01; 3.0]	0.7	500	-5000	-4993.94	-4992.77	-4964.83	-4979.26
31	minimise	200	[0.01; 3.0]	0.7	500	-5000	-4992.38	-4990.13	-4965.13	-4975.52
32	minimise	200	[0.01; 3.0]	0.7	1000	-5000	-4992.16	-4991.05	-4968.96	-4983.16
33	minimise	200	[0.01; 3.0]	0.7	500	-5000	-4991.73	-4986.41	-4970.07	-4974.21
34	minimise	200	[0.01; 3.0]	0.7	1000	-5000	-4994.54	-4990.93	-4949.85	-4979.31
35	minimise	200	[0.01; 3.0]	0.7	1000	-5000	-4995.92	-4993.1	-4963.03	-4984.49
36	minimise	200	[0.01; 3.0]	0.7	500	-5000	-4993.12	-4990.67	-4955.45	-4981.56
37	minimise	100	[0.01; 3.0]	0.7	1000	-5000	-4994.52	-4989.41	-4969.11	-4977.19
38	minimise	200	[0.01; 3.0]	0.7	500	-5000	-4992.61	-4990.09	-4967.79	-4981.07
39	minimise	200	[0.01; 3.0]	0.7	1000	-5000	-4994.61	-4992.9	-4970.74	-4984.69
40	minimise	200	[0.01; 3.0]	0.7	1000	-5000	-4994.11	-4989.71	-4949.92	-4978.46
41	minimise	200	[0.01; 3.0]	0.7	1000	-5000	-4992.82	-4992.18	-4947.93	-4981.52
42	minimise	200	[0.01; 3.0]	0.7	1000	-5000	-4993.39	-4988.89	-4957.58	-4976.68
43	minimise	200	[0.01; 3.0]	0.7	500	-5000	-4991.73	-4989.04	-4965.84	-4976.02
44	minimise	100	[0.01; 3.0]	0.7	500	-5000	-4993.25	-4991.75	-4974.88	-4979.96
45	minimise	100	[0.01; 3.0]	0.7	500	-5000	-4992.88	-4990.53	-4959.55	-4983.97
46	minimise	200	[0.01; 3.0]	0.7	500	-5000	-4993.22	-4992.4	-4959.74	-4980.9
47	minimise	200	[0.01; 3.0]	0.7	500	-5000	-4991.69	-4992.07	-4981.94	-4978.3
48	minimise	100	[0.01; 3.0]	0.7	500	-5000	-4993.05	-4990.81	-4966.56	-4979.92
49	minimise	200	[0.01; 3.0]	0.7	1000	-5000	-4993.62	-4991.33	-4973.07	-4980.31
50	minimise	200	[0.01; 3.0]	0.7	1000	-5000	-4994.21	-4992.21	-4962.39	-4980.1
51	minimise	200	[0.01; 3.0]	0.7	1000	-5000	-4992	-4990.35	-4961.76	-4982.61
52	minimise	100	[0.01; 3.0]	0.7	1000	-5000	-4991.88	-4991.08	-4974.5	-4980.5
53	minimise	100	[0.01; 3.0]	0.7	1000	-5000	-4990.76	-4989.64	-4973.15	-4980.13
54	minimise	200	[0.01; 3.0]	0.7	500	-5000	-4993.91	-4993.15	-4972.16	-4983.24
55	minimise	100	[0.01; 3.0]	0.7	1000	-5000	-4994.34	-4991.4	-4970.18	-4985.57
56	minimise	200	[0.01; 3.0]	0.7	1000	-5000	-4994.82	-4991.53	-4970.19	-4983.52
57	minimise	200	[0.01; 3.0]	0.7	500	-5000	-4990.21	-4989.64	-4973.05	-4980.73
58	minimise	200	[0.01; 3.0]	0.7	500	-5000	-4994.67	-4989.71	-4974.27	-4979.82
59	minimise	200	[0.01; 3.0]	0.7	1000	-5000	-4992.36	-4991.61	-4970.69	-4982.31
60	minimise	100	[0.01; 3.0]	0.7	500	-5000	-4991.69	-4989.96	-4972.31	-4978.52
61	minimise	100	[0.01; 3.0]	0.7	1000	-5000	-4994	-4990.59	-4949.03	-4980.69
62	minimise	200	[0.01; 3.0]	0.7	1000	-5000	-4991.3	-4991.17	-4946.35	-4978.06
63	minimise	200	[0.01; 3.0]	0.7	500	-5000	-4992.73	-4991.78	-4958.27	-4981.02
64	minimise	200	[0.01; 3.0]	0.7	1000	-5000	-5000	-4991.89	-4961.23	-4979.9
65	minimise	100	[0.01; 3.0]	0.7	1000	-5000	-4994.64	-4991.76	-4951.63	-4983.67
66	minimise	200	[0.01; 3.0]	0.7	1000	-5000	-4994.87	-4991.3	-4957.75	-4980.7
67	minimise	200	[0.01; 3.0]	0.7	1000	-5000	-4990.65	-4989.42	-4928.82	-4977.19
68	minimise	200	[0.01; 3.0]	0.7	1000	-5000	-4991.63	-4988.68	-4969.07	-4978.73
69	minimise	200	[0.01; 3.0]	0.7	1000	-5000	-5000	-4991.68	-4955.65	-4982.45
70	minimise	100	[0.01; 3.0]	0.7	1000	-5000	-5000	-4992.02	-4960.67	-4981.61
71	minimise	200	[0.01; 3.0]	0.7	500	-5000	-4993.01	-4989.38	-4972.02	-4979.16
72	minimise	200	[0.01; 3.0]	0.7	1000	-5000	-4993.4	-4992.27	-4964.95	-4981.75
73	minimise	200	[0.01; 3.0]	0.7	1000	-5000	-4995.18	-4992.61	-4975.2	-4986.59
74	minimise	200	[0.01; 3.0]	0.7	1000	-5000	-4993.35	-4989.73	-4974.92	-4979.51
75	minimise	200	[0.01; 3.0]	0.7	1000	-5000	-4990.45	-4990.17	-4961.9	-4983.78
76	minimise	100	[0.01; 3.0]	0.7	500	-5000	-4992.78	-4991.42	-4967.66	-4979.33
77	minimise	100	[0.01; 3.0]	0.7	1000	-5000	-4993.9	-4990.74	-4951.74	-4981.92
78	minimise	100	[0.01; 3.0]	0.7	1000	-5000	-4994.58	-4991.87	-4951.53	-4980.54
79	minimise	100	[0.01; 3.0]	0.7	1000	-5000	-4991.79	-4988.47	-4954.96	-4978.55
80	minimise	100	[0.01; 3.0]	0.7	500	-5000	-5000	-4990.41	-4968.59	-4978.25
81	minimise	200	[0.01; 3.0]	0.7	1000	-5000	-4995.53	-4990.41	-4948.76	-4978.92
82	minimise	200	[0.01; 3.0]	0.7	500	-5000	-4993.41	-4990	-4952.41	-4980.34
83	minimise	100	[0.01; 3.0]	0.7	500	-5000	-4992	-4990.88	-4973.65	-4980.91
84	minimise	200	[0.01; 3.0]	0.7	1000	-5000	-5000	-4990.75	-4960.82	-4981.85
85	minimise	200	[0.01; 3.0]	0.7	500	-5000	-4993	-4990.42	-4957.41	-4982.58
86	minimise	100	[0.01; 3.0]	0.7	1000	-5000	-4993.49	-4991.42	-4969.61	-4980.61
87	minimise	200	[0.01; 3.0]	0.7	500	-5000	-4993.7	-4991.28	-4951.41	-4979.19
88	minimise	100	[0.01; 3.0]	0.7	500	-5000	-4990.34	-4989.98	-4965.66	-4977.94
89	minimise	100	[0.01; 3.0]	0.7	500	-5000	-4989.95	-4991.44	-4973.86	-4982.56
90	minimise	100	[0.01; 3.0]	0.7	1000	-5000	-4993.57	-4987.47	-4968.27	-4979.5
91	minimise	100	[0.01; 3.0]	0.7	1000	-5000	-5000	-4991.45	-4970.37	-4980.78
92	minimise	200	[0.01; 3.0]	0.7	500	-5000	-4994.68	-4992.94	-4952.08	-4982.25
93	minimise	200	[0.01; 3.0]	0.7	1000	-5000	-4992.41	-4990.83	-4967.32	-4980.94
94	minimise	100	[0.01; 3.0]	0.7	500	-5000	-4990.27	-4991.24	-4969.48	-4979.91
95	minimise	200	[0.01; 3.0]	0.7	1000	-5000	-4994.33	-4993.43	-4961.33	-4982.11
96	minimise	200	[0.01; 3.0]	0.7	1000	-5000	-4992.4	-4988.42	-4943.73	-4976.84
97	minimise	100	[0.01; 3.0]	0.7	1000	-5000	-4992.83	-4989.32	-4966.13	-4976.32
98	minimise	200	[0.01; 3.0]	0.7	1000	-5000	-4993.6	-4992.15	-4972.98	-4979.24
99	minimise	200	[0.01; 3.0]	0.7	1000	-5000	-4994.77	-4992.66	-4982.66	-4984.04
100	minimise	200	[0.01; 3.0]	0.7	500	-5000	-4994.42	-4990.12	-4972.86	-4980.38

## Sheet: Tile3D
Instances	Senses	Timelimits AOC	Bounds	Momentum	Iterations	Best known objective	Objectives (AOC)	Objectives (Gurobi)	Objectives (PT)	Objectives (SA)
1	minimise	200	[0.01; 3.0]	0.9	1000	-768	-768	-756	-748	-756
2	minimise	200	[0.01; 3.0]	0.9	1000	-760	-756	-752	-740	-748
3	minimise	200	[0.01; 3.0]	0.9	1000	-808	-808	-796	-788	-800
4	minimise	100	[0.01; 3.0]	0.9	1000	-768	-764	-756	-748	inf
5	minimise	100	[0.01; 3.0]	0.9	1000	-752	-752	-744	-728	-740
6	minimise	200	[0.01; 3.0]	0.9	1000	-760	-756	-748	-740	-748
7	minimise	200	[0.01; 3.0]	0.9	1000	-752	-748	-736	-732	-744
8	minimise	100	[0.01; 3.0]	0.9	1000	-740	-740	-728	-720	-732
9	minimise	100	[0.01; 3.0]	0.9	1000	-816	-816	-808	-796	-808
10	minimise	200	[0.01; 3.0]	0.9	1000	-768	-764	-752	-748	-760
11	minimise	200	[0.01; 3.0]	0.9	1000	-692	-692	-684	-680	-688
12	minimise	200	[0.01; 3.0]	0.9	1000	-800	-796	-784	-784	-792
13	minimise	100	[0.01; 3.0]	0.9	1000	-732	-728	-724	-712	-724
14	minimise	100	[0.01; 3.0]	0.9	1000	-708	-704	-696	-688	-696
15	minimise	200	[0.01; 3.0]	0.9	1000	-800	-796	-788	-780	-792
16	minimise	100	[0.01; 3.0]	0.9	1000	-736	-732	-728	-716	-724
17	minimise	200	[0.01; 3.0]	0.9	1000	-820	-816	-808	-800	-808
18	minimise	200	[0.01; 3.0]	0.9	1000	-824	-824	-808	-804	-816
19	minimise	200	[0.01; 3.0]	0.9	1000	-780	-776	-776	-760	-772
20	minimise	100	[0.01; 3.0]	0.9	1000	-748	-744	-732	-728	-736
21	minimise	200	[0.01; 3.0]	0.9	1000	-728	-724	-712	-712	-720
22	minimise	200	[0.01; 3.0]	0.9	1000	-764	-764	-752	-748	-752
23	minimise	100	[0.01; 3.0]	0.9	1000	-836	-832	-824	-816	-828
24	minimise	200	[0.01; 3.0]	0.9	1000	-780	-776	-772	-764	-772
25	minimise	100	[0.01; 3.0]	0.9	1000	-724	-720	-712	-704	-712
26	minimise	100	[0.01; 3.0]	0.9	1000	-772	-768	-760	-748	-764
27	minimise	100	[0.01; 3.0]	0.9	1000	-784	-780	-768	-764	-776
28	minimise	200	[0.01; 3.0]	0.9	1000	-784	-780	-768	-764	-772
29	minimise	100	[0.01; 3.0]	0.9	1000	-820	-816	-808	-800	-808
30	minimise	100	[0.01; 3.0]	0.9	1000	-764	-760	-752	-744	-756
31	minimise	100	[0.01; 3.0]	0.9	1000	-696	-696	-684	-676	-688
32	minimise	200	[0.01; 3.0]	0.9	1000	-784	-780	-772	-764	-776
33	minimise	100	[0.01; 3.0]	0.9	1000	-752	-748	-740	-732	-748
34	minimise	200	[0.01; 3.0]	0.9	1000	-744	-740	-728	-720	-736
35	minimise	100	[0.01; 3.0]	0.9	1000	-760	-756	-748	-740	-748
36	minimise	200	[0.01; 3.0]	0.9	1000	-768	-764	-752	-748	-760
37	minimise	200	[0.01; 3.0]	0.9	1000	-752	-748	-744	-732	-744
38	minimise	100	[0.01; 3.0]	0.9	1000	-728	-728	-716	-708	-716
39	minimise	100	[0.01; 3.0]	0.9	1000	-776	-772	-760	-760	-768
40	minimise	100	[0.01; 3.0]	0.9	1000	-812	-808	-796	-792	-804
41	minimise	200	[0.01; 3.0]	0.9	1000	-712	-708	-704	-688	-700
42	minimise	200	[0.01; 3.0]	0.9	1000	-740	-736	-728	-724	-732
43	minimise	100	[0.01; 3.0]	0.9	1000	-796	-792	-780	-776	-784
44	minimise	200	[0.01; 3.0]	0.9	1000	-776	-772	-752	-752	-768
45	minimise	200	[0.01; 3.0]	0.9	1000	-756	-756	-740	-740	-744
46	minimise	100	[0.01; 3.0]	0.9	1000	-740	-736	-724	-720	-736
47	minimise	100	[0.01; 3.0]	0.9	1000	-652	-648	-636	-632	-640
48	minimise	100	[0.01; 3.0]	0.9	1000	-740	-736	-728	-724	-728
49	minimise	100	[0.01; 3.0]	0.9	1000	-804	-800	-792	-784	-796
50	minimise	200	[0.01; 3.0]	0.9	1000	-788	-788	-772	-768	-780
51	minimise	200	[0.01; 3.0]	0.9	1000	-768	-764	-756	-748	-760
52	minimise	200	[0.01; 3.0]	0.9	1000	-792	-788	-780	-772	-784
53	minimise	100	[0.01; 3.0]	0.9	1000	-684	-680	-668	-664	-680
54	minimise	100	[0.01; 3.0]	0.9	1000	-828	-824	-812	-808	-820
55	minimise	100	[0.01; 3.0]	0.9	1000	-740	-736	-728	-720	-736
56	minimise	100	[0.01; 3.0]	0.9	1000	-816	-812	-804	-800	-808
57	minimise	200	[0.01; 3.0]	0.9	1000	-752	-748	-736	-732	-744
58	minimise	100	[0.01; 3.0]	0.9	1000	-816	-816	-804	-796	-808
59	minimise	100	[0.01; 3.0]	0.9	1000	-768	-764	-756	-748	-764
60	minimise	200	[0.01; 3.0]	0.9	1000	-740	-736	-728	-720	-728
61	minimise	100	[0.01; 3.0]	0.9	1000	-696	-696	-684	-676	-688
62	minimise	200	[0.01; 3.0]	0.9	1000	-820	-816	-808	-800	-808
63	minimise	100	[0.01; 3.0]	0.9	1000	-692	-692	-676	-672	-680
64	minimise	100	[0.01; 3.0]	0.9	1000	-760	-756	-744	-744	-756
65	minimise	100	[0.01; 3.0]	0.9	1000	-820	-816	-808	-800	-812
66	minimise	200	[0.01; 3.0]	0.9	1000	-764	-760	-752	-744	-756
67	minimise	100	[0.01; 3.0]	0.9	1000	-820	-816	-808	-800	-808
68	minimise	100	[0.01; 3.0]	0.9	1000	-792	-792	-780	-772	-784
69	minimise	100	[0.01; 3.0]	0.9	1000	-764	-764	-748	-744	-756
70	minimise	200	[0.01; 3.0]	0.9	1000	-772	-772	-756	-752	-764
71	minimise	200	[0.01; 3.0]	0.9	1000	-812	-808	-796	-788	-804
72	minimise	100	[0.01; 3.0]	0.9	1000	-764	-764	-752	-748	-756
73	minimise	100	[0.01; 3.0]	0.9	1000	-764	-760	-752	-744	-760
74	minimise	200	[0.01; 3.0]	0.9	1000	-752	-748	-744	-732	-744
75	minimise	100	[0.01; 3.0]	0.9	1000	-748	-744	-740	-728	-744
76	minimise	100	[0.01; 3.0]	0.9	1000	-812	-812	-800	-788	-800
77	minimise	100	[0.01; 3.0]	0.9	1000	-756	-756	-744	-736	-744
78	minimise	100	[0.01; 3.0]	0.9	1000	-820	-816	-808	-800	-812
79	minimise	200	[0.01; 3.0]	0.9	1000	-720	-720	-708	-700	-708
80	minimise	100	[0.01; 3.0]	0.9	1000	-800	-796	-784	-780	-788
81	minimise	200	[0.01; 3.0]	0.9	1000	-764	-760	-752	-744	-752
82	minimise	200	[0.01; 3.0]	0.9	1000	-712	-712	-700	-692	-704
83	minimise	100	[0.01; 3.0]	0.9	1000	-780	-780	-768	-764	-772
84	minimise	100	[0.01; 3.0]	0.9	1000	-748	-744	-736	-728	-740
85	minimise	100	[0.01; 3.0]	0.9	1000	-780	-776	-768	-760	-772
86	minimise	100	[0.01; 3.0]	0.9	1000	-820	-820	-804	-800	-812
87	minimise	100	[0.01; 3.0]	0.9	1000	-712	-708	-700	-692	-700
88	minimise	100	[0.01; 3.0]	0.9	1000	-748	-744	-736	-728	-740
89	minimise	100	[0.01; 3.0]	0.9	1000	-756	-756	-740	-740	-748
90	minimise	100	[0.01; 3.0]	0.9	1000	-776	-772	-760	-756	-768
91	minimise	200	[0.01; 3.0]	0.9	1000	-824	-820	-808	-804	-816
92	minimise	100	[0.01; 3.0]	0.9	1000	-788	-788	-776	-768	-776
93	minimise	100	[0.01; 3.0]	0.9	1000	-772	-768	-764	-752	-764
94	minimise	100	[0.01; 3.0]	0.9	1000	-720	-720	-704	-700	-708
95	minimise	200	[0.01; 3.0]	0.9	1000	-816	-816	-804	-796	-808
96	minimise	100	[0.01; 3.0]	0.9	1000	-736	-732	-720	-716	-724
97	minimise	200	[0.01; 3.0]	0.9	1000	-760	-756	-744	-740	-748
98	minimise	200	[0.01; 3.0]	0.9	1000	-756	-756	-744	-736	-744
99	minimise	100	[0.01; 3.0]	0.9	1000	-676	-672	-660	-656	-672
100	minimise	100	[0.01; 3.0]	0.9	1000	-780	-776	-772	-760	-772

## Sheet: Wishart
Instances	Senses	Timelimits AOC	Bounds	Momentum	Iterations	Best known objective	Objectives (AOC)	Objectives (Gurobi)	Objectives (PT)	Objectives (SA)
1	minimise	10	[0.01; 3.0]	0.99	500	-95040	-95040	-95040	-95040	-93760
2	minimise	10	[0.01; 3.0]	0.99	500	-100688	-100688	-99408	-100688	-99408
3	minimise	10	[0.01; 3.0]	0.99	500	-91872	-91872	-91872	-91872	-90976
4	minimise	10	[0.01; 3.0]	0.99	500	-47304	-47304	-47304	-47304	-46792
5	minimise	10	[0.01; 3.0]	0.99	500	-86016	-86016	-86016	-86016	-84736
6	minimise	10	[0.01; 3.0]	0.99	500	-132208	-132208	-132208	-132208	-129712
7	minimise	10	[0.01; 3.0]	0.99	500	-70160	-70160	-67856	-70160	-67856
8	minimise	10	[0.01; 3.0]	0.99	500	-69504	-69504	-69504	-69504	-68608
9	minimise	10	[0.01; 3.0]	0.99	500	-123192	-123192	-123192	-123192	-122296
10	minimise	10	[0.01; 3.0]	0.99	500	-22528	-22528	-22528	-21928	-21928
11	minimise	10	[0.01; 3.0]	0.99	500	-136608	-136608	-136608	-136608	-136608
12	minimise	10	[0.01; 3.0]	0.99	500	-79712	-79712	-79712	-79712	-78336
13	minimise	10	[0.01; 3.0]	0.99	500	-66528	-66528	-65320	-65320	-65320
14	minimise	10	[0.01; 3.0]	0.99	500	-81152	-81152	-81152	-81152	-80128
15	minimise	10	[0.01; 3.0]	0.99	500	-23936	-23936	-23936	-23936	-22816
16	minimise	10	[0.01; 3.0]	0.99	500	-176408	-176408	-176408	-176408	-175488
17	minimise	10	[0.01; 3.0]	0.99	500	-124928	-124928	-124760	-124760	-124760
18	minimise	10	[0.01; 3.0]	0.99	500	-67584	-67584	-67072	-67072	-67072
19	minimise	10	[0.01; 3.0]	0.99	500	-82208	-82208	-82208	-82208	-80160
20	minimise	10	[0.01; 3.0]	0.99	500	-123088	-123088	-123088	-123088	-121808
21	minimise	10	[0.01; 3.0]	0.99	500	-127744	-127744	-127744	-127744	-125952
22	minimise	10	[0.01; 3.0]	0.99	500	-19776	-19776	-19776	-19776	-18496
23	minimise	10	[0.01; 3.0]	0.99	500	-41112	-41112	-41112	-41112	-39552
24	minimise	10	[0.01; 3.0]	0.99	500	-48512	-48512	-48512	-48512	-46888
25	minimise	10	[0.01; 3.0]	0.99	500	-93848	-93848	-93248	-93848	-93248
26	minimise	10	[0.01; 3.0]	0.99	500	-10560	-10560	-9728	-10560	-9728
27	minimise	10	[0.01; 3.0]	0.99	500	-167856	-167856	-167856	-167856	inf
28	minimise	10	[0.01; 3.0]	0.99	500	-37856	-37856	-37856	-37856	-35936
29	minimise	10	[0.01; 3.0]	0.99	500	-52736	-52736	-52736	-52736	-51072
30	minimise	10	[0.01; 3.0]	0.99	500	-91704	-91704	-91704	-91704	-89784
31	minimise	10	[0.01; 3.0]	0.99	500	-37016	-37016	-37016	-37016	-35640
32	minimise	10	[0.01; 3.0]	0.99	500	-49248	-49248	-49248	-49248	-47712
33	minimise	10	[0.01; 3.0]	0.99	500	-64192	-64192	-62464	-64192	-62464
34	minimise	10	[0.01; 3.0]	0.99	500	-72776	-72776	-72264	-72776	-72264
35	minimise	10	[0.01; 3.0]	0.99	500	-82752	-82752	-82752	-82752	-80896
36	minimise	10	[0.01; 3.0]	0.99	500	-81536	-81536	-80096	-81536	-80096
37	minimise	10	[0.01; 3.0]	0.99	500	-128528	-128528	-128528	-128528	-127440
38	minimise	10	[0.01; 3.0]	0.99	500	-95400	-95400	-95400	-95400	-93448
39	minimise	10	[0.01; 3.0]	0.99	500	-63168	-63168	-63168	-63168	-62224
40	minimise	10	[0.01; 3.0]	0.99	500	-13080	-13080	-13080	-12480	-12480
41	minimise	10	[0.01; 3.0]	0.99	500	-40960	-40960	-40960	-40960	-39680
42	minimise	10	[0.01; 3.0]	0.99	500	-23280	-23280	-23280	-23280	-20784
43	minimise	10	[0.01; 3.0]	0.99	500	-54656	-54656	-53760	-53760	-53760
44	minimise	10	[0.01; 3.0]	0.99	500	-45056	-45056	-45056	-45056	-42752
45	minimise	10	[0.01; 3.0]	0.99	500	-75504	-75504	-75008	-75504	-75008
46	minimise	10	[0.01; 3.0]	0.99	500	-68080	-68080	-68080	-68080	-66288
47	minimise	10	[0.01; 3.0]	0.99	500	-137464	-137464	-137464	-137464	-136064
48	minimise	10	[0.01; 3.0]	0.99	500	-149984	-149984	-149984	-149984	-148224
49	minimise	10	[0.01; 3.0]	0.99	500	-77336	-77336	-77336	-77336	-76472
50	minimise	10	[0.01; 3.0]	0.99	500	-182112	-182112	-182112	-182112	-182112
51	minimise	10	[0.01; 3.0]	0.99	500	-26152	-26152	-26152	-25736	-25736
52	minimise	10	[0.01; 3.0]	0.99	500	-53432	-53432	-53432	-53432	-52536
53	minimise	10	[0.01; 3.0]	0.99	500	-59344	-59344	-59344	-58320	-58320
54	minimise	10	[0.01; 3.0]	0.99	500	-50440	-50440	-50440	-50440	-49600
55	minimise	10	[0.01; 3.0]	0.99	500	-57680	-57680	-57680	-57680	-56848
56	minimise	10	[0.01; 3.0]	0.99	500	-62368	-62368	-62072	-62072	-62072
57	minimise	10	[0.01; 3.0]	0.99	500	-20928	-20928	-19968	-20928	-19968
58	minimise	10	[0.01; 3.0]	0.99	500	-124160	-124160	-124160	-124160	-123072
59	minimise	10	[0.01; 3.0]	0.99	500	-139920	-139920	-139920	-139920	-137616
60	minimise	10	[0.01; 3.0]	0.99	500	-62960	-62960	-62960	-62208	-62208
61	minimise	10	[0.01; 3.0]	0.99	500	-91640	-91640	-91640	-91640	-90744
62	minimise	10	[0.01; 3.0]	0.99	500	-157824	-157824	-157824	-157824	-157536
63	minimise	10	[0.01; 3.0]	0.99	500	-157696	-157696	-156120	-157696	-156120
64	minimise	10	[0.01; 3.0]	0.99	500	-56936	-56936	-56936	-56936	-55272
65	minimise	10	[0.01; 3.0]	0.99	500	-84184	-84184	-84184	-84184	-82648
66	minimise	10	[0.01; 3.0]	0.99	500	-30504	-30504	-30016	-30504	-30016
67	minimise	10	[0.01; 3.0]	0.99	500	-6144	-6144	-6144	-6144	-5536
68	minimise	10	[0.01; 3.0]	0.99	500	-167456	-167456	-167456	-167456	-165408
69	minimise	10	[0.01; 3.0]	0.99	500	-79712	-79712	-79712	-78592	-78592
70	minimise	10	[0.01; 3.0]	0.99	500	-52784	-52784	-52784	-51968	-51968
71	minimise	10	[0.01; 3.0]	0.99	500	-28640	-28640	-28640	-28640	-26880
72	minimise	10	[0.01; 3.0]	0.99	500	-48760	-48760	-47168	-47168	-47168
73	minimise	10	[0.01; 3.0]	0.99	500	-54016	-54016	-54016	-54016	-51776
74	minimise	10	[0.01; 3.0]	0.99	500	-63264	-63264	-63264	-63264	-63264
75	minimise	10	[0.01; 3.0]	0.99	500	-49120	-49120	-49120	-49120	-47360
76	minimise	10	[0.01; 3.0]	0.99	500	-22528	-22528	-21120	-22528	-21120
77	minimise	10	[0.01; 3.0]	0.99	500	-105232	-105232	-103120	-105232	-103120
78	minimise	10	[0.01; 3.0]	0.99	500	-77752	-77752	-77752	-77752	-75712
79	minimise	10	[0.01; 3.0]	0.99	500	-150432	-150432	-150432	-150432	-148768
80	minimise	10	[0.01; 3.0]	0.99	500	-43784	-43784	-43784	-43784	-43456
81	minimise	10	[0.01; 3.0]	0.99	500	-45288	-45288	-45056	-45056	-45056
82	minimise	10	[0.01; 3.0]	0.99	500	-125992	-125992	-125992	-125992	-124800
83	minimise	10	[0.01; 3.0]	0.99	500	-100352	-100352	-100352	-100352	-99712
84	minimise	10	[0.01; 3.0]	0.99	500	-51200	-51200	-51200	-51200	-50136
85	minimise	10	[0.01; 3.0]	0.99	500	-61656	-61656	-60480	-61656	-60480
86	minimise	10	[0.01; 3.0]	0.99	500	-175912	-175912	-175912	-175912	-174728
87	minimise	10	[0.01; 3.0]	0.99	500	-68840	-68840	-67400	-68840	-67912
88	minimise	10	[0.01; 3.0]	0.99	500	-191384	-191384	-191384	-191384	-189848
89	minimise	10	[0.01; 3.0]	0.99	500	-57344	-57344	-57344	-56320	-56320
90	minimise	10	[0.01; 3.0]	0.99	500	-132824	-132824	-132824	-132824	-131712
91	minimise	10	[0.01; 3.0]	0.99	500	-79264	-79264	-79264	-78624	-78624
92	minimise	10	[0.01; 3.0]	0.99	500	-71216	-71216	-71216	-71216	-70512
93	minimise	10	[0.01; 3.0]	0.99	500	-115312	-115312	-115312	-115312	-112816
94	minimise	10	[0.01; 3.0]	0.99	500	-70224	-70224	-70224	-70224	-68944
95	minimise	10	[0.01; 3.0]	0.99	500	-98688	-98688	-98688	-98688	-97568
96	minimise	10	[0.01; 3.0]	0.99	500	-184320	-184320	-184320	-184320	-184320
97	minimise	10	[0.01; 3.0]	0.99	500	-34968	-34968	-34968	-34968	-33408
98	minimise	10	[0.01; 3.0]	0.99	500	-66496	-66496	-66496	-66496	-64000
99	minimise	10	[0.01; 3.0]	0.99	500	-47392	-47392	-47392	-47392	-45568
100	minimise	10	[0.01; 3.0]	0.99	500	-80640	-80640	-80640	-80640	-78912
