# Supplementary material for: Analog optical computer for AI inference and combinatorial optimization
Source: Nature. 2025 Sep 3;645(8080):354–61. doi: 10.1038/s41586-025-09430-z (PMC12422976; doi:10.1038/s41586-025-09430-z)
Supplement: Supplementary file 4 — Source Data Fig. 2 [file 41586_2025_9430_MOESM4_ESM.xlsx]

## Sheet: Figure 2c
Regression of Gaussian						Regression of Sinusoidal Function
Equation provided in Methods:							Equation provided in Methods:
f(x)=2/sqrt(2 pi) exp(-x^2/2)-1							f(x)=sqrt(3|x|) sin(3 pi x)
X	Y (AOC-DT)	Y (AOC)	Y (AOC std)	Y (Groundtruth)			X	Y (AOC-DT)	Y (AOC)	Y (AOC std)	Y (Groundtruth)
-0.994161	-0.98047	-1.06214	0.142119	-0.999264			-0.994161	-0.306623	-0.469512	0.360439	-0.054846
-0.991876	-0.982907	-1.07682	0.152038	-0.999236			-0.991876	-0.315467	-0.502655	0.398454	-0.0761796
-0.989908	-0.985041	-1.09064	0.147094	-0.999212			-0.989908	-0.323078	-0.508542	0.38816	-0.0944871
-0.987679	-0.987501	-1.07045	0.141864	-0.999184			-0.987679	-0.331691	-0.51525	0.404224	-0.115145
-0.967595	-1.01195	-1.09699	0.134319	-0.998883			-0.967595	-0.408776	-0.643436	0.401933	-0.295775
-0.94144	-1.00389	-1.09752	0.135351	-0.998334			-0.94144	-0.507277	-0.69742	0.410251	-0.508732
-0.932684	-0.998667	-1.08498	0.136248	-0.9981			-0.932684	-0.539574	-0.665688	0.396891	-0.572426
-0.881255	-0.985987	-1.06684	0.146383	-0.995993			-0.881255	-0.715514	-0.831408	0.406866	-0.844622
-0.879921	-0.985918	-1.04717	0.14059	-0.995917			-0.879921	-0.719599	-0.82817	0.376544	-0.849061
-0.875212	-0.985716	-1.0583	0.144038	-0.995638			-0.875212	-0.733745	-0.771793	0.382393	-0.863598
-0.849468	-0.985217	-1.07842	0.140536	-0.993778			-0.849468	-0.801414	-0.844219	0.393811	-0.91103
-0.848397	-0.985205	-1.05215	0.137256	-0.993686			-0.848397	-0.803792	-0.846449	0.387458	-0.911818
-0.846797	-0.985186	-1.0558	0.142434	-0.993548			-0.846797	-0.807265	-0.90076	0.381707	-0.912817
-0.83007	-0.98501	-1.04061	0.141475	-0.991925			-0.83007	-0.837225	-0.938229	0.405981	-0.910651
-0.825276	-0.984965	-1.04808	0.1374	-0.991396			-0.825276	-0.843352	-0.902953	0.384246	-0.905829
-0.820663	-0.984928	-1.05549	0.145938	-0.990857			-0.820663	-0.848048	-0.900202	0.389166	-0.899454
-0.792922	-0.984819	-1.04189	0.131123	-0.98692			-0.792922	-0.822989	-0.860056	0.377063	-0.826654
-0.78937	-0.984805	-1.05015	0.141127	-0.986318			-0.78937	-0.814541	-0.861122	0.358679	-0.813284
-0.789281	-0.984805	-1.05356	0.137625	-0.986303			-0.789281	-0.814316	-0.822898	0.388713	-0.812937
-0.782364	-0.984748	-1.06033	0.143498	-0.985058			-0.782364	-0.794754	-0.828721	0.360211	-0.784405
-0.776968	-0.984658	-1.0602	0.148371	-0.984018			-0.776968	-0.776633	-0.831716	0.38284	-0.759979
-0.767023	-0.984308	-1.06698	0.145333	-0.981929			-0.767023	-0.736637	-0.793608	0.355208	-0.71026
-0.74849	-0.982493	-1.05058	0.136499	-0.977376			-0.74849	-0.640408	-0.63082	0.35984	-0.602988
-0.747075	-0.982265	-1.04003	0.146844	-0.97699			-0.747075	-0.632001	-0.647959	0.367872	-0.594098
-0.734054	-0.979384	-1.03869	0.141403	-0.973151			-0.734054	-0.548693	-0.583977	0.376607	-0.508291
-0.73395	-0.979355	-1.02968	0.136196	-0.973119			-0.73395	-0.547995	-0.560566	0.379132	-0.507584
-0.733628	-0.979265	-1.05535	0.132028	-0.973017			-0.733628	-0.545806	-0.578984	0.375149	-0.505374
-0.725886	-0.976769	-1.01218	0.142861	-0.970464			-0.725886	-0.491763	-0.472249	0.369304	-0.451214
-0.725173	-0.976509	-1.02968	0.140629	-0.970218			-0.725173	-0.486655	-0.535122	0.387037	-0.446131
-0.710514	-0.970008	-1.03832	0.137809	-0.964757			-0.710514	-0.377717	-0.427437	0.355047	-0.338505
-0.686395	-0.954387	-1.01095	0.14147	-0.953855			-0.686395	-0.190333	-0.212411	0.362321	-0.15316
-0.683082	-0.951945	-1.01899	0.142576	-0.952149			-0.683082	-0.164567	-0.223744	0.345581	-0.127353
-0.68254	-0.951539	-1.01466	0.140277	-0.951865			-0.68254	-0.160368	-0.216331	0.364347	-0.123137
-0.681712	-0.950913	-1.01916	0.137592	-0.951428			-0.681712	-0.153948	-0.215341	0.356605	-0.116684
-0.67763	-0.947767	-0.995716	0.138618	-0.949223			-0.67763	-0.122448	-0.16409	0.372811	-0.0849034
-0.672689	-0.943824	-1.0026	0.138018	-0.946439			-0.672689	-0.0846782	-0.12496	0.359908	-0.0465282
-0.656774	-0.930267	-0.954313	0.132699	-0.93656			-0.656774	0.034229	-0.0742967	0.377324	0.0754523
-0.636738	-0.911801	-0.964998	0.150596	-0.921945			-0.636738	0.173148	0.126405	0.348094	0.222108
-0.609505	-0.885037	-0.955291	0.131034	-0.897595			-0.609505	0.347326	0.312397	0.345956	0.400543
-0.601272	-0.876662	-0.930033	0.144397	-0.889095			-0.601272	0.397357	0.346251	0.361712	0.448223
-0.598669	-0.873989	-0.904517	0.150383	-0.886288			-0.598669	0.41223	0.388294	0.374251	0.46261
-0.596434	-0.871685	-0.942344	0.136138	-0.883832			-0.596434	0.424747	0.391161	0.346292	0.47468
-0.596398	-0.871648	-0.936402	0.135051	-0.883792			-0.596398	0.424947	0.397782	0.393053	0.474872
-0.592702	-0.867818	-0.920552	0.141122	-0.879634			-0.592702	0.445108	0.368508	0.326462	0.494256
-0.583402	-0.858073	-0.898526	0.142389	-0.868627			-0.583402	0.492569	0.449641	0.337676	0.539745
-0.57267	-0.84661	-0.880816	0.139091	-0.854919			-0.57267	0.540895	0.52948	0.348189	0.586089
-0.570575	-0.844341	-0.893867	0.139281	-0.852112			-0.570575	0.549481	0.486005	0.363653	0.594338
-0.553276	-0.825058	-0.853839	0.144602	-0.827226			-0.553276	0.609701	0.568074	0.362067	0.652011
-0.550663	-0.822032	-0.824511	0.140186	-0.823191			-0.550663	0.617182	0.570559	0.368854	0.659069
	-0.810005	-0.847584	0.138864	-0.807034			-0.540646	0.642102	0.567124	0.368624	0.681991
	-0.801332	-0.836872	0.141297	-0.795457			-0.533868	0.655713	0.6141	0.353066	0.693755
	-0.775396	-0.815523	0.146993	-0.76317			-0.516425	0.679412	0.630132	0.370276	0.710034
	-0.756009	-0.802809	0.134529	-0.742379			-0.506139	0.686187	0.625776	0.360231	0.710244
	-0.752861	-0.790119	0.142679	-0.739258			-0.50465	0.686742	0.619444	0.36092	0.709705
	-0.70829	-0.76834	0.140142	-0.699731			-0.486855	0.684982	0.631328	0.37306	0.692402
	-0.648039	-0.689269	0.131485	-0.650191			-0.46684	0.661554	0.593669	0.365856	0.65016
	-0.629615	-0.672167	0.139641	-0.634722			-0.46101	0.64913	0.549975	0.359201	0.633649
	-0.628742	-0.678694	0.132175	-0.633984			-0.460737	0.648471	0.568608	0.360668	0.632829
	-0.62038	-0.670519	0.135268	-0.626888			-0.458124	0.641833	0.559602	0.361934	0.624815
	-0.550358	-0.559139	0.14559	-0.566477			-0.437173	0.562088	0.447399	0.39058	0.548623
	-0.528194	-0.561286	0.132506	-0.547092			-0.430873	0.528109	0.447075	0.362795	0.521958
	-0.525542	-0.545888	0.138151	-0.544755			-0.430126	0.523771	0.454628	0.362701	0.518692
	-0.44206	-0.441867	0.135734	-0.465578			-0.406158	0.354521	0.240075	0.392385	0.403877
	-0.435689	-0.443165	0.13418	-0.458766			-0.404204	0.338618	0.251368	0.390398	0.39378
	-0.380255	-0.376949	0.138235	-0.394105			-0.386361	0.247348	0.221314	0.404132	0.297875
	-0.370936	-0.357582	0.130773	-0.382677			-0.383326	0.234309	0.192676	0.392441	0.281043
	-0.335233	-0.292686	0.138782	-0.339355			-0.372103	0.184463	0.143951	0.383826	0.217967
	-0.278555	-0.254157	0.134718	-0.274904			-0.356125	0.110891	0.079654	0.379353	0.127203
	-0.2724	-0.261398	0.137204	-0.268244			-0.354516	0.103386	0.0895691	0.408422	0.118083
	-0.231789	-0.217443	0.135914	-0.225584			-0.344382	0.0558136	-0.00986228	0.407028	0.0609997
	-0.223683	-0.194128	0.133494	-0.217287			-0.342443	0.0466597	0.0409149	0.38727	0.0501797
	-0.223071	-0.196539	0.129144	-0.216664			-0.342297	0.0459719	0.0257266	0.399172	0.04937
	-0.202302	-0.185696	0.137384	-0.195664			-0.337433	0.0229493	-0.0234706	0.38542	0.0224363
	-0.182266	-0.152643	0.133151	-0.17568			-0.332856	0.0012188	0.00651453	0.4191	-0.00259652
	-0.145552	-0.123529	0.137753	-0.139565			-0.324705	-0.0376111	-0.0561109	0.370193	-0.04629
	-0.102172	-0.0632304	0.141962	-0.0974532			-0.315373	-0.0821241	-0.120935	0.389832	-0.0946058
	-0.0183518	0.00341318	0.136783	-0.0171412			-0.298001	-0.16392	-0.168379	0.3734	-0.178441
	0.0598543	0.10499	0.130981	0.0568187			-0.282375	-0.233232	-0.245789	0.387048	-0.245513
	0.0967942	0.117317	0.138713	0.091453			-0.275145	-0.262605	-0.1875	0.375314	-0.273462
	0.117225	0.137257	0.147465	0.110534			-0.271179	-0.277715	-0.292585	0.403938	-0.287899
	0.150297	0.165083	0.135577	0.141325			-0.264801	-0.300275	-0.286915	0.408944	-0.30974
	0.198674	0.222584	0.140651	0.186214			-0.255534	-0.328674	-0.265225	0.404714	-0.338325
	0.201683	0.231169	0.136181	0.189003			-0.254959	-0.33025	-0.284877	0.389183	-0.339972
	0.293843	0.302295	0.129648	0.274628			-0.237301	-0.367452	-0.315959	0.393239	-0.383121
	0.309478	0.333394	0.131934	0.289273			-0.234272	-0.371647	-0.339881	0.381273	-0.389045
	0.362235	0.376978	0.135008	0.339249			-0.223897	-0.381467	-0.348427	0.405558	-0.405999
	0.386043	0.401906	0.133641	0.362193			-0.219104	-0.383789	-0.3531	0.398671	-0.412077
	0.389286	0.406046	0.136725	0.365343			-0.218444	-0.384007	-0.384441	0.403898	-0.412826
	0.437807	0.461836	0.1364	0.413258			-0.208341	-0.38456	-0.410506	0.416099	-0.421686
	0.482968	0.509972	0.141998	0.459426			-0.198464	-0.380682	-0.323713	0.381228	-0.425637
	0.574766	0.621373	0.133844	0.558142			-0.176654	-0.360787	-0.290951	0.439282	-0.418442
	0.578478	0.62292	0.131601	0.562244			-0.175721	-0.359672	-0.352368	0.421928	-0.417666
	0.590507	0.613248	0.142888	0.575572			-0.172673	-0.355906	-0.315414	0.431982	-0.414874
	0.676247	0.719754	0.136937	0.670458			-0.150021	-0.323267	-0.218849	0.446411	-0.382568
	0.707751	0.758386	0.140437	0.705175			-0.141191	-0.30888	-0.215154	0.420966	-0.364975
	0.739498	0.770056	0.142971	0.739799			-0.131993	-0.293189	-0.188456	0.423461	-0.344082
	0.787539	0.815404	0.142031	0.791626			-0.117273	-0.266921	-0.222598	0.38688	-0.30601
	0.810947	0.851036	0.133791	0.8168			-0.109585	-0.252754	-0.239511	0.431169	-0.284275
	0.840894	0.864215	0.141483	0.849182			-0.0989974	-0.23285	-0.206727	0.42109	-0.252789
	0.909061	0.959824	0.137764	0.924627			-0.0692958	-0.175208	-0.117158	0.424067	-0.159958
	0.926317	0.977955	0.145623	0.943765			-0.0597082	-0.156184	-0.110532	0.416505	-0.130363
	0.945177	1.00684	0.136035	0.963841			-0.0477557	-0.132255	-0.0924559	0.412123	-0.0950705
	0.983152	1.04731	0.141283	0.995164			-0.017396	-0.0706636	-0.0356674	0.399909	-0.0215277
	1.00193	1.07925	0.142646	0.999877			0.00277126	-0.0292792	0.0392055	0.407945	0.00137479
	1.01188	1.10101	0.143656	0.996596			0.0145923	-0.00489875	0.0507143	0.418124	0.016561
	1.01865	1.1197	0.141553	0.991216			0.0234567	0.0134299	0.0950843	0.408982	0.0335836
	0.944423	1.02959	0.137217	0.937564			0.0629637	0.0953805	0.0892144	0.407443	0.140317
	0.844328	0.956937	0.137489	0.862429			0.0943831	0.160463	0.0969937	0.397252	0.238642
	0.802837	0.910781	0.13895	0.825014			0.106981	0.186387	0.212483	0.410672	0.27668
	0.795028	0.890031	0.136194	0.817643			0.10932	0.191181	0.232477	0.415356	0.283507
	0.729006	0.84285	0.14258	0.752005			0.12864	0.230457	0.324879	0.397744	0.335875
	0.705078	0.822062	0.13827	0.727052			0.135431	0.244072	0.301952	0.418934	0.352177
	0.660338	0.759289	0.143554	0.679284			0.147809	0.26852	0.291144	0.416943	0.378403
	0.630177	0.733214	0.141673	0.646796			0.155851	0.284064	0.278352	0.403245	0.39273
	0.628117	0.720506	0.13573	0.644657			0.156371	0.285058	0.329113	0.431402	0.393578
	0.587736	0.68568	0.128135	0.602531			0.166419	0.303928	0.27809	0.439974	0.407944
	0.53587	0.636463	0.134115	0.548103			0.178926	0.326286	0.296699	0.423885	0.420176
	0.525698	0.608804	0.144208	0.537418			0.181329	0.330397	0.335796	0.416041	0.421768
	0.500753	0.597098	0.13488	0.511222			0.187159	0.340056	0.409311	0.404443	0.424575
	0.49334	0.579315	0.139642	0.503442			0.188875	0.342805	0.356974	0.378795	0.425112
	0.436527	0.525241	0.129685	0.443963			0.201791	0.361785	0.339378	0.407057	0.424822
	0.40469	0.510424	0.131662	0.410769			0.20887	0.370552	0.357183	0.420259	0.421344
	0.393167	0.475593	0.139072	0.398782			0.211408	0.373338	0.299957	0.410794	0.419516
	0.354927	0.435213	0.136483	0.359103			0.21975	0.380883	0.350978	0.397331	0.411321
	0.340135	0.429085	0.137503	0.343795			0.222949	0.383016	0.319322	0.423179	0.407289
	0.296779	0.393264	0.133566	0.299038			0.232251	0.386284	0.323995	0.422609	0.392755
	0.258426	0.338577	0.135565	0.259565			0.240411	0.3848	0.270195	0.388524	0.376582
	0.214069	0.302972	0.13615	0.214014			0.249804	0.376883	0.313241	0.398264	0.354068
	0.205254	0.298597	0.144567	0.204971			0.251667	0.374419	0.270039	0.407078	0.349113
	0.189969	0.277223	0.134745	0.189297			0.254898	0.369395	0.305358	0.425769	0.340145
	0.124842	0.204247	0.137246	0.122569			0.268684	0.336619	0.211591	0.406089	0.29665
	0.0705969	0.158116	0.134622	0.0670524			0.280234	0.294858	0.201259	0.409148	0.254004
	0.0431681	0.117473	0.139297	0.0390146			0.286111	0.269001	0.173381	0.42138	0.23028
	0.0342329	0.117826	0.129917	0.0298887			0.288031	0.259949	0.207513	0.397457	0.222245
	-0.0434756	0.0132102	0.136492	-0.0491986			0.304876	0.170375	0.145088	0.376171	0.146319
	-0.0505191	0.00481913	0.139086	-0.0563315			0.306416	0.16147	0.114033	0.422285	0.138927
	-0.0584824	0.0154593	0.145081	-0.0643858			0.30816	0.151284	0.157913	0.419011	0.130474
	-0.05936	0.0233695	0.140943	-0.0652727			0.308352	0.150154	0.0621893	0.387271	0.129536
	-0.0740781	0.000848452	0.141336	-0.0801273			0.311582	0.130995	0.153531	0.375806	0.113631
	-0.0953251	-0.0126574	0.137788	-0.101494			0.316261	0.102741	0.0587225	0.378548	0.0900963
	-0.134586	-0.0658451	0.138493	-0.140688			0.324956	0.0491645	0.0532531	0.413815	0.0449615
	-0.171795	-0.0997024	0.138255	-0.177415			0.333251	-0.00261921	-0.0586909	0.395479	0.00044726
	-0.252652	-0.186426	0.13199	-0.255417			0.35144	-0.11624	-0.0987382	0.382774	-0.100674
	-0.275574	-0.214103	0.138376	-0.277			0.356632	-0.148457	-0.141074	0.393257	-0.130085
	-0.281933	-0.220813	0.139456	-0.282943			0.358076	-0.157388	-0.173107	0.412734	-0.13828
	-0.351431	-0.301654	0.140444	-0.346508			0.373927	-0.254883	-0.226635	0.403514	-0.228286
	-0.418297	-0.370328	0.137568	-0.405142			0.389323	-0.34868	-0.270301	0.423516	-0.314188
	-0.474422	-0.435226	0.129992	-0.461686			0.40504	-0.443017	-0.378139	0.415257	-0.39811
	-0.501813	-0.463794	0.136853	-0.493097			0.414214	-0.496552	-0.409619	0.394207	-0.444447
	-0.518291	-0.488959	0.134492	-0.511606			0.419788	-0.528092	-0.395496	0.395498	-0.471422
	-0.521434	-0.492793	0.130931	-0.515104			0.420858	-0.534027	-0.407288	0.381168	-0.476482
	-0.687024	-0.640837	0.137179	-0.688668			0.482188	-0.738997	-0.52412	0.3687	-0.684636
	-0.744194	-0.695138	0.136283	-0.745899			0.507835	-0.726241	-0.455855	0.404861	-0.710683
	-0.761207	-0.70222	0.133866	-0.76283			0.516252	-0.713349	-0.502867	0.395071	-0.710095
	-0.761877	-0.713001	0.13859	-0.763496			0.516592	-0.712759	-0.453521	0.426566	-0.709973
	-0.772243	-0.734049	0.143824	-0.773779			0.521942	-0.702862	-0.497725	0.430258	-0.707062
	-0.778984	-0.727306	0.136483	-0.780448			0.525513	-0.695642	-0.504719	0.415607	-0.704066
	-0.788311	-0.757479	0.144722	-0.789645			0.530578	-0.684637	-0.459758	0.403936	-0.698368
	-0.795143	-0.745735	0.133598	-0.796473			0.534451	-0.675659	-0.484822	0.413466	-0.692862
	-0.831427	-0.772127	0.144174	-0.834865			0.558361	-0.610953	-0.425318	0.389075	-0.63702
	-0.850245	-0.808402	0.136678	-0.854087			0.572046	-0.567469	-0.382178	0.437001	-0.588575
	-0.857119	-0.781766	0.137353	-0.860923			0.577265	-0.549699	-0.389334	0.401169	-0.567078
	-0.858153	-0.811598	0.142432	-0.861941			0.57806	-0.546934	-0.370262	0.395248	-0.563662
	-0.869915	-0.825689	0.135904	-0.873316			0.587283	-0.512289	-0.350366	0.40554	-0.521346
	-0.880756	-0.827299	0.140868	-0.883428			0.596069	-0.473388	-0.383757	0.392276	-0.476624
	-0.893728	-0.845005	0.136696	-0.894991			0.606924	-0.422744	-0.313453	0.395314	-0.415842
	-0.906498	-0.828348	0.141869	-0.905745			0.61795	-0.367002	-0.27673	0.399525	-0.348384
	-0.930183	-0.886674	0.143264	-0.923887			0.639207	-0.226841	-0.173141	0.391619	-0.204611
	-0.955406	-0.899453	0.142585	-0.94083			0.663371	-0.0593866	-0.0245768	0.399353	-0.0252944
	-0.958758	-0.90023	0.146715	-0.950411			0.679809	0.0707781	0.0590564	0.386675	0.101867
	-0.961097	-0.893277	0.138655	-0.956637			0.692035	0.169023	0.153881	0.386329	0.197009
	-0.969186	-0.915095	0.146765	-0.974614			0.738809	0.514797	0.439752	0.357335	0.540422
	-0.969767	-0.915272	0.137662	-0.97568			0.742429	0.538718	0.508065	0.390115	0.564286
	-0.973212	-0.91659	0.145781	-0.98137			0.764539	0.674318	0.646636	0.398839	0.696938
	-0.974169	-0.903638	0.137312	-0.982768			0.770886	0.709845	0.68102	0.382915	0.730272
	-0.97434	-0.937944	0.143321	-0.983009			0.772027	0.716071	0.627733	0.367132	0.736019
	-0.97464	-0.920696	0.144374	-0.983427			0.77404	0.726927	0.621582	0.360591	0.74596
	-0.975905	-0.933725	0.144475	-0.985104			0.782608	0.768039	0.662073	0.360018	0.785467
	-0.979433	-0.924934	0.137013	-0.98912			0.80731	0.837096	0.754865	0.367347	0.871616
	-0.979525	-0.915887	0.147298	-0.989212			0.807963	0.838554	0.764553	0.36337	0.873295
	-0.981257	-0.92187	0.13309	-0.990842			0.820539	0.862395	0.79763	0.37	0.899258
	-0.982455	-0.942544	0.131995	-0.991852			0.829392	0.873914	0.797695	0.362799	0.910081
	-0.982537	-0.906988	0.14792	-0.991918			0.830008	0.874541	0.854133	0.358674	0.9106
	-0.98266	-0.92912	0.14092	-0.992016			0.830924	0.875429	0.799827	0.355871	0.911316
	-0.983663	-0.938993	0.141085	-0.992781			0.83847	0.880723	0.798825	0.378894	0.914607
	-0.986321	-0.933088	0.139231	-0.994534			0.858947	0.857108	0.851206	0.38467	0.899921
	-0.986378	-0.932816	0.140081	-0.994568			0.8594	0.855975	0.821834	0.353314	0.899204
	-0.986505	-0.922048	0.146146	-0.994642			0.860397	0.853432	0.850392	0.36776	0.897565
	-0.987616	-0.918034	0.138977	-0.995256			0.869196	0.828301	0.83516	0.391124	0.879557
	-0.989148	-0.927985	0.140746	-0.996009			0.881543	0.785475	0.784378	0.345457	0.843644
	-0.990519	-0.951744	0.137095	-0.9966			0.892822	0.739767	0.795377	0.383215	0.800229
	-0.991312	-0.934378	0.13922	-0.996908			0.899443	0.71053	0.755436	0.373889	0.77018
	-0.991748	-0.94121	0.139626	-0.997067			0.903109	0.693689	0.722374	0.356272	0.75213
	-0.992436	-0.924648	0.142536	-0.997305			0.908952	0.666014	0.72038	0.370253	0.721343
	-0.992659	-0.918211	0.144951	-0.997379			0.910859	0.656778	0.697276	0.356427	0.710767
	-0.992671	-0.926202	0.133619	-0.997383			0.910959	0.656288	0.70621	0.375716	0.710202
	-0.993218	-0.948529	0.141694	-0.997557			0.915662	0.633124	0.653092	0.32586	0.683009
	-0.993559	-0.936213	0.129734	-0.99766			0.918611	0.618344	0.640676	0.369719	0.665187
	-0.998403	-0.94334	0.140497	-0.998787			0.962251	0.385247	0.441007	0.373231	0.341683
	-1.00226	-0.919195	0.138395	-0.999325			0.999609	0.176891	0.237234	0.36209	0.0036852

## Sheet: Figure 2d
MNIST						FashionMNIST
The dataset is publicly available:						The dataset is publicly available:
https://huggingface.co/datasets/ylecun/mnist						https://huggingface.co/datasets/zalando-datasets/fashion_mnist
The raw data for the MNIST figure is provided in Sup.. Figure 10 and below.						The raw data for the FashionMNIST barchart is provided in Sup. Figure 10 and below
Model	Accuracy (%)					Model	Accuracy (%)
AOC-256	95.02 ± 0.02					AOC-256	86.04 ± 0.00
AOC-DT-256	94.97 ± 0.40					AOC-DT-256	86.20 ± 0.80
FFW-256	94.37 ± 0.60					FFW-256	85.63 ± 0.40
AOC-4096	97.67 ± 0.00					AOC-4096	89.01 ± 0.00
AOC-DT-4096	97.60 ± 0.20					AOC-DT-4096	88.70 ± 0.50
FFW-4096	96.53 ± 0.10					FFW-4096	87.43 ± 0.10
Linear Classifier	92.5					Linear Classifier	84.5
