# Supplementary material for: Analog optical computer for AI inference and combinatorial optimization
Source: Nature. 2025 Sep 3;645(8080):354–61. doi: 10.1038/s41586-025-09430-z (PMC12422976; doi:10.1038/s41586-025-09430-z)
Supplement: Supplementary file 5 — Source Data Fig. 4 [file 41586_2025_9430_MOESM5_ESM.xlsx]

## Sheet: Figure 4a-top
Input phantom used in the top, left of Figure 4.a. Values from -1 (corresponding to black color) to 1 (corresponding to white).
-1	-1	-1	-1	-1	-1	-1	-1	-1	-1	-1	-1	-1	-1	-1	-1	-1	-1	-1	-1	-1	-1	-1	-1	-1	-1	-1	-1	-1	-1	-1	-1
-1	-1	-1	-1	-1	-1	-1	-1	-1	-1	-1	-1	-0.7	-0.2	0.3	0.6	0.6	0.3	-0.2	-0.7	-1	-1	-1	-1	-1	-1	-1	-1	-1	-1	-1	-1
-1	-1	-1	-1	-1	-1	-1	-1	-1	-1	-0.9	0.1	1	0.9	0.6	0.3	0.3	0.6	0.9	1	0.1	-0.9	-1	-1	-1	-1	-1	-1	-1	-1	-1	-1
-1	-1	-1	-1	-1	-1	-1	-1	-1	-0.6	0.6	0.7	0.1	-0.3	-0.5	-0.5	-0.5	-0.5	-0.3	0.1	0.7	0.6	-0.6	-1	-1	-1	-1	-1	-1	-1	-1	-1
-1	-1	-1	-1	-1	-1	-1	-1	-0.6	0.7	0.5	-0.3	-0.5	-0.5	-0.5	-0.5	-0.5	-0.5	-0.5	-0.5	-0.3	0.5	0.7	-0.6	-1	-1	-1	-1	-1	-1	-1	-1
-1	-1	-1	-1	-1	-1	-1	-0.9	0.5	0.3	-0.5	-0.5	-0.5	-0.5	-0.5	-0.5	-0.5	-0.5	-0.5	-0.5	-0.5	-0.5	0.3	0.5	-0.9	-1	-1	-1	-1	-1	-1	-1
-1	-1	-1	-1	-1	-1	-1	0.1	0.5	-0.5	-0.5	-0.5	-0.5	-0.5	-0.5	-0.3	-0.3	-0.5	-0.5	-0.5	-0.5	-0.5	-0.5	0.5	0.1	-1	-1	-1	-1	-1	-1	-1
-1	-1	-1	-1	-1	-1	-0.6	0.6	-0.3	-0.5	-0.5	-0.5	-0.5	-0.5	-0.2	-0.2	-0.2	-0.2	-0.5	-0.5	-0.5	-0.5	-0.5	-0.3	0.6	-0.6	-1	-1	-1	-1	-1	-1
-1	-1	-1	-1	-1	-1	0.1	0.1	-0.5	-0.5	-0.5	-0.5	-0.5	-0.3	-0.2	-0.2	-0.2	-0.2	-0.3	-0.5	-0.5	-0.5	-0.5	-0.5	0.1	0.1	-1	-1	-1	-1	-1	-1
-1	-1	-1	-1	-1	-0.9	0.5	-0.3	-0.5	-0.5	-0.6	-0.6	-0.5	-0.2	-0.2	-0.2	-0.2	-0.2	-0.2	-0.5	-0.5	-0.5	-0.5	-0.5	-0.3	0.5	-0.9	-1	-1	-1	-1	-1
-1	-1	-1	-1	-1	-0.3	0.2	-0.5	-0.5	-0.7	-1	-1	-0.6	-0.2	-0.2	-0.2	-0.2	-0.2	-0.2	-0.5	-0.5	-0.5	-0.5	-0.5	-0.5	0.2	-0.3	-1	-1	-1	-1	-1
-1	-1	-1	-1	-1	0.1	-0.2	-0.5	-0.5	-0.9	-1	-1	-0.9	-0.3	-0.2	-0.2	-0.2	-0.2	-0.2	-0.5	-0.9	-0.7	-0.5	-0.5	-0.5	-0.2	0.1	-1	-1	-1	-1	-1
-1	-1	-1	-1	-1	0.2	-0.3	-0.5	-0.5	-0.9	-1	-1	-1	-0.7	-0.3	-0.2	-0.2	-0.2	-0.3	-0.9	-1	-0.9	-0.5	-0.5	-0.5	-0.3	0.2	-1	-1	-1	-1	-1
-1	-1	-1	-1	-0.9	0.2	-0.5	-0.5	-0.5	-0.9	-1	-1	-1	-1	-0.5	-0.2	-0.2	-0.3	-0.6	-1	-1	-0.9	-0.5	-0.5	-0.5	-0.5	0.2	-0.9	-1	-1	-1	-1
-1	-1	-1	-1	-0.7	0.2	-0.5	-0.5	-0.5	-0.7	-1	-1	-1	-1	-0.9	-0.3	-0.2	-0.5	-0.9	-1	-1	-0.9	-0.5	-0.5	-0.5	-0.5	0.2	-0.7	-1	-1	-1	-1
-1	-1	-1	-1	-0.7	0.2	-0.5	-0.5	-0.5	-0.7	-1	-1	-1	-1	-1	-0.6	-0.5	-0.6	-1	-1	-1	-0.7	-0.5	-0.5	-0.5	-0.5	0.2	-0.7	-1	-1	-1	-1
-1	-1	-1	-1	-0.7	0.2	-0.5	-0.5	-0.5	-0.6	-1	-1	-1	-1	-1	-0.6	-0.5	-0.7	-1	-1	-1	-0.6	-0.5	-0.5	-0.5	-0.5	0.2	-0.7	-1	-1	-1	-1
-1	-1	-1	-1	-0.7	0.1	-0.5	-0.5	-0.5	-0.5	-0.9	-1	-1	-1	-1	-0.6	-0.3	-0.9	-1	-1	-0.9	-0.6	-0.5	-0.5	-0.5	-0.5	0.1	-0.7	-1	-1	-1	-1
-1	-1	-1	-1	-0.9	0.1	-0.5	-0.5	-0.5	-0.5	-0.7	-1	-1	-1	-1	-0.7	-0.5	-0.9	-1	-1	-0.7	-0.5	-0.5	-0.5	-0.5	-0.5	0.1	-0.9	-1	-1	-1	-1
-1	-1	-1	-1	-1	0.1	-0.5	-0.5	-0.5	-0.5	-0.6	-0.9	-1	-1	-1	-0.9	-0.6	-0.9	-1	-0.9	-0.6	-0.5	-0.5	-0.5	-0.5	-0.5	0.1	-1	-1	-1	-1	-1
-1	-1	-1	-1	-1	-0.2	-0.3	-0.5	-0.5	-0.5	-0.5	-0.6	-1	-1	-1	-0.9	-0.5	-0.7	-0.9	-0.6	-0.5	-0.5	-0.5	-0.5	-0.5	-0.3	-0.2	-1	-1	-1	-1	-1
-1	-1	-1	-1	-1	-0.5	-0.1	-0.5	-0.5	-0.5	-0.5	-0.5	-0.7	-1	-1	-0.6	-0.5	-0.5	-0.5	-0.5	-0.5	-0.5	-0.5	-0.5	-0.5	-0.1	-0.5	-1	-1	-1	-1	-1
-1	-1	-1	-1	-1	-0.9	0.1	-0.5	-0.5	-0.5	-0.5	-0.5	-0.5	-0.6	-0.6	-0.5	-0.5	-0.5	-0.5	-0.5	-0.5	-0.5	-0.5	-0.5	-0.5	0.1	-0.9	-1	-1	-1	-1	-1
-1	-1	-1	-1	-1	-1	-0.2	-0.2	-0.5	-0.5	-0.5	-0.5	-0.5	-0.5	-0.5	-0.5	-0.5	-0.5	-0.5	-0.5	-0.5	-0.5	-0.5	-0.5	-0.2	-0.2	-1	-1	-1	-1	-1	-1
-1	-1	-1	-1	-1	-1	-0.7	0.1	-0.5	-0.5	-0.5	-0.5	-0.5	-0.5	-0.5	-0.5	-0.5	-0.5	-0.5	-0.5	-0.5	-0.5	-0.5	-0.5	0.1	-0.7	-1	-1	-1	-1	-1	-1
-1	-1	-1	-1	-1	-1	-1	-0.2	-0.2	-0.5	-0.5	-0.5	-0.5	-0.5	-0.3	-0.5	-0.3	-0.5	-0.5	-0.5	-0.5	-0.5	-0.5	-0.2	-0.2	-1	-1	-1	-1	-1	-1	-1
-1	-1	-1	-1	-1	-1	-1	-0.9	0.1	-0.3	-0.5	-0.5	-0.5	-0.5	-0.5	-0.5	-0.5	-0.5	-0.5	-0.5	-0.5	-0.5	-0.3	0.1	-0.9	-1	-1	-1	-1	-1	-1	-1
-1	-1	-1	-1	-1	-1	-1	-1	-0.7	0.1	-0.3	-0.5	-0.5	-0.5	-0.5	-0.5	-0.5	-0.5	-0.5	-0.5	-0.5	-0.3	0.1	-0.7	-1	-1	-1	-1	-1	-1	-1	-1
-1	-1	-1	-1	-1	-1	-1	-1	-1	-0.7	0.1	-0.1	-0.5	-0.5	-0.5	-0.5	-0.5	-0.5	-0.5	-0.5	-0.1	0.1	-0.7	-1	-1	-1	-1	-1	-1	-1	-1	-1
-1	-1	-1	-1	-1	-1	-1	-1	-1	-1	-0.9	-0.2	0.2	-0.1	-0.3	-0.3	-0.3	-0.3	-0.1	0.2	-0.2	-0.9	-1	-1	-1	-1	-1	-1	-1	-1	-1	-1
-1	-1	-1	-1	-1	-1	-1	-1	-1	-1	-1	-1	-0.7	-0.3	0.1	0.1	0.1	0.1	-0.3	-0.7	-1	-1	-1	-1	-1	-1	-1	-1	-1	-1	-1	-1
-1	-1	-1	-1	-1	-1	-1	-1	-1	-1	-1	-1	-1	-1	-1	-1	-1	-1	-1	-1	-1	-1	-1	-1	-1	-1	-1	-1	-1	-1	-1	-1
Three slices used in the top, right of Figure 4.a. Values from -1 (corresponding to black color) to 1 (corresponding to white).
-0.530338	-0.0863665	-0.455915	-0.16079	-0.353985	0.491876	-0.253782	0.213996	0.151409	-0.348873	-0.452179	-0.10614	-0.468006	-0.12963	-0.582219	0.13192	0.148108	-0.286638	-0.493845	-0.144781	-0.47303	0.0384223	-0.2632	0.193498	-0.2751	0.141918	0.475626	-0.276095	-0.521686	-0.101244	-0.521686	-0.101244
-0.865151	-0.865151	-0.865151	-0.865151	-0.707096	0.2	-0.253548	-0.253548	-0.55935	-0.55935	-0.940725	-0.858262	-0.826606	-0.826606	-0.632238	-0.632238	-0.37713	-0.37713	-0.911641	-0.911641	-1	-0.628915	-0.474314	-0.474314	-0.469783	-0.469783	0.170571	-0.585343	-0.950187	-0.950187	-0.950187	-0.950187
-1	-1	-1	-1	-0.7	0.2	-0.5	-0.5	-0.5	-0.7	-1	-1	-1	-1	-1	-0.6	-0.5	-0.6	-1	-1	-1	-0.7	-0.5	-0.5	-0.5	-0.5	0.2	-0.7	-1	-1	-1	-1

## Sheet: Figure 4a-bottom
Left image from Figure 4a-bottom, corresponding to acceleration 1 Values from 0 to 1, corresponding to intensity
0.00544287	0.0108285	0.0167467	0.0251538	0.00806726	0.00904346	0.00355139	0.0241162	0.0209534	0.0109928	0.0161522	0.0217593	0.00347364	0.0168868	0.0136295	0.00965441	0.00899983	0.00744103	0.00819054	0.0239467	0.0215905	0.0173612	0.00792984	0.0123235	0.0180044	0.0167992	0.00446362	0.0116965	0.0053306	0.0083031	0.0105856	0.0252903	0.0187399	0.0114895	0.0283018	0.00582488	0.00426133	0.0098502	0.010121	0.00856145	0.0173746	0.00496235	0.0106503	0.0109093	0.0157901	0.0147598	0.0113165	0.0105984	0.0129446	0.0144902
0.0147136	0.00966552	0.00682149	0.0120485	0.00763263	0.0133704	0.0148393	0.0121886	0.0179508	0.0146568	0.0219809	0.0187792	0.0126909	0.0109262	0.0159795	0.0296753	0.0279072	0.00822368	0.0154951	0.00206799	0.0127083	0.0153717	0.0134754	0.00579936	0.0200284	0.0113143	0.0143751	0.0118998	0.0131359	0.00344145	0.00616649	0.00835744	0.00605967	0.0158189	0.00698348	0.0131832	0.00382577	0.0154217	0.0302	0.0160111	0.01195	0.00737085	0.0187667	0.017238	0.00889982	0.0130329	0.0107411	0.0131179	0.0100417	0.0203813
0.0117879	0.00406099	0.00969867	0.0198562	0.0110067	0.0113032	0.00697483	0.0212613	0.0188335	0.0101763	0.0125874	0.0148034	0.0176791	0.017607	0.025588	0.0145085	0.0233091	0.00426126	0.013243	0.0050501	0.0206006	0.0053672	0.011844	0.00184859	0.00515825	0.00618433	0.0116845	0.0129248	0.0122	0.0113574	0.0214814	0.00301217	0.00348163	0.0025196	0.00468973	0.00477138	0.00631106	0.00974976	0.0106455	0.0161536	0.0182286	0.00758429	0.0189341	0.00683626	0.0140927	0.00543801	0.0216099	0.0088835	0.00730657	0.0144104
0.0265538	0.0204161	0.0142221	0.0152337	0.00968232	0.011351	0.0143864	0.0131455	0.0223669	0.0103382	0.0129263	0.0196693	0.00329588	0.0108795	0.00863066	0.0123924	0.0133575	0.0164344	0.0084408	0.00806274	0.0125281	0.012809	0.00779091	0.00649737	0.0209941	0.00895619	0.00886927	0.0128517	0.0112356	0.00446458	0.016085	0.00258544	0.0122584	0.0290899	0.00508743	0.00645654	0.0209546	0.00869355	0.00535634	0.0203546	0.00517249	0.00196201	0.00900675	0.0215582	0.015695	0.00807354	0.0127255	0.0124179	0.0120616	0.0134437
0.00910189	0.0179911	0.0127697	0.0113337	0.0140871	0.0263396	0.00465193	0.0182024	0.0134491	0.00980565	0.0178905	0.00966599	0.016128	0.0133832	0.00837157	0.0160276	0.00262953	0.00375455	0.00464578	0.0194041	0.00609254	0.0111956	0.0245158	0.0164645	0.0108033	0.00341384	0.0129428	0.0185871	0.0187113	0.0033745	0.0290024	0.0157273	0.0074766	0.0222533	0.0217221	0.0114996	0.00559247	0.00634273	0.0259697	0.0108561	0.00988865	0.0125625	0.00958428	0.0230662	0.0103326	0.00443558	0.0196735	0.0131518	0.0105587	0.0120768
0.00145302	0.00363623	0.00705445	0.0156325	0.0158258	0.0273281	0.0150417	0.00453182	0.0250414	0.0179029	0.0184674	0.0175079	0.0138338	0.00285235	0.0103592	0.0145622	0.0168415	0.00454102	0.0146088	0.0130755	0.017194	0.0182947	0.00931803	0.00600966	0.00270922	0.007783	0.0233184	0.00350395	0.0146249	0.00478559	0.0095922	0.0102496	0.00862921	0.00993545	0.0189498	0.0183764	0.0160845	0.00594494	0.00500359	0.0328931	0.0195363	0.0126309	0.0194383	0.00778364	0.0270146	0.0129679	0.0231628	0.0117074	0.0154412	0.0113483
0.013195	0.00710791	0.0150258	0.0105559	0.0172815	0.0151116	0.0127416	0.00954488	0.00788597	0.0123141	0.0260643	0.024575	0.0153931	0.0201161	0.0134456	0.0191832	0.00983014	0.0034087	0.0123005	0.00668066	0.0280074	0.0178572	0.0143938	0.0152682	0.0268988	0.0192609	0.00304291	0.0185587	0.00845997	0.0160043	0.00623981	0.0168243	0.0130296	0.0249652	0.00615225	0.00823172	0.003395	0.0213468	0.0112529	0.00478625	0.0171742	0.0241335	0.0220842	0.00814362	0.00311506	0.0142056	0.00970733	0.00842958	0.00181669	0.0144123
0.0127189	0.00415971	0.0108489	0.00589635	0.00323677	0.010383	0.0109272	0.0133521	0.0166034	0.0308109	0.0110116	0.0146845	0.00507005	0.015562	0.00748107	0.0158203	0.0133452	0.00829742	0.00821546	0.0164935	0.0132686	0.00700292	0.00866524	0.00900039	0.010949	0.00469577	0.0225754	0.00935949	0.0147649	0.00857916	0.010367	0.00994265	0.0123187	0.0145654	0.01263	0.0214174	0.00982834	0.00719816	0.0141628	0.00319501	0.00685004	0.0116388	0.0118563	0.0211285	0.00679345	0.00621732	0.0011943	0.0139528	0.0207635	0.0172527
0.0203293	0.00959711	0.0118874	0.0225529	0.016452	0.0203807	0.00260785	0.012542	0.00527886	0.0217595	0.0131346	0.0132579	0.018763	0.0190013	0.0175496	0.00958251	0.00786953	0.0137652	0.013383	0.00954007	0.016434	0.0204839	0.0149015	0.00829053	0.00520332	0.0080867	0.0153713	0.0244221	0.0153281	0.020546	0.0162754	0.00465717	0.0148203	0.00808135	0.00367747	0.00650205	0.00648532	0.0136129	0.0114276	0.0073726	0.0153237	0.00701159	0.0136388	0.0070407	0.0196645	0.00136679	0.00366485	0.0114547	0.025822	0.00820517
0.0163903	0.0120364	0.001805	0.0167078	0.0122916	0.00412691	0.0169595	0.018162	0.0116692	0.00796312	0.0219311	0.00573067	0.0211262	0.0209595	0.0154475	0.00112843	0.0135446	0.00688802	0.00816874	0.0141049	0.00508516	0.0140143	0.0218345	0.0148432	0.0148982	0.0187473	0.0142857	0.0103142	0.00686699	0.0149902	0.0102836	0.0126881	0.014372	0.00556848	0.0146721	0.0151163	0.0249486	0.00879561	0.00401551	0.00783965	0.0141817	0.0303798	0.0139805	0.00790173	0.0122307	0.0160594	0.0197458	0.00746618	0.011792	0.00465895
0.00512534	0.0201701	0.0096837	0.00486993	0.00590065	0.0148206	0.00845099	0.0294782	0.0108653	0.0113567	0.026071	0.0179498	0.00455432	0.00858351	0.00873299	0.0170913	0.0105493	0.0400206	0.0173491	0.00965222	0.00969394	0.0160684	0.00590918	0.0167902	0.00981268	0.00853592	0.0147563	0.00535318	0.00540124	0.030383	0.00388549	0.00669051	0.00187328	0.0141395	0.0236446	0.00318705	0.00408124	0.00663688	0.0100945	0.0129716	0.0115723	0.00565155	0.0249156	0.00924703	0.016501	0.0111448	0.00311914	0.0302795	0.00678379	0.012417
0.0163676	0.0096187	0.00863078	0.0159941	0.0139618	0.0112855	0.00482789	0.0152996	0.0193348	0.0120667	0.0236883	0.0106743	0.00531409	0.0118374	0.0099903	0.0112067	0.0101674	0.00590014	0.0224826	0.0158729	0.0165381	0.0144382	0.0137165	0.00872315	0.00951598	0.0115301	0.0119854	0.0106305	0.0065646	0.0183261	0.00418827	0.00816979	0.00759302	0.00807922	0.0168092	0.0126485	0.00747746	0.00951403	0.0105536	0.0205905	0.0164102	0.0221099	0.0214359	0.0149338	0.0151057	0.00686855	0.0145991	0.00727338	0.00405566	0.0118838
0.0133623	0.00970732	0.0216648	0.0173399	0.00968927	0.00562734	0.0171772	0.0140996	0.0104041	0.0103151	0.00881485	0.00551111	0.0290696	0.0128686	0.00181315	0.0202084	0.0210717	0.00753334	0.0126444	0.0172124	0.00373457	0.00992158	0.0162675	0.0175938	0.0159079	0.014136	0.0138953	0.0106003	0.0019852	0.0152189	0.00319444	0.0178727	0.0149808	0.00305063	0.0136921	0.0207077	0.0138151	0.0242786	0.00921167	0.0112493	0.00498395	0.0198525	0.0164458	0.0146525	0.00881081	0.00277755	0.0226782	0.0155023	0.00599565	0.0231787
0.0192857	0.00587511	0.004278	0.0131573	0.0141101	0.0247367	0.00302807	0.00553963	0.01059	0.0072322	0.0111438	0.0146734	0.00767809	0.0180048	0.00415557	0.0233009	0.011982	0.0185897	0.00772871	0.00414282	0.0249917	0.0200035	0.0118034	0.0122701	0.0182702	0.0249798	0.0109628	0.0162714	0.0169446	0.0222835	0.0123398	0.0195478	0.00858324	0.017749	0.0154889	0.0201169	0.0180374	0.0179587	0.0201646	0.0138392	0.0148837	0.00911708	0.0172739	0.00730431	0.01417	0.0146421	0.00654246	0.00603717	0.0231154	0.0187094
0.0313335	0.0259205	0.0255212	0.00595292	0.00838139	0.0156741	0.00976355	0.0274905	0.0158427	0.018238	0.0188441	0.0185141	0.0112304	0.0202931	0.0309805	0.0033355	0.00933431	0.0140102	0.016534	0.00556346	0.0137006	0.0011082	0.0123503	0.00582254	0.00870238	0.0142389	0.0166563	0.00856299	0.00554011	0.00613685	0.0114838	0.00644878	0.0192736	0.0148013	0.0246095	0.00895027	0.0212396	0.00444143	0.0102984	0.0103471	0.0273704	0.0202658	0.00654899	0.0113421	0.00663038	0.00976045	0.00766007	0.0148589	0.0164674	0.00805228
0.0160272	0.00536426	0.0168894	0.0164147	0.00823159	0.0126557	0.0161672	0.00670533	0.0141212	0.00379599	0.00817943	0.00630102	0.0174575	0.00595261	0.0135879	0.00137309	0.0144547	0.0139086	0.0201447	0.0167635	0.00414393	0.0193139	0.0172505	0.00883231	0.0140699	0.00497857	0.00943158	0.010703	0.0115031	0.00953042	0.0193372	0.0127722	0.0173689	0.0117993	0.0142157	0.021569	0.00751927	0.0181121	0.0102931	0.00387401	0.0154217	0.00633148	0.0145013	0.0016308	0.0157147	0.0117575	0.00908133	0.0121101	0.010591	0.0110488
0.0118712	0.00262916	0.0166823	0.00709326	0.0132042	0.0150689	0.0157333	0.0239521	0.00930091	0.0107574	0.0195274	0.00757043	0.00970802	0.00445821	0.0199349	0.0177158	0.0167106	0.0198529	0.00530524	0.00723385	0.0154078	0.0217661	0.0113422	0.0028097	0.00984402	0.0176434	0.00858478	0.0106719	0.0244562	0.013028	0.0149308	0.0103271	0.00723645	0.00955956	0.00556259	0.00588587	0.0176108	0.00645377	0.00441893	0.00699943	0.0140847	0.00271392	0.0146337	0.0108734	0.00984645	0.00237015	0.0264053	0.0159446	0.00472447	0.00345824
0.0212687	0.00346318	0.0127705	0.00333325	0.00890433	0.0170995	0.0186478	0.00533534	0.003715	0.0238827	0.0144084	0.00247467	0.010492	0.011826	0.0115627	0.0112843	0.016051	0.0154587	0.0131255	0.00609713	0.0127334	0.0157285	0.00597067	0.0247882	0.00983844	0.0215181	0.00893317	0.0142226	0.0205207	0.00578246	0.0160398	0.016959	0.0171534	0.0100805	0.00544118	0.0172565	0.0177588	0.0193455	0.0273731	0.0178585	0.00589115	0.00264323	0.0202315	0.0222679	0.000762635	0.0156845	0.0224115	0.00520831	0.0176953	0.0137655
0.0067128	0.0193709	0.0226297	0.0178114	0.0043913	0.00642282	0.00992031	0.0295427	0.0100569	0.0049983	0.00981485	0.0185922	0.0247053	0.00996458	0.015443	0.0146419	0.013067	0.00263342	0.0127925	0.0139154	0.00804993	0.00605787	0.00592293	0.00450739	0.0216483	0.00585725	0.0101281	0.0157821	0.0162049	0.0162305	0.00668121	0.00476442	0.0148612	0.00965815	0.00780748	0.0105348	0.0246046	0.00808149	0.0208472	0.00520049	0.0120152	0.0140725	0.00270082	0.026603	0.00845959	0.00115574	0.0134429	0.0235121	0.00360317	0.0104318
0.00636871	0.0162039	0.00993217	0.0185258	0.00863114	0.0271253	0.0126903	0.0135304	0.0124515	0.019591	0.00765938	0.0128253	0.00576952	0.00587826	0.0151646	0.0198722	0.0177871	0.00818723	0.0191145	0.00712685	0.0118383	0.0143181	0.00891905	0.0200228	0.00823534	0.00379681	0.0104957	0.0148364	0.0164104	0.0180326	0.00710185	0.0146717	0.0151098	0.0119355	0.0180998	0.0181698	0.0213064	0.0102273	0.00348841	0.0251946	0.0154355	0.00935038	0.00648306	0.0048853	0.00945759	0.0184876	0.0210073	0.0177412	0.0216389	0.0108612
0.0304184	0.00765559	0.00639865	0.0140658	0.00604312	0.0135233	0.00690174	0.00831542	0.0143419	0.0123823	0.00244035	0.0138055	0.0237349	0.011962	0.0137523	0.0156445	0.00945119	0.0156133	0.0208885	0.0118638	0.0256855	0.0250438	0.0185823	0.0189385	0.00622337	0.0145193	0.0103071	0.0187543	0.00635634	0.00689449	0.0139207	0.00650878	0.0153296	0.017438	0.00853112	0.00269822	0.0115819	0.015672	0.00687768	0.0205818	0.0121238	0.00444848	0.0172513	0.0121732	0.0117055	0.0122361	0.0123348	0.00964727	0.0263994	0.00944465
0.00437965	0.0096708	0.00397227	0.0136884	0.0160453	0.00709368	0.00355772	0.0202251	0.0185829	0.0187397	0.0163836	0.0212293	0.00505774	0.0167173	0.00586556	0.00659788	0.0103323	0.00523129	0.0310714	0.0107378	0.000810067	0.001993	0.0108939	0.00289145	0.0179157	0.0173611	0.0135261	0.00740472	0.00352175	0.00916026	0.0147369	0.0158018	0.0134308	0.00576082	0.00327158	0.00103497	0.0238231	0.0139773	0.00750712	0.016387	0.0127877	0.00320502	0.0177684	0.00387654	0.0051324	0.0325001	0.0205762	0.0246652	0.00602968	0.0155136
0.0235476	0.00752072	0.0191105	0.0052369	0.00299259	0.0117516	0.010684	0.0110925	0.00171885	0.0158884	0.00889434	0.0151329	0.0154377	0.0134255	0.00760057	0.0228467	0.00751662	0.00702022	0.0151136	0.011792	0.00483605	0.0142674	0.0101045	0.0116139	0.01598	0.0170567	0.0103146	0.0171491	0.010143	0.0166772	0.00271886	0.0213503	0.0325547	0.0147444	0.00568052	0.00847448	0.0165507	0.00458052	0.0122124	0.019623	0.00447234	0.00352073	0.0081844	0.00224487	0.00693977	0.0210906	0.0159736	0.0154838	0.00680484	0.00757495
0.00609667	0.00571931	0.0105451	0.0235806	0.0193073	0.0115252	0.0130725	0.00275173	0.00526451	0.0087931	0.00934232	0.00168976	0.0162698	0.00919282	0.00823769	0.0151561	0.0123007	0.0205714	0.0073281	0.00237897	0.00834045	0.020209	0.00827095	0.0126179	0.0110559	0.0183751	0.00895558	0.0176755	0.0164427	0.000354066	0.0113199	0.00569276	0.0192277	0.0184045	0.013964	0.00475524	0.0160704	0.0134443	0.0119654	0.0142786	0.0172461	0.0119754	0.0229026	0.0193598	0.0148303	0.0099497	0.0289207	0.0100152	0.00557213	0.00582823
0.018704	0.0243798	0.00805346	0.00672084	0.00736198	0.0326217	0.00747594	0.00985232	0.0123382	0.00610125	0.0112622	0.0174692	0.0175387	0.0152022	0.0205597	0.00612427	0.0206439	0.0168544	0.0127799	0.0212774	0.0217756	0.0188222	0.0336019	0.0145872	0.0207871	0.00829687	0.00884365	0.00534526	0.00391579	0.00630514	0.0147405	0.0297818	0.0164301	0.00382813	0.0193095	0.00770289	0.00231768	0.0100578	0.0236444	0.0291309	0.0136785	0.0170894	0.0117018	0.00673089	0.0132705	0.00390746	0.0154992	0.0057719	0.0057739	0.0250343
0.0139896	0.00999292	0.0220521	0.0112652	0.00469109	0.00696049	0.0245432	0.00183747	0.0159374	0.00805856	0.0141226	0.0161004	0.0138469	0.0137509	0.00580127	0.00162123	0.0143378	0.00475708	0.00576377	0.0116735	0.0101721	0.0139562	0.00928069	0.0127265	0.0093594	0.0179701	0.0219807	0.0094654	0.0149875	0.018771	0.00669996	0.0059441	0.0121043	0.0269014	0.013413	0.00474676	0.00813174	0.0133091	0.0149234	0.0130501	0.00978728	0.00542305	0.0145894	0.00510469	0.00222388	0.0158304	0.0140091	0.0338828	0.0161457	0.00752875
0.0275164	0.0161927	0.00674822	0.0138451	0.0185672	0.00887498	0.00362367	0.011847	0.0150039	0.00710358	0.00920244	0.023903	0.0275604	0.00717996	0.0208672	0.0137353	0.0157143	0.00850016	0.0124838	0.0134026	0.0127707	0.0145721	0.00704831	0.018459	0.00464589	0.00174469	0.0118336	0.00863638	0.0200841	0.0130015	0.0101868	0.0134126	0.00614063	0.0147612	0.0087197	0.0139089	0.0129424	0.0104279	0.0118647	0.014927	0.00979098	0.00784966	0.0176762	0.0264107	0.0281932	0.00608345	0.0134413	0.00595276	0.0105962	0.0121687
0.0197777	0.0135456	0.00597286	0.0118512	0.00859554	0.0129036	0.0126214	0.025961	0.0046859	0.0139492	0.0150223	0.00804852	0.011176	0.00439087	0.00799173	0.00103767	0.0185919	0.0200572	0.010553	0.00797506	0.00668632	0.0223272	0.0385008	0.0165429	0.0181086	0.00146459	0.0251414	0.0161912	0.00843795	0.020017	0.0100036	0.0103671	0.00389717	0.00956132	0.00977351	0.00531871	0.00874662	0.00117792	0.00830753	0.00376398	0.0109604	0.0130803	0.0260935	0.0211553	0.00353367	0.0183172	0.0110134	0.00894623	0.00781823	0.0177926
0.0169119	0.0139933	0.00537059	0.0179057	0.0162821	0.00131721	0.0120527	0.0143407	0.00891522	0.00479791	0.00807978	0.0221637	0.00820999	0.00943277	0.0127202	0.0103488	0.00754235	0.0105489	0.0133962	0.0096749	0.00394963	0.0137507	0.0125365	0.0207963	0.00959485	0.00978216	0.0198271	0.021095	0.0150236	0.0179932	0.00445035	0.0212515	0.0147218	0.00463009	0.0185324	0.0195447	0.0166907	0.0129354	0.0138326	0.018745	0.00951686	0.00640891	0.0159779	0.0174386	0.0119417	0.0135827	0.0122461	0.0093589	0.01733	0.00409758
0.0291803	0.00490416	0.00805934	0.0113222	0.0137656	0.013022	0.0254358	0.00140725	0.0134233	0.00304567	0.00562926	0.0207553	0.00693997	0.00715761	0.00646278	0.0121522	0.00818963	0.00963513	0.0186113	0.0215148	0.00744313	0.0149747	0.0237017	0.00874269	0.0154634	0.0080833	0.0155732	0.0162518	0.0114742	0.00376533	0.00159493	0.0104375	0.0207201	0.0267982	0.0110556	0.0258867	0.0122063	0.0087564	0.00914666	0.00286263	0.0118735	0.0144243	0.0172654	0.0162641	0.0160211	0.00966462	0.00922324	0.0090973	0.0157663	0.0084301
0.00630414	0.00559002	0.0158843	0.0279192	0.016254	0.0134783	0.00972858	0.0112215	0.00343861	0.0116494	0.00511844	0.00835123	0.0108939	0.0161581	0.0124108	0.0142002	0.00968837	0.00612338	0.00406519	0.0217241	0.0107996	0.0130702	0.0109664	0.0114979	0.00936137	0.0192169	0.0153076	0.00265504	0.00875396	0.0076866	0.0132088	0.0135436	0.00677947	0.00482603	0.0134826	0.0180399	0.0181003	0.0175271	0.0254619	0.00198451	0.00523671	0.00747242	0.00774352	0.0130557	0.0140744	0.00855224	0.0104974	0.0203238	0.0245061	0.0107822
0.0110037	0.00873876	0.0152258	0.0100964	0.0055159	0.0148329	0.00928088	0.0178558	0.0147444	0.0069009	0.00873044	0.0112138	0.0114595	0.0170583	0.0127176	0.00903849	0.0121227	0.01723	0.0137889	0.00639267	0.0110479	0.0062542	0.00739055	0.00638881	0.017138	0.0055854	0.0107258	0.00636508	0.0164559	0.00806114	0.0152488	0.0179486	0.00577805	0.0088697	0.0121713	0.0137727	0.00602325	0.0128729	0.00894392	0.0101389	0.00462469	0.00947741	0.00294772	0.013804	0.00998681	0.0133913	0.00928451	0.00692444	0.00846732	0.00871534
0.0101216	0.0225677	0.00592661	0.00752931	0.00330099	0.0178887	0.0137219	0.0117411	0.0217838	0.0115632	0.027431	0.00621422	0.00721088	0.0142064	0.00503595	0.0144504	0.0157672	0.0139266	0.00887514	0.013524	0.0204093	0.0137396	0.0141159	0.00745682	0.0142258	0.0134181	0.00764835	0.0241179	0.0111484	0.0155327	0.0126306	0.0151431	0.0177476	0.0177227	0.0289976	0.00982758	0.00497913	0.0218361	0.0221988	0.0122657	0.0168957	0.0119395	0.0103889	0.0239977	0.0116169	0.0176349	0.0240714	0.0162716	0.0198303	0.00866571
0.0131264	0.00702541	0.0151039	0.00444587	0.0250045	0.0110697	0.0314196	0.0221715	0.0105297	0.0253996	0.0169984	0.00475616	0.0108501	0.00402244	0.00656372	0.0185886	0.0212185	0.00687263	0.0239091	0.014768	0.0152779	0.00551648	0.0151417	0.0101374	0.0110569	0.0183599	0.0135164	0.0249663	0.0156251	0.0213262	0.00134625	0.00543168	0.0023416	0.0231838	0.0118764	0.0212033	0.0244994	0.0128641	0.0192884	0.0167917	0.0107	0.00682041	0.0180788	0.0143972	0.00220676	0.0166049	0.0168321	0.0124871	0.0146782	0.0199157
0.0223361	0.0177491	0.0149419	0.0183224	0.00588475	0.00584254	0.0156681	0.0123701	0.00819179	0.0158089	0.0300481	0.00540934	0.0220195	0.0245465	0.00650799	0.00380111	0.0197073	0.0123841	0.016319	0.0117715	0.00905797	0.00647801	0.0167563	0.0114952	0.0235679	0.00435342	0.0166856	0.0203037	0.0151527	0.0154826	0.0151283	0.00875931	0.0260044	0.00367677	0.0133868	0.0106412	0.0157459	0.0221017	0.031305	0.0091492	0.0207771	0.0157286	0.00760887	0.0202201	0.0137132	0.0136699	0.0180048	0.0225445	0.0192202	0.00639886
0.0266894	0.0114596	0.00859905	0.0204136	0.0100737	0.0126261	0.0257135	0.0184953	0.0222219	0.00997881	0.00763763	0.00881436	0.00740809	0.0192158	0.0182694	0.00749823	0.0100344	0.00806572	0.00563609	0.0198103	0.0131432	0.00517399	0.00830366	0.0175333	0.0223457	0.017793	0.015141	0.0193011	0.00694006	0.00453771	0.0183624	0.0141784	0.0257579	0.00881428	0.011279	0.0291468	0.00371048	0.00663139	0.00282394	0.0127015	0.00228453	0.0215083	0.0150916	0.0043582	0.00373176	0.0134214	0.00416575	0.0173917	0.014913	0.00495222
0.00632728	0.0107184	0.00738465	0.0191713	0.00630259	0.0229739	0.00858117	0.00765383	0.0130935	0.00689449	0.0139126	0.00300272	0.0212658	0.0115585	0.00640306	0.00844936	0.0016233	0.00217281	0.0201281	0.0121201	0.0171492	0.0105297	0.00811844	0.0150412	0.00761671	0.000560881	0.0118488	0.0235196	0.00976162	0.0169344	0.0120831	0.00271874	0.0168312	0.0197426	0.0114379	0.00662885	0.0088688	0.00662777	0.00268192	0.010368	0.00896131	0.0192831	0.0192508	0.00262452	0.00592653	0.0164471	0.00738487	0.0140251	0.0163491	0.017619
0.0159892	0.0134086	0.00780014	0.0131951	0.026768	0.0259847	0.00284301	0.00799721	0.0236679	0.0111984	0.0121097	0.01156	0.00948109	0.00491915	0.0255872	0.00448687	0.0276089	0.00744484	0.0163753	0.00991018	0.0107762	0.0150805	0.00242522	0.0159212	0.0148086	0.0198797	0.0112602	0.0178622	0.0175693	0.012885	0.00719403	0.00895978	0.0181449	0.0101714	0.00541262	0.00491507	0.0348938	0.0135644	0.0256872	0.00647439	0.00754647	0.00491745	0.0219074	0.0152329	0.000498964	0.0338084	0.0190797	0.00543549	0.0217642	0.0103292
0.00700319	0.0145685	0.00699992	0.0129165	0.0192431	0.0143587	0.0238324	0.0110421	0.0121776	0.00742199	0.0109072	0.00392697	0.0156987	0.0202183	0.0167043	0.00398354	0.014093	0.000665954	0.0168322	0.00904609	0.009425	0.0203174	0.0135905	0.0263243	0.0152187	0.00519014	0.0111236	0.00319677	0.0196711	0.00284075	0.0093384	0.014516	0.0132009	0.0245271	0.00892445	0.0114175	0.0143267	0.0153946	0.011701	0.0100881	0.0134095	0.0144014	0.00258499	0.0120277	0.0236116	0.0114093	0.0135286	0.0108901	0.0186329	0.00883616
0.00972175	0.00978419	0.0193052	0.020128	0.00715172	0.0065252	0.0182041	0.0190317	0.0154676	0.0026333	0.0293587	0.0142809	0.00979164	0.00422447	0.013623	0.0247269	0.00969361	0.0187948	0.00910477	0.00360827	0.0168184	0.00737271	0.0233288	0.022437	0.00901985	0.0230637	0.0157065	0.0144638	0.009821	0.0162857	0.0124445	0.000745843	0.0105493	0.0104046	0.00990209	0.0023378	0.0163011	0.0254962	0.0163657	0.0162213	0.0147746	0.0192349	0.0314352	0.00557228	0.00500181	0.00870664	0.00673776	0.00812485	0.000464691	0.0141456
0.00601817	0.0133289	0.00900683	0.0145589	0.0221284	0.00631688	0.00905619	0.00874994	0.0214869	0.0107907	0.0117999	0.00594676	0.00187799	0.0209592	0.0208316	0.0126439	0.0228262	0.0089996	0.00887193	0.0147309	0.020137	0.0179607	0.0114615	0.0145257	0.00892866	0.0233057	0.00592924	0.0154997	0.0208552	0.0124407	0.00529182	0.0382636	0.00899446	0.00583713	0.00457504	0.0121725	0.0196805	0.0147147	0.00451379	0.0140536	0.0137028	0.0213319	0.0113624	0.0222627	0.00957473	0.0288855	0.0100126	0.0150487	0.00716328	0.0259603
0.0133203	0.0210345	0.0186014	0.0100585	0.00401619	0.0103024	0.0120229	0.00970229	0.00551463	0.00808773	0.0105015	0.0129563	0.0138261	0.0182102	0.0170813	0.00469594	0.0075595	0.0143844	0.00564116	0.0176566	0.00584933	0.019198	0.0112192	0.00499297	0.016951	0.0160188	0.0124505	0.0261078	0.00519954	0.0138693	0.00648033	0.0122217	0.0187997	0.00780567	0.00646575	0.0068532	0.0209676	0.00624518	0.0186118	0.00904807	0.0149361	0.00532516	0.00474974	0.0102141	0.00717347	0.00554631	0.0193671	0.00671044	0.0178758	0.00913934
0.0238564	0.021724	0.0068646	0.00156687	0.0105333	0.029415	0.0109837	0.00557279	0.0102	0.0017803	0.0113464	0.0142124	0.0101519	0.0309353	0.0129526	0.010593	0.00481562	0.00983719	0.0265392	0.0107094	0.0106117	0.0104153	0.0121506	0.0180748	0.0140258	0.0141002	0.0190998	0.0128181	0.00984565	0.0160851	0.0114733	0.00989772	0.0240315	0.0127122	0.00638972	0.0190626	0.0161065	0.0163284	0.0199662	0.0120147	0.0249751	0.0194076	0.0299168	0.00926109	0.0125839	0.00611384	0.0263346	0.00639026	0.00897403	0.0164601
0.0146006	0.00894696	0.0106845	0.0118209	0.0169509	0.00889206	0.012	0.00514679	0.00431853	0.0134051	0.00848298	0.00636371	0.0111743	0.0177154	0.00206286	0.0123627	0.0100883	0.00760636	0.0235279	0.00830398	0.00855861	0.0076379	0.0115514	0.0165159	0.00909434	0.0103948	0.00610993	0.00611433	0.0166095	0.00402965	0.016524	0.0143034	0.027957	0.0147622	0.0151466	0.00359762	0.00754173	0.00887122	0.00677877	0.00333915	0.0136798	0.00756975	0.0206943	0.0144996	0.0116257	0.00636989	0.0117071	0.00741813	0.00666315	0.00373669
0.0181333	0.00848364	0.0191392	0.00565101	0.00518862	0.0155055	0.0100429	0.0101725	0.00670335	0.0361271	0.0244755	0.01154	0.0111687	0.00266642	0.00898619	0.0192681	0.0125226	0.0263938	0.00376714	0.0133338	0.0200578	0.016091	0.0209961	0.00420644	0.0132517	0.0174475	0.0208605	0.011813	0.00730848	0.0255745	0.0164547	0.00921111	0.00929686	0.0132118	0.013129	0.00525704	0.00963035	0.0214095	0.00644528	0.00667066	0.0181405	0.0207335	0.0161034	0.0148	0.00909168	0.0213275	0.0109801	0.00431067	0.0175783	0.0309329
0.00691101	0.0222693	0.0142832	0.00742905	0.00164444	0.0157339	0.00831034	0.0227292	0.0180802	0.00845172	0.00339879	0.00721933	0.00791291	0.0106779	0.0200807	0.00738685	0.00692086	0.0180322	0.0099346	0.0110463	0.0261929	0.00463116	0.00440188	0.00542493	0.0147502	0.019738	0.00644058	0.00830903	0.00356378	0.00696411	0.0220862	0.0115177	0.0159264	0.00105766	0.0127629	0.00787635	0.02231	0.00844045	0.0109629	0.00949189	0.0129768	0.00641197	0.00428914	0.00871213	0.00318579	0.0179679	0.0162545	0.0092097	0.00637429	0.00879429
0.0061149	0.0112711	0.0203923	0.0266229	0.00643323	0.0088859	0.0133836	0.0114686	0.0154007	0.0182561	0.0109301	0.011511	0.0137511	0.0237056	0.0130312	0.017831	0.00706533	0.0142704	0.0167918	0.0167504	0.0113099	0.00905701	0.00656059	0.0193989	0.00645008	0.0113423	0.0210266	0.00948654	0.00981428	0.00539169	0.0157359	0.0219531	0.0204287	0.0192562	0.00535696	0.0177511	0.0100226	0.0121244	0.0114534	0.0050127	0.0171579	0.0284819	0.00612939	0.0125471	0.0261377	0.0275743	0.00770334	0.0170733	0.0153802	0.0153148
0.0225074	0.00435787	0.007928	0.00219218	0.00496946	0.00565344	0.0179903	0.011131	0.0133148	0.0286683	0.0215274	0.00915722	0.00735916	0.0107218	0.0131088	0.0158807	0.00819723	0.0122552	0.00807723	0.0104605	0.0224985	0.00688951	0.00515337	0.0264255	0.0340357	0.0127014	0.00847975	0.0135685	0.00517011	0.0112908	0.0106997	0.0209401	0.0102922	0.0116403	0.0103221	0.00878031	0.00512699	0.00668069	0.0148449	0.00813175	0.0209211	0.00784791	0.0200797	0.00218619	0.0125262	0.0130804	0.0161394	0.0128584	0.00472465	0.00941388
0.0156774	0.023554	0.0109999	0.0249563	0.0158045	0.0126318	0.010875	0.0111358	0.0162248	0.0188422	0.00791637	0.00784016	0.0111929	0.0235079	0.0174817	0.0200988	0.00606393	0.0148669	0.00898002	0.0103614	0.0179218	0.0183621	0.00989864	0.0132281	0.00455544	0.0108826	0.0183819	0.00548323	0.0152459	0.0258319	0.0215382	0.00478405	0.00501304	0.024878	0.0119773	0.00358192	0.0179533	0.0132306	0.00421559	0.0185403	0.0145761	0.0155042	0.0076697	0.00913069	0.00989292	0.0124713	0.00153687	0.0281586	0.0165976	0.0114623
0.0307158	0.00930788	0.0111443	0.0126085	0.0236618	0.0121471	0.0189843	0.0125576	0.0181759	0.0148273	0.00434669	0.00548626	0.0114755	0.0104036	0.00593126	0.0161022	0.00547842	0.0270567	0.00597052	0.0110597	0.00166398	0.00592018	0.00387326	0.00544212	0.0155104	0.00768904	0.0125218	0.0215986	0.00431568	0.0146321	0.0180218	0.0109228	0.00877048	0.0175426	0.00874058	0.0249887	0.00878332	0.00805909	0.00901087	0.00625734	0.0122304	0.0282404	0.00169173	0.00849663	0.0101235	0.0240139	0.00734062	0.0106185	0.0187856	0.00511328
0.00939081	0.0253199	0.00732403	0.0137285	0.00694008	0.0089277	0.0103282	0.00844931	0.022495	0.010234	0.0170831	0.0166433	0.0283311	0.00329234	0.0105551	0.00227655	0.0345461	0.00777166	0.0179672	0.0135854	0.0118594	0.00194109	0.00337541	0.00886117	0.0157619	0.00519004	0.00755177	0.00604878	0.0167236	0.00399844	0.00888867	0.00564622	0.0117427	0.00523096	0.0102326	0.0172114	0.0086369	0.00727139	0.0102077	0.0126931	0.0155049	0.00995718	0.00217063	0.0177559	0.0162506	0.00320648	0.00816807	0.0198251	0.0222246	0.00416285
0.015649	0.010459	0.0108212	0.00213357	0.00732642	0.0168499	0.0311895	0.0159672	0.0158041	0.00474232	0.0117824	0.00185508	0.0240333	0.0118135	0.00466628	0.0255815	0.0229127	0.0163835	0.0107628	0.00496281	0.0249738	0.0127686	0.0339416	0.0143795	0.0193007	0.0249343	0.0144362	0.00960003	0.00843855	0.0245393	0.0196933	0.00769816	0.0128502	0.0167021	0.00125453	0.017412	0.0067531	0.0265452	0.0208703	0.0158996	0.0122526	0.00652254	0.02037	0.00256483	0.00888079	0.0159291	0.0190957	0.00421757	0.0188975	0.0162919
0.0150959	0.0084026	0.0163826	0.0212587	0.00554091	0.0102457	0.0155136	0.0221207	0.00928334	0.0159118	0.00306778	0.0225629	0.0058246	0.00301825	0.0140314	0.0149285	0.00332357	0.0149549	0.0123813	0.010391	0.00549265	0.022408	0.00879022	0.0232954	0.00681678	0.0156373	0.0110822	0.00860224	0.0148225	0.00817479	0.00937264	0.0188298	0.0105356	0.0215497	0.0124963	0.0115362	0.00250595	0.00945829	0.00258503	0.0144512	0.00580868	0.0155605	0.0203803	0.0201081	0.0095633	0.0179088	0.0247236	0.0117477	0.0222979	0.0183376
0.0129173	0.011135	0.014915	0.0142849	0.00647677	0.000972267	0.0110979	0.0117908	0.00705938	0.00966689	0.00889402	0.00288024	0.0156306	0.0180621	0.0157779	0.0220374	0.00848605	0.00827819	0.00757578	0.0136154	0.0110352	0.0186043	0.0118662	0.0188481	0.00949936	0.0103671	0.014304	0.00244077	0.0105745	0.00111315	0.00556212	0.00338243	0.0060603	0.0196871	0.00707757	0.0157439	0.0157222	0.0180335	0.00316209	0.011813	0.0199481	0.0124565	0.0193523	0.00728454	0.0123933	0.00396424	0.0148577	0.00729127	0.00295947	0.0153218
0.0111545	0.0139328	0.0133661	0.00751608	0.00904464	0.011402	0.00114746	0.00600733	0.0145619	0.0204809	0.0177233	0.00900499	0.00478303	0.00660028	0.0143181	0.00791398	0.0134053	0.00732584	0.0212993	0.0121306	0.0115713	0.00482432	0.0174071	0.0109469	0.0156397	0.00686546	0.00924333	0.0189031	0.00692163	0.0205958	0.0151272	0.00847519	0.0102816	0.00656752	0.0051544	0.00225959	0.0129264	0.0124622	0.0171897	0.00712008	0.0084883	0.00794005	0.00837645	0.0086647	0.00456266	0.0215566	0.0202407	0.00594739	0.0191119	0.00633702
0.010054	0.0161574	0.0132454	0.0166718	0.0144787	0.0152953	0.020232	0.00774281	0.0132449	0.0237702	0.0151734	0.0150062	0.00814167	0.00627698	0.0209615	0.0176905	0.00897058	0.0125025	0.0085605	0.0161391	0.00332071	0.00521812	0.0148667	0.00792444	0.0269309	0.00485101	0.00837807	0.00976948	0.00616202	0.0210219	0.0116114	0.0159655	0.0270557	0.00558965	0.0211382	0.00563552	0.0291693	0.0158582	0.00826428	0.0200156	0.0268427	0.0063251	0.00771771	0.0120787	0.00424782	0.0234894	0.00737212	0.0155267	0.00768602	0.0104744
0.0180209	0.0116669	0.00725738	0.0170628	0.00950229	0.0101055	0.0153097	0.00675098	0.0103692	0.00500795	0.0170837	0.00936166	0.00660959	0.00981859	0.0142417	0.0109794	0.0173855	0.0208321	0.0235363	0.0169989	0.016298	0.012147	0.000902241	0.0114796	0.0147049	0.00618938	0.0121008	0.00977452	0.00901769	0.0136614	0.0136489	0.00916435	0.00367803	0.00225904	0.0194768	0.00590397	0.0127557	0.0195866	0.0291362	0.00518367	0.012559	0.0160015	0.00430826	0.0136982	0.01071	0.0127392	0.0150333	0.0142013	0.0174842	0.00694766
0.0153596	0.0103365	0.0166279	0.00320061	0.00325074	0.023997	0.0139123	0.00992678	0.00378373	0.00632031	0.00982365	0.00918005	0.0160354	0.00611648	0.00622668	0.020605	0.0190137	0.00818058	0.0096404	0.0210527	0.0164335	0.0191442	0.0157998	0.00534145	0.00894887	0.00783461	0.0137117	0.0116487	0.0116695	0.0123368	0.00941067	0.0277877	0.0045591	0.00352033	0.0151363	0.00197323	0.0126849	0.00424454	0.00699063	0.0103447	0.00241457	0.0076665	0.011346	0.0149347	0.0115777	0.00265042	0.0155402	0.0165444	0.00996774	0.00783014
0.0162344	0.0084619	0.013785	0.00790313	0.00382534	0.0223158	0.00231592	0.0164551	0.0109635	0.0192853	0.0191523	0.0179923	0.00217047	0.00567798	0.00614188	0.0143996	0.00845695	0.00595424	0.00624817	0.00125577	0.0159951	0.0163514	0.0168912	0.0113865	0.0111844	0.0284341	0.00929353	0.0176953	0.0167496	0.0115004	0.00891714	0.00502993	0.0148409	0.0092362	0.00481546	0.0206394	0.0167455	0.0224328	0.0074448	0.00330482	0.00390556	0.0212921	0.00753802	0.0155464	0.0168182	0.018818	0.0141935	0.0127122	0.0285903	0.00525132
0.00727036	0.0189875	0.0249207	0.00240226	0.00855732	0.00408619	0.0149092	0.00927901	0.00672041	0.00388263	0.0141249	0.0106099	0.00563396	0.0273602	0.0205091	0.00384046	0.0105286	0.0253236	0.015843	0.00992801	0.00943311	0.0119646	0.00885321	0.0139048	0.022024	0.0118759	0.018799	0.0249661	0.00701248	0.0193813	0.0245117	0.0191869	0.0222138	0.00792641	0.0202606	0.00712822	0.0193821	0.0130972	0.0083937	0.0192157	0.0128372	0.015392	0.0121062	0.0130178	0.0263218	0.0176578	0.0130445	0.0204419	0.00777703	0.0130081
0.0115835	0.0144775	0.0228782	0.0140048	0.0106628	0.00974856	0.00784565	0.00961764	0.0134982	0.0166805	0.0112257	0.00733302	0.0146943	0.0134225	0.00427059	0.00348886	0.0138729	0.0104024	0.0230882	0.0105802	0.00629597	0.0192667	0.010359	0.00264797	0.0201175	0.0164576	0.0146114	0.0182004	0.0246649	0.00642619	0.0142971	0.0195501	0.000969276	0.0226766	0.00195408	0.00692676	0.0157272	0.00211606	0.00727161	0.00259258	0.00705344	0.0154268	0.00600444	0.0126792	0.0156392	0.0206329	0.0110867	0.0155963	0.00741219	0.00650383
0.00946538	0.0117488	0.0047312	0.00647374	0.0123157	0.0200642	0.00552968	0.00761424	0.0110877	0.00843455	0.0136269	0.0286422	0.0158832	0.0105406	0.0157484	0.00509894	0.0129634	0.0166057	0.0080015	0.0103597	0.0132589	0.0130132	0.00948666	0.0120801	0.00690976	0.00347881	0.0166271	0.0132787	0.00975039	0.00681641	0.0227605	0.00816773	0.00777572	0.0108788	0.0184021	0.0169545	0.00736982	0.00619482	0.00773323	0.0105578	0.0322718	0.0148768	0.0115547	0.00935877	0.0182621	0.0156977	0.00959733	0.0092774	0.00502912	0.0134168
0.0134251	0.016318	0.00994189	0.0113256	0.0110997	0.0227857	0.0123538	0.0214159	0.013161	0.0209414	0.00752585	0.0117979	0.00656681	0.0100812	0.0204135	0.0241582	0.00921485	0.00435604	0.00690717	0.0283322	0.0180964	0.0130314	0.00849869	0.00166395	0.0141258	0.00462937	0.00456394	0.0317793	0.0110595	0.0152368	0.00992284	0.0159849	0.0178185	0.0162885	0.00269388	0.029921	0.00619193	0.0162147	0.0183384	0.0105538	0.0214117	0.00935199	0.00664637	0.00840611	0.0097603	0.0170566	0.00203809	0.0124913	0.00831135	0.0166137
0.00848239	0.00807764	0.00331947	0.00847546	0.0146103	0.0201528	0.0133147	0.00406772	0.0301239	0.0123	0.00772766	0.0177049	0.0103728	0.00757619	0.00866907	0.0111154	0.00827641	0.0150376	0.0086602	0.0162087	0.0202917	0.0255494	0.0126996	0.0138251	0.00425382	0.0126751	0.0141454	0.00665584	0.0240764	0.00563134	0.00238017	0.0172104	0.00940452	0.0132976	0.0106884	0.0142623	0.00830057	0.0157733	0.00989426	0.0170642	0.00832707	0.0178829	0.0163803	0.0167723	0.0102359	0.0153955	0.00820753	0.0103681	0.0212621	0.0119359
0.021758	0.0127619	0.0262678	0.00896642	0.00862069	0.0144019	0.0151014	0.0070352	0.0048512	0.00713071	0.00526276	0.0072053	0.00700285	0.00440562	0.0201175	0.0113807	0.0181709	0.00699578	0.0225219	0.01124	0.00806295	0.0102754	0.00628234	0.0149966	0.0119766	0.0201879	0.0229082	0.00481029	0.00147596	0.00988914	0.00694462	0.0149688	0.0256729	0.012364	0.0121137	0.00537852	0.0104117	0.0191924	0.0207404	0.0106838	0.0126622	0.0121102	0.0119012	0.0142374	0.00509528	0.00826921	0.0180477	0.00878027	0.00725503	0.00341768
0.0234292	0.010268	0.0203698	0.00208947	0.0068187	0.0169919	0.0104644	0.0209329	0.00933196	0.00531856	0.0101711	0.0206491	0.00502064	0.00770094	0.0363616	0.0117756	0.000856266	0.00738356	0.0137702	0.0178334	0.00328951	0.0152775	0.00467731	0.00486011	0.0166379	0.0225026	0.0135386	0.0157136	0.0196206	0.00793478	0.0135149	0.02348	0.0156491	0.0113747	0.00750869	0.0082899	0.0237511	0.00696806	0.0230748	0.00326228	0.0150636	0.012698	0.0191592	0.00852978	0.0140762	0.00291251	0.0242659	0.0039719	0.00988657	0.0163502
0.0255183	0.0148335	0.012431	0.00588873	0.00465178	0.0162239	0.0198884	0.00867334	0.00864893	0.000626467	0.0177424	0.0218704	0.00596575	0.0106407	0.0100843	0.0178474	0.00580365	0.0101924	0.00427631	0.0155132	0.00787558	0.0204138	0.00684016	0.00641053	0.00993779	0.017335	0.0154597	0.0109984	0.000419969	0.00291267	0.00839305	0.0100117	0.0128816	0.00852868	0.0225828	0.0075316	0.0136553	0.00930946	0.00646312	0.0143937	0.0146626	0.00287668	0.0118346	0.0101931	0.0039841	0.00563559	0.0228881	0.00717026	0.0057973	0.0142956
0.0187316	0.00136379	0.0152643	0.00367461	0.00722249	0.00932028	0.0111886	0.00950225	0.00263537	0.0157774	0.0237521	0.0146944	0.011216	0.00884443	0.0131627	0.0176502	0.0113793	0.021843	0.0128661	0.013746	0.010398	0.0169281	0.0142527	0.00110767	0.0181852	0.0113257	0.0139821	0.0167625	0.00534181	0.00869346	0.00703655	0.00860132	0.00874123	0.0106643	0.00977234	0.0147733	0.0174058	0.00992374	0.00625945	0.00346318	0.0126891	0.0221068	0.0159055	0.0113079	0.00833547	0.00580615	0.0090552	0.0178948	0.0030761	0.0173291
0.0209111	0.00968664	0.0164058	0.0129125	0.020103	0.00958406	0.00430218	0.00493984	0.0208955	0.00944413	0.0105292	0.0139893	0.010818	0.0264449	0.0178155	0.0122528	0.013964	0.00973048	0.0186333	0.0169345	0.0246756	0.0034588	0.0190664	0.0161428	0.0132229	0.00961158	0.0250217	0.0159131	0.0261264	0.0169429	0.0142973	0.0202159	0.017257	0.0106098	0.0208863	0.00813185	0.00440766	0.0237742	0.0127946	0.00867433	0.0144374	0.00515858	0.014447	0.0128034	0.0063792	0.0180462	0.00850773	0.0171266	0.00956222	0.0252011
0.00160873	0.0129457	0.00360834	0.0113666	0.0217129	0.0104537	0.0209463	0.0114942	0.0123079	0.0217417	0.0103753	0.020676	0.0144911	0.00876679	0.00268363	0.00627306	0.00724936	0.00592685	0.0183512	0.0076016	0.0191873	0.00468473	0.0170785	0.0127643	0.0154551	0.0149969	0.00413529	0.00649826	0.0184392	0.00456522	0.00994125	0.0188435	0.00889519	0.00437717	0.0221642	0.0225041	0.00761602	0.00531783	0.00591942	0.00374832	0.0216904	0.00712202	0.0247229	0.00616025	0.01408	0.00303661	0.0159708	0.0204495	0.017464	0.0111828
0.0107204	0.00670883	0.0100653	0.00753313	0.00837585	0.0144467	0.0047927	0.0162914	0.0190119	0.00727655	0.00991219	0.00801204	0.0117507	0.00210729	0.0126775	0.0213577	0.018785	0.023624	0.0143421	0.0122653	0.00937713	0.0095059	0.00969747	0.00528738	0.00858777	0.00319143	0.00683221	0.0131621	0.013604	0.00602852	0.00694515	0.0282134	0.00768861	0.00952337	0.00559881	0.00599582	0.0166544	0.0110041	0.00742464	0.00736559	0.0113096	0.0227319	0.00837943	0.0203499	0.0209079	0.0142033	0.0312054	0.00645279	0.0128787	0.0156119
0.010066	0.00979676	0.00654519	0.0194536	0.0183047	0.0077318	0.0303893	0.0140538	0.0075606	0.0110597	0.0147846	0.00670279	0.00971992	0.0057677	0.0213922	0.00652777	0.0259457	0.00799914	0.0165095	0.0121338	0.00923438	0.0295835	0.00246798	0.00771219	0.0155298	0.0210214	0.00801585	0.0199632	0.00826849	0.019537	0.0120542	0.0262532	0.0074706	0.00438397	0.00284483	0.0131686	0.00384731	0.0243121	0.0141629	0.0169697	0.0056719	0.0113156	0.0109572	0.0217836	0.0183369	0.0112447	0.0167603	0.00699596	0.00647532	0.0156268
0.00946834	0.00902581	0.0145273	0.00361179	0.0125746	0.00804388	0.00624757	0.00668788	0.0131336	0.0114881	0.00924259	0.0285178	0.0086063	0.0234832	0.0158529	0.0215619	0.00962413	0.0133484	0.0171562	0.0118345	0.00727297	0.0136153	0.0259955	0.00964196	0.00861765	0.00285785	0.0101519	0.0113174	0.0250654	0.0156082	0.0070076	0.0132226	0.0106368	0.0192951	0.0126519	0.0192842	0.0207964	0.0154903	0.0119062	0.0155945	0.00566656	0.00485461	0.0110552	0.0116522	0.00488859	0.0100381	0.00531229	0.01916	0.00893693	0.0105653
0.0100352	0.0146707	0.0222261	0.00772435	0.00780788	0.0217814	0.0161684	0.00324164	0.0189172	0.0271559	0.0156863	0.0178921	0.00956974	0.0119033	0.00665129	0.00348252	0.0134376	0.0160666	0.00319698	0.00622562	0.0183147	0.00365852	0.00676993	0.0336532	0.0152615	0.0132335	0.00247841	0.0098552	0.0105302	0.017892	0.00161225	0.0183418	0.0143874	0.0137358	0.00745352	0.0173862	0.0168328	0.0238203	0.0185655	0.0217649	0.0109422	0.0157364	0.0120094	0.0138759	0.00543587	0.0160145	0.0179459	0.0038068	0.0226068	0.0173017
0.00431707	0.0117292	0.0133875	0.00484524	0.017037	0.0110523	0.00811721	0.00323914	0.00980481	0.00491723	0.014033	0.0139721	0.0116231	0.0120196	0.00753559	0.0157654	0.0193856	0.0085698	0.0151078	0.0265896	0.00558746	0.00290332	0.0165802	0.0219577	0.00941702	0.0109576	0.0221268	0.0119027	0.0106296	0.00743494	0.00711215	0.0134058	0.0102558	0.00469392	0.00938432	0.00694827	0.00350157	0.0206074	0.00734616	0.00701624	0.0146269	0.00573654	0.00738402	0.0120156	0.0125691	0.0100991	0.0100886	0.0256312	0.0115804	0.0102052
0.0225427	0.0267522	0.0124963	0.0176988	0.0182484	0.0170887	0.00759951	0.0186915	0.0162369	0.00470967	0.00195347	0.0236747	0.0214327	0.00555315	0.022087	0.0180824	0.0198597	0.00655934	0.00828416	0.0202338	0.0137053	0.0223305	0.0173699	0.0123242	0.0124498	0.00339011	0.0154479	0.0111513	0.00929534	0.00337379	0.0131704	0.0131212	0.00677758	0.010419	0.0121349	0.00735754	0.00450468	0.0170951	0.0285487	0.00280685	0.00653905	0.00741178	0.0208164	0.0165524	0.0149484	0.0240156	0.00335678	0.0074306	0.0102664	0.0076068
0.0157749	0.00848121	0.00713138	0.00589136	0.0230996	0.0068278	0.0208727	0.0103377	0.00493607	0.00703177	0.00302447	0.00883236	0.00662121	0.0083417	0.00705119	0.00436357	0.0151728	0.0111036	0.0135668	0.0109495	0.0273448	0.0105311	0.0171907	0.00909396	0.0299069	0.010617	0.0324498	0.0196093	0.0130353	0.0233418	0.00347983	0.0212215	0.0261638	0.0187796	0.0118236	0.00720603	0.0052467	0.00774518	0.00489153	0.0321656	0.0156938	0.0127036	0.015718	0.00591127	0.00867617	0.0094062	0.0070136	0.0117701	0.0185713	0.00863858
0.00734126	0.0107084	0.0207657	0.0117763	0.0185629	0.00739557	0.0116149	0.0197733	0.0114404	0.00874645	0.011935	0.012221	0.0124671	0.0187502	0.00478048	0.0252329	0.00374025	0.00744951	0.0052825	0.0164437	0.0100155	0.0183818	0.0069903	0.0107991	0.017504	0.0361052	0.0242519	0.0186966	0.0114027	0.00239899	0.00759273	0.00653928	0.0058069	0.00555773	0.0129674	0.0189912	0.00417104	0.0103425	0.00844297	0.00503563	0.00647607	0.00957386	0.0208571	0.00404389	0.00525695	0.0188886	0.0155303	0.00655941	0.0201449	0.0179094
0.0162713	0.0145252	0.00923732	0.0201026	0.0181802	0.00842144	0.0071903	0.0103734	0.00634113	0.00703344	0.0330283	0.0139944	0.00726675	0.0123327	0.0277419	0.0150356	0.0119053	0.0130699	0.0116874	0.0137868	0.0137641	0.0289653	0.00855308	0.0223033	0.00934479	0.00884652	0.0108617	0.0127232	0.00845749	0.014649	0.0176612	0.0133935	0.0142327	0.00974542	0.00588898	0.0147399	0.0128127	0.0167937	0.010496	0.0141119	0.0112638	0.0149578	0.010337	0.00750466	0.0162721	0.0143788	0.00308671	0.0100233	0.00537367	0.0140603
0.0194397	0.0130818	0.01285	0.0041026	0.0100615	0.00456309	0.0146321	0.0250319	0.0186231	0.00599474	0.0199742	0.0145103	0.00518988	0.0109545	0.0149449	0.00677601	0.00733462	0.014	0.00472402	0.0114579	0.0260996	0.0155126	0.0183948	0.0192985	0.00694745	0.0126901	0.0182732	0.012513	0.00661692	0.0155418	0.0216861	0.00936287	0.00522976	0.0212245	0.0195367	0.00321615	0.00975886	0.0160284	0.0153678	0.00602636	0.0151786	0.0153626	0.0125147	0.015757	0.0112463	0.00596701	0.0107804	0.0110044	0.0165822	0.00981288
0.00493025	0.0312101	0.00999641	0.00593962	0.00883398	0.00206866	0.00259203	0.0169644	0.00556796	0.0196703	0.0215326	0.00768004	0.0105105	0.00828718	0.0141451	0.00113166	0.0061899	0.0153463	0.00437407	0.00224253	0.00702184	0.0226713	0.0227404	0.00594615	0.00662639	0.0160405	0.0072157	0.0129749	0.00667534	0.00623294	0.0148044	0.0109548	0.0177645	0.0150276	0.00894506	0.00418917	0.00798242	0.0157605	0.00884476	0.0135147	0.0120919	0.0232426	0.0166056	0.0064848	0.0117998	0.0155337	0.0152053	0.0214182	0.00936768	0.015881
0.0138342	0.0148902	0.0131169	0.00461491	0.0133796	0.0133191	0.0166578	0.00713034	0.00404032	0.00323169	0.0127207	0.0177661	0.00967278	0.00814326	0.0156615	0.0311692	0.0176542	0.0348183	0.00689259	0.00541513	0.00530628	0.0159436	0.00470758	0.0131022	0.0216328	0.00790157	0.00544841	0.0177481	0.00541814	0.0071475	0.0160325	0.00134668	0.00362731	0.0102758	0.0136657	0.0116677	0.0188834	0.0132982	0.0048398	0.00738301	0.00847525	0.0321352	0.00380088	0.00806886	0.00824752	0.0102414	0.00655343	0.00378042	0.00122964	0.0128268
0.0131416	0.0114625	0.0181586	0.0116542	0.00708403	0.00589454	0.0192099	0.0182687	0.0131735	0.0105553	0.0184711	0.0170047	0.0189272	0.00654711	0.0147432	0.0124093	0.0197916	0.00758867	0.00750631	0.00498345	0.0181706	0.0120562	0.0179609	0.0143779	0.0162657	0.000212322	0.00979555	0.0121496	0.0151574	0.00351348	0.0126738	0.0270197	0.00650891	0.0233386	0.0235365	0.00705186	0.00380777	0.0151333	0.012912	0.0293907	0.0133637	0.0186259	0.00677897	0.00906159	0.0152225	0.0138934	0.00494082	0.000640152	0.0105678	0.0150793
0.0172798	0.00737452	0.00401975	0.0274209	0.0271563	0.00942898	0.0200735	0.0117912	0.0196396	0.0175729	0.0107391	0.0179052	0.0158267	0.01484	0.00260244	0.00645426	0.0153696	0.016761	0.0197988	0.0131815	0.0169779	0.0110559	0.0112342	0.0118605	0.00835052	0.0072878	0.00275152	0.00591429	0.018199	0.0263308	0.00844407	0.0226284	0.00843437	0.00615646	0.00889491	0.0100309	0.00504414	0.0113445	0.0136044	0.00422074	0.0190537	0.0140518	0.00462748	0.0159932	0.0106135	0.00906327	0.0187843	0.025614	0.00780779	0.00439215
0.0106011	0.0143737	0.013091	0.0167587	0.0144359	0.0111676	0.0246315	0.0146174	0.0100818	0.0161644	0.00557272	0.0173825	0.0106991	0.00293587	0.0101886	0.0151952	0.0137858	0.00825689	0.0164406	0.00380797	0.0138921	0.0151316	0.0159181	0.0169725	0.0115641	0.0216435	0.00688167	0.0163283	0.0150822	0.0193903	0.015263	0.00833167	0.01029	0.0145896	0.00572559	0.0130821	0.014827	0.0202907	0.0149929	0.00827206	0.0219278	0.0162933	0.00538094	0.011611	0.0175034	0.0118367	0.0209604	0.00878584	0.00251478	0.0165178
0.010273	0.0181245	0.0191319	0.012983	0.0113976	0.0147077	0.0113671	0.01017	0.00739475	0.00481103	0.01519	0.00309154	0.00184291	0.00957916	0.0064888	0.00397783	0.0122924	0.0130952	0.0130823	0.0202307	0.0174676	0.0199232	0.00694278	0.00873184	0.00625892	0.0218783	0.0183924	0.0219357	0.0147706	0.0138586	0.0157125	0.00386015	0.00528249	0.00485931	0.0209331	0.0203629	0.0117713	0.0270381	0.0126025	0.00595771	0.016877	0.0144018	0.0252301	0.0233698	0.00734805	0.00465179	0.00905109	0.009949	0.0122875	0.00727845
0.0203164	0.00157235	0.0133216	0.00705687	0.0208002	0.00935665	0.016606	0.012652	0.0263566	0.00724117	0.00402878	0.00881154	0.00640612	0.0206473	0.0127357	0.0197721	0.00801972	0.00513415	0.00677113	0.00205346	0.0144873	0.0120616	0.00846991	0.014646	0.00521495	0.0181459	0.0150685	0.00594474	0.00299998	0.0157991	0.00714908	0.00398809	0.0232324	0.00737985	0.0098488	0.000771317	0.00861185	0.0220226	0.00940417	0.0114692	0.00248909	0.0149622	0.0260665	0.0148987	0.0145585	0.00128332	0.010655	0.0156373	0.0194113	0.00433812
0.0148182	0.0157094	0.0091015	0.0169137	0.0187669	0.00785196	0.0217194	0.0140062	0.0194093	0.00549142	0.00271543	0.0216268	0.00108286	0.0122293	0.0179269	0.00278546	0.01356	0.00489726	0.0196985	0.013588	0.0130044	0.0134256	0.0182538	0.0115946	0.0136648	0.0235723	0.0119105	0.004728	0.00464763	0.0175248	0.0132964	0.0107447	0.0152445	0.012497	0.00293025	0.0208277	0.0158221	0.00756985	0.00800245	0.00391442	0.023581	0.0264663	0.00939482	0.0165665	0.0103838	0.000591343	0.00646494	0.0022122	0.00681493	0.00802166
0.019485	0.011447	0.00825723	0.021529	0.0129908	0.00617731	0.0124213	0.014037	0.0140636	0.0120641	0.0232236	0.0126735	0.00605729	0.00791131	0.00335885	0.0103195	0.0168228	0.0109554	0.0175088	0.0151478	0.0219486	0.00734187	0.00414576	0.00571552	0.00838642	0.0156132	0.0153696	0.0246322	0.00628166	0.0213387	0.00240528	0.0147573	0.0262755	0.00382215	0.00634614	0.0083323	0.0111439	0.0132765	0.0196685	0.0121681	0.020115	0.015162	0.0109674	0.0034357	0.0243425	0.0103297	0.0215127	0.0267746	0.00430915	0.0205968
0.0143615	0.0129234	0.0180648	0.0115693	0.0146841	0.0193647	0.00664798	0.00332737	0.00630534	0.00702793	0.0177061	0.0146111	0.00930198	0.0176687	0.0139954	0.0164914	0.00596484	0.00343109	0.0129427	0.00857417	0.0192696	0.0129657	0.00259784	0.0220493	0.0164272	0.00484256	0.0112417	0.0182761	0.00728123	0.00360902	0.00767338	0.0109846	0.00806637	0.0155375	0.0155654	0.0163042	0.00721639	0.00169479	0.00550734	0.0120036	0.00477464	0.0113185	0.00564683	0.0202546	0.0216577	0.00841742	0.0119598	0.00353062	0.012364	0.00845326
0.0248303	0.00767592	0.0129849	0.00578828	0.0128432	0.00772785	0.00668816	0.00950958	0.00799489	0.0111924	0.00147377	0.00694487	0.0151012	0.0111471	0.00952264	0.00657131	0.0205799	0.0244393	0.00884732	0.0129936	0.0112894	0.00867198	0.00135973	0.00566561	0.016133	0.00994747	0.00924215	0.0137455	0.0220876	0.013949	0.0227987	0.0103995	0.0121609	0.00677528	0.0144038	0.00862834	0.0208847	0.0173456	0.0127698	0.004808	0.00952832	0.0172586	0.0179557	0.00967222	0.00520988	0.0142348	0.00933519	0.00640285	0.0110935	0.0293895
0.0167272	0.00698263	0.0194702	0.0150945	0.00443007	0.00526453	0.0195994	0.0074437	0.0145703	0.00997075	0.00912368	0.0150801	0.00864766	0.00661278	0.0115158	0.0185632	0.00683069	0.00575057	0.00610566	0.0117933	0.0165773	0.0170115	0.011115	0.00505273	0.014834	0.0124189	0.00976988	0.00363744	0.009208	0.0145583	0.0143034	0.0136988	0.00323852	0.0226057	0.0285479	0.00375793	0.0262788	0.0100233	0.018388	0.0130625	0.0140196	0.00440053	0.00379965	0.0227189	0.00351	0.023523	0.00818412	0.0161792	0.00651781	0.0197211
0.019438	0.00914153	0.0094922	0.0178005	0.0133716	0.00624737	0.0141098	0.00777746	0.023917	0.0153178	0.0170216	0.0217871	0.0201521	0.00508755	0.0174742	0.0247634	0.012039	0.017665	0.0101327	0.00478209	0.00685778	0.0101642	0.00435825	0.0223238	0.00525098	0.00747543	0.0195034	0.022364	0.00987791	0.0175562	0.0101113	0.00327215	0.00751382	0.0257759	0.0150124	0.00723473	0.0308282	0.00514644	0.0153279	0.0170412	0.0121781	0.0115208	0.0266183	0.00836416	0.00583234	0.00805315	0.00891947	0.0134619	0.0143091	0.0153332
0.00930645	0.0028333	0.0171621	0.020636	0.0144662	0.0138326	0.0134101	0.00914567	0.00494745	0.0102013	0.00352904	0.00612208	0.0336173	0.00118571	0.0135512	0.0034842	0.0028089	0.00846378	0.00632636	0.00951565	0.017808	0.0120216	0.0164504	0.00664506	0.030974	0.00983869	0.00898505	0.00851366	0.0246457	0.0108103	0.0158822	0.00482597	0.0130941	0.00651987	0.028411	0.00855572	0.00518122	0.00954625	0.0155151	0.00372162	0.0169865	0.00561247	0.00396991	0.00801775	0.00986363	0.0152217	0.0194666	0.00668221	0.00510577	0.0236332
0.0182496	0.00224441	0.00255282	0.0224368	0.0158317	0.0115599	0.0135514	0.00928379	0.0229818	0.00792893	0.0176419	0.00756641	0.00288878	0.0092827	0.0105634	0.0108433	0.0329607	0.00283881	0.0169204	0.00919113	0.0189264	0.0189691	0.012071	0.00709552	0.0122323	0.0182154	0.0129952	0.00456819	0.0128894	0.00462998	0.0113878	0.0220833	0.0121778	0.0138237	0.0140661	0.00633094	0.0164624	0.0208296	0.00445329	0.0222898	0.00583802	0.0132439	0.00814646	0.00620506	0.0156881	0.0194498	0.00710294	0.00570697	0.0162258	0.00889475
0.0274643	0.0148025	0.0169067	0.00314517	0.0225535	0.00816093	0.00267836	0.00836429	0.00084418	0.00911728	0.00813179	0.0129626	0.00869631	0.0228162	0.00846619	0.00265802	0.017251	0.0211457	0.0134113	0.0181181	0.016436	0.0105416	0.00980051	0.0110451	0.00963232	0.0122817	0.00822185	0.0234703	0.0240606	0.00390313	0.00695288	0.016269	0.00711603	0.0061082	0.0286056	0.0164553	0.0117147	0.0125852	0.0127178	0.00636674	0.0110431	0.0184976	0.00161621	0.0123395	0.00444599	0.0148653	0.0142216	0.00542611	0.00644404	0.0216823
0.0166328	0.0116967	0.0165863	0.0298609	0.00585957	0.00710614	0.00592072	0.0033785	0.0179448	0.00780468	0.00950307	0.0180871	0.00418235	0.0246362	0.0217089	0.0147905	0.0138299	0.0146	0.0118605	0.00889632	0.0147837	0.00778545	0.0148583	0.0178388	0.013092	0.00610954	0.0197775	0.00897498	0.0089341	0.00990503	0.0126948	0.0152799	0.00829575	0.0109905	0.00756486	0.0188283	0.00267559	0.0105481	0.00151536	0.0199703	0.0185654	0.0107737	0.0175877	0.0170093	0.00673203	0.0128307	0.0179598	0.0102703	0.00762089	0.0125675
0.0119451	0.00571702	0.0109363	0.00476654	0.0119253	0.00501949	0.00300348	0.00992741	0.0148284	0.00700198	0.00972354	0.00233687	0.00725115	0.0157102	0.00733681	0.0116547	0.00892074	0.0117142	0.011358	0.0170884	0.014259	0.00613817	0.00975739	0.0161885	0.00852661	0.0117398	0.0122792	0.0169004	0.0254939	0.0106633	0.022753	0.00198207	0.00682383	0.00739189	0.0280119	0.0069806	0.00919519	0.0199926	0.0157726	0.0100822	0.00965006	0.0100112	0.00877996	0.00809945	0.0130243	0.0188925	0.0232183	0.0205698	0.0100657	0.0187008
0.0135313	0.00876169	0.0124659	0.0129362	0.00204057	0.0241458	0.00270715	0.0179963	0.00245181	0.0132079	0.0142802	0.0101612	0.00120691	0.0042278	0.0120199	0.0131679	0.0140382	0.00191009	0.0193111	0.00619292	0.0195826	0.0235008	0.00633849	0.00680058	0.0125796	0.0112412	0.00914231	0.0248649	0.0112428	0.00736796	0.00831795	0.0215785	0.00716111	0.00799807	0.00707597	0.0218751	0.00912104	0.00566263	0.0100202	0.0132335	0.0145366	0.00918283	0.0215414	0.0146136	0.0144727	0.0135024	0.0239319	0.0142071	0.00963838	0.0112507
0.0287474	0.0179569	0.0108138	0.0205995	0.00477179	0.00792108	0.0143133	0.0276057	0.00469348	0.0274635	0.0151155	0.0203292	0.0197708	0.00741879	0.00505734	0.0228291	0.0175519	0.00792396	0.00988148	0.0170745	0.00311388	0.00930336	0.0113283	0.00800782	0.0209579	0.00728427	0.0197974	0.00880032	0.0159451	0.0104862	0.0103551	0.0142607	0.0184747	0.00655552	0.0248433	0.0174169	0.0136145	0.00997171	0.0174246	0.010178	0.0159508	0.00651986	0.0111356	0.00778263	0.0129202	0.0181268	0.00962334	0.0131956	0.0112872	0.0189013
0.00673183	0.00309125	0.0112222	0.00348058	0.032755	0.00602009	0.00925166	0.0223447	0.00531605	0.0078934	0.0187036	0.0145007	0.0126782	0.00605432	0.0208915	0.00642722	0.0104997	0.0177517	0.0172696	0.0168612	0.0261128	0.00920897	0.0222768	0.0172233	0.0141125	0.00939714	0.0199886	0.0053308	0.00199469	0.0136132	0.00927118	0.0122435	0.01592	0.0111413	0.0183869	0.00496206	0.0109107	0.0105389	0.0130197	0.00882915	0.0085828	0.0169169	0.00704558	0.00972332	0.0109485	0.0066158	0.0069471	0.0182607	0.0366202	0.0121074
0.00657706	0.0122671	0.0101019	0.0116206	0.00506513	0.0151309	0.0120943	0.00653417	0.00558927	0.00813613	0.007992	0.0154197	0.0136788	0.00871563	0.0101578	0.00281033	0.00388776	0.00487739	0.00921927	0.0160392	0.00927325	0.00273237	0.00796274	0.0114498	0.0171988	0.0107046	0.00520204	0.0151512	0.0174097	0.00147433	0.0142769	0.0138402	0.0082627	0.0184222	0.0105417	0.0225951	0.00904093	0.00395992	0.00204144	0.0176394	0.0185405	0.00961691	0.0151973	0.0106696	0.0100804	0.0113526	0.0134889	0.0153282	0.0074408	0.00578715
0.0283515	0.0147886	0.0150715	0.00958275	0.0169376	0.0147188	0.00704845	0.0161713	0.0117059	0.00511316	0.012105	0.0111585	0.010611	0.016383	0.0162391	0.00723753	0.0149658	0.0221616	0.0150948	0.0133016	0.00648033	0.00245743	0.0100775	0.0218474	0.00788848	0.00557371	0.00920346	0.0158137	0.0178335	0.0122412	0.025849	0.0170896	0.0122278	0.0112631	0.017721	0.00992499	0.00862784	0.0122683	0.0167494	0.00995152	0.0120546	0.0196591	0.0165283	0.0168538	0.028365	0.0105508	0.0206299	0.00888457	0.0154287	0.00368015
0.0120683	0.0144149	0.0191505	0.0115839	0.0108747	0.00843963	0.0165557	0.0297247	0.0116028	0.00598896	0.0215489	0.00588912	0.0121452	0.0172064	0.00216814	0.0126879	0.00866968	0.00682905	0.00930679	0.00248252	0.00381066	0.00459648	0.0181288	0.0123591	0.0212366	0.00561918	0.00926311	0.0121973	0.00938903	0.0138932	0.00659668	0.00502067	0.0183353	0.00930858	0.0149	0.0123317	0.0146777	0.0180702	0.00166244	0.00440958	0.0198495	0.0177493	0.0123987	0.0123928	0.00884507	0.00198434	0.0245378	0.0145653	0.0239044	0.00377495
0.01633	0.0267682	0.0145297	0.00945561	0.00879779	0.00954408	0.0227331	0.0220795	0.00276832	0.00271361	0.0294308	0.0170794	0.00586971	0.0100083	0.0091013	0.00639266	0.027145	0.0127909	0.0076238	0.0186825	0.00462359	0.0229155	0.0122094	0.0128515	0.015856	0.0158242	0.00834286	0.01377	0.00726339	0.0174426	0.00527981	0.00796696	0.00891928	0.0232963	0.00417085	0.0110169	0.0196551	0.0158128	0.0142798	0.0243569	0.00939282	0.00487333	0.0176645	0.0195727	0.0120702	0.0120383	0.00843883	0.020305	0.0375699	0.00211472
0.0108765	0.0121203	0.00838635	0.00755792	0.01813	0.00906597	0.0196366	0.0162277	0.00715944	0.00529468	0.01398	0.0179042	0.0139974	0.00587402	0.00528788	0.0143632	0.0264891	0.0219559	0.0106185	0.0114997	0.00196907	0.00521281	0.0195277	0.020294	0.0142055	0.0228675	0.0126104	0.00295386	0.00674436	0.0189312	0.0129016	0.0150474	0.0163766	0.0242314	0.0105595	0.0065616	0.0138244	0.00242319	0.00822287	0.00812161	0.0128703	0.00653867	0.0125526	0.0213398	0.0237739	0.00295782	0.00793387	0.00409084	0.00395877	0.00934361
0.00457439	0.0167944	0.0126335	0.010609	0.0193819	0.0120585	0.00581379	0.00994713	0.00974971	0.0104498	0.00630801	0.0129116	0.00887166	0.00613865	0.0193604	0.022564	0.006985	0.0159163	0.0163536	0.0148547	0.00849997	0.00525763	0.0262154	0.00369655	0.0202532	0.0166773	0.00957335	0.00520819	0.0165204	0.0166273	0.017504	0.00893141	0.0194339	0.00923312	0.0105434	0.0250946	0.0202023	0.00212643	0.00921729	0.0229292	0.00838913	0.00402332	0.0122192	0.0145512	0.00811996	0.0250336	0.00664786	0.0045077	0.0155096	0.0148056
0.0138723	0.00354491	0.0059872	0.00701272	0.0132309	0.014616	0.00761283	0.0176417	0.0342022	0.00869361	0.00154258	0.0139996	0.00748022	0.00863442	0.0184926	0.0133765	0.00262865	0.0191147	0.00651521	0.0179362	0.0103737	0.0207502	0.00757897	0.0332182	0.0158852	0.0148288	0.00788073	0.00727126	0.014308	0.00505206	0.0127544	0.00573098	0.00637388	0.0124074	0.024224	0.00422441	0.00579206	0.0102486	0.0158575	0.0120345	0.00672004	0.0252449	0.0146325	0.0135533	0.0127421	0.0114859	0.0177842	0.0133822	0.00542698	0.0118627
0.0185414	0.0208593	0.0234073	0.0106933	0.0183801	0.0131836	0.0159267	0.0121482	0.018215	0.0165068	0.0124974	0.0112437	0.0153935	0.0166191	0.011818	0.0149886	0.00273711	0.0152875	0.0223651	0.0147409	0.010565	0.0129457	0.00943465	0.00285241	0.00257772	0.00494812	0.0226646	0.0103644	0.019737	0.0201475	0.0103951	0.00759843	0.0144864	0.00402488	0.00465093	0.00640217	0.0143179	0.00663205	0.00221777	0.0139241	0.0106807	0.0120319	0.0152696	0.013038	0.0137427	0.00710089	0.0101668	0.0108339	0.00554788	0.00952835
0.013334	0.0103083	0.0123513	0.0055787	0.00740636	0.00420605	0.00831425	0.0115913	0.00477976	0.00982781	0.00847249	0.0221331	0.0204165	0.0129487	0.0125005	0.00354361	0.0133875	0.0147879	0.0075714	0.0171842	0.0194263	0.00443224	0.00688853	0.00969406	0.0130616	0.00660094	0.00299988	0.0108911	0.00456428	0.0108508	0.0134271	0.0220881	0.0130745	0.00746727	0.0259309	0.0144724	0.0106378	0.0104716	0.00154579	0.00744503	0.0148433	0.0123166	0.0223224	0.010679	0.0206997	0.00843127	0.00620526	0.0125752	0.00709851	0.0113926
0.0158124	0.0206419	0.00328734	0.00716496	0.00637381	0.0169918	0.00486729	0.0217668	0.0125002	0.0197871	0.0166753	0.00840123	0.015835	0.00728339	0.008806	0.00791846	0.0109855	0.0162181	0.00978578	0.0088997	0.015575	0.0185938	0.0154326	0.00166117	0.0156962	0.0123175	0.0195603	0.00410954	0.00938049	0.0109907	0.0102177	0.00950466	0.00446595	0.0127076	0.00788352	0.0160929	0.00515587	0.0257121	0.0194776	0.00808728	0.00685483	0.0157941	0.0213406	0.0242896	0.0075899	0.0202932	0.00949795	0.0182146	0.0171456	0.021455
0.00538224	0.0258001	0.018315	0.0204309	0.00257317	0.0109529	0.00531018	0.0249954	0.0100573	0.0128308	0.0172423	0.00885511	0.0188981	0.00525085	0.0345558	0.0156064	0.0251107	0.0156758	0.0127019	0.0160807	0.0160724	0.0104465	0.00870064	0.00366069	0.0203793	0.01536	0.0289886	0.00882205	0.0146312	0.0232771	0.0110174	0.017194	0.021717	0.0100145	0.0096142	0.000752435	0.0206143	0.0159315	0.0285677	0.00937103	0.0188585	0.0107888	0.0135297	0.00329641	0.0105567	0.00911896	0.0137786	0.0104292	0.0134047	0.0169174
0.0172292	0.00812801	0.00629937	0.00894343	0.0181124	0.0105914	0.0104137	0.0216848	0.0184694	0.00242295	0.00953546	0.00276438	0.0213804	0.00482217	0.0134829	0.0163456	0.0117287	0.00175878	0.0118608	0.0187566	0.00578312	0.0128681	0.0114433	0.00932542	0.0138295	0.00181193	0.0119203	0.0100771	0.0400378	0.0207809	0.0106689	0.0122141	0.00245611	0.0131084	0.0129465	0.0200508	0.00731622	0.00999223	0.0109735	0.00205682	0.0174196	0.00951038	0.0138456	0.0112093	0.00965557	0.0220648	0.0119234	0.0138112	0.0243824	0.00819001
0.00781066	0.00750062	0.00481955	0.0189832	0.0118271	0.0162791	0.0209186	0.0193242	0.0148623	0.0183333	0.0183666	0.00854873	0.0104411	0.0118805	0.0153962	0.0147076	0.00665356	0.00868602	0.00585241	0.0237547	0.017611	0.00465207	0.0315534	0.0324414	0.00979559	0.0168966	0.03843	0.00742534	0.00185763	0.00768514	0.00507659	0.00920955	0.0141268	0.0123956	0.0172169	0.0054857	0.00811236	0.0131616	0.00412843	0.0119238	0.0226357	0.0132632	0.0219796	0.00637866	0.014476	0.0101658	0.00354252	0.0324995	0.0031736	0.0106792
0.00876934	0.0132353	0.023648	0.00642968	0.0206506	0.0190725	0.00135962	0.0109341	0.0131176	0.0165911	0.014054	0.00913554	0.00452794	0.0189888	0.0155159	0.00938706	0.00318868	0.00358913	0.00848331	0.0158134	0.0185526	0.0149845	0.0156376	0.0109975	0.0149317	0.01431	0.025865	0.0111165	0.0191286	0.00872382	0.00161499	0.0252596	0.0148754	0.0156594	0.0236173	0.00899627	0.0083247	0.00797659	0.00499705	0.0143162	0.00307197	0.0126971	0.00212796	0.00433882	0.0020997	0.00391332	0.016204	0.00643476	0.00904265	0.0127686
0.0130258	0.015107	0.0123372	0.00642556	0.0145649	0.013388	0.00850909	0.0155514	0.02301	0.0214747	0.0145246	0.00920942	0.00520683	0.025588	0.0178392	0.0101959	0.0280303	0.0195688	0.00936576	0.00754539	0.00745228	0.00961142	0.0295133	0.00736737	0.0146967	0.0189376	0.0139082	0.00507931	0.0049169	0.00395021	0.00604493	0.0156509	0.0237846	0.0140196	0.0134167	0.0166301	0.0156278	0.0160941	0.0150162	0.0127395	0.014149	0.00231732	0.0113194	0.00666788	0.0316339	0.015141	0.018844	0.013984	0.0085484	0.0190083
0.0199146	0.0225923	0.00495592	0.0176139	0.00735849	0.00690715	0.00396265	0.00441822	0.0092074	0.0258344	0.0113934	0.0178931	0.00865534	0.0194402	0.0177386	0.00967029	0.00710521	0.0231925	0.0163489	0.0128808	0.0179115	0.00387883	0.0104105	0.015342	0.00389922	0.0126727	0.0197863	0.00677936	0.0128486	0.0189982	0.00658286	0.0145367	0.00897862	0.0230032	0.00996373	0.011871	0.0174515	0.00277647	0.00828331	0.0147587	0.0208022	0.0139713	0.004181	0.0079901	0.00457151	0.0100994	0.00606212	0.00738951	0.0227997	0.00975391
0.0266666	0.0170419	0.00774216	0.0247968	0.00674979	0.0108856	0.0124532	0.0134983	0.0178242	0.0097489	0.00951503	0.0117945	0.0102914	0.0188643	0.00518064	0.0154168	0.0175314	0.0250808	0.0105456	0.0206323	0.0143254	0.00296234	0.00856303	0.00630771	0.0279603	0.0176951	0.0107323	0.00638934	0.0102579	0.017325	0.0102961	0.00848182	0.0132213	0.0101752	0.0128984	0.0228705	0.00227904	0.0153137	0.00822117	0.00995009	0.020221	0.00956216	0.0129002	0.0263453	0.0110339	0.0223501	0.0142061	0.0135021	0.0156339	0.00985935
0.00877575	0.00549692	0.0117679	0.00738771	0.00411517	0.00704329	0.0249681	0.0056239	0.00292009	0.00696429	0.0122339	0.00479178	0.00488851	0.0218471	0.0261898	0.00362275	0.00448687	0.00698126	0.0167772	0.0148545	0.0204607	0.00875253	0.00376105	0.00528151	0.00748923	0.00875796	0.0184836	0.00808501	0.0141082	0.0167525	0.00967807	0.0224167	0.0109032	0.000465426	0.0112432	0.00518507	0.0122527	0.0238664	0.00922302	0.0164814	0.0137142	0.0101501	0.0117114	0.0147178	0.0150189	0.0112153	0.00872554	0.00384121	0.0147191	0.0159948
0.0211	0.00471052	0.0173661	0.0176274	0.00527369	0.00811596	0.0194718	0.0163453	0.0157039	0.0237823	0.0110198	0.00287992	0.00576034	0.0205695	0.0118864	0.0212435	0.0136551	0.0170998	0.0227729	0.00719264	0.0131388	0.00783559	0.0154962	0.0153916	0.0222453	0.0157743	0.0205018	0.00908853	0.0157155	0.00472865	0.0144022	0.0139175	0.0230364	0.00621643	0.0148282	0.0170083	0.0117968	0.0142086	0.00850986	0.0224461	0.0092003	0.00260958	0.0193939	0.0123764	0.00710001	0.00781701	0.00726094	0.00579999	0.00645878	0.014757
0.00572579	0.0161291	0.00545807	0.0146688	0.00848652	0.0133776	0.0146498	0.0131406	0.0139211	0.0053413	0.00605027	0.00464984	0.0170458	0.0165747	0.0123763	0.0124886	0.0125622	0.0192384	0.0199597	0.0125585	0.00273069	0.0130113	0.00862945	0.0134213	0.00898516	0.0123383	0.0178104	0.00899606	0.00633738	0.00914707	0.0241044	0.0199416	0.00499912	0.0148835	0.0103465	0.00831602	0.00153642	0.0203584	0.0116519	0.011645	0.00748956	0.0167596	0.00751745	0.0128152	0.0202847	0.0149515	0.00823714	0.0114365	0.00661056	0.0133837
0.0155778	0.0141119	0.0176877	0.00510498	0.00708147	0.00677068	0.0242263	0.00647179	0.00809416	0.00419145	0.020946	0.0175682	0.00778262	0.0194605	0.00825125	0.0165031	0.0162655	0.00145619	0.0160029	0.00443121	0.0223142	0.0048732	0.014823	0.0203789	0.0156359	0.00971859	0.0150754	0.025172	0.0151783	0.0177059	0.0142683	0.0102187	0.0165656	0.00600358	0.0115815	0.0114017	0.0153426	0.00532588	0.0252964	0.00839491	0.0047198	0.012835	0.00361794	0.0144113	0.00511056	0.024036	0.0176758	0.0123375	0.00490881	0.00611518
0.0230494	0.0311626	0.00670702	0.0216505	0.00191133	0.0120279	0.0159392	0.0116783	0.0222085	0.0118554	0.000650312	0.0295338	0.0135592	0.0117279	0.00857232	0.0162608	0.0186169	0.0158865	0.0122511	0.0131227	0.00541757	0.0133584	0.0120634	0.0131541	0.0028368	0.00688195	0.0194452	0.0168521	0.00469516	0.0158728	0.00778404	0.00733121	0.00262372	0.0118524	0.013433	0.0234425	0.00877975	0.0127989	0.0151045	0.0210397	0.0107032	0.0125859	0.00986024	0.0107433	0.0203726	0.0144721	0.02654	0.0140051	0.014936	0.0226219
0.0109624	0.0158736	0.0155071	0.0152469	0.00807328	0.00938853	0.00762021	0.015687	0.00895768	0.00125803	0.012865	0.0278985	0.0150002	0.00480521	0.0167145	0.00857048	0.0107476	0.00949354	0.0168678	0.0131414	0.0114753	0.0020129	0.0246713	0.0109329	0.0265351	0.0143585	0.0297905	0.0126153	0.00907658	0.00608568	0.0131422	0.020761	0.00294325	0.0206154	0.0149125	0.0162138	0.00961327	0.00786902	0.0116515	0.0166284	0.013401	0.0104767	0.0142626	0.00304288	0.0143802	0.0121592	0.0138659	0.00880519	0.00920243	0.0115214
0.000937941	0.0146806	0.0162455	0.001474	0.0130781	0.00723581	0.0144097	0.00867183	0.0186009	0.00408015	0.0109663	0.0107085	0.00360464	0.0127837	0.0213492	0.0109062	0.00707753	0.0191544	0.0184286	0.00759519	0.00831889	0.00302215	0.0176901	0.0158582	0.010372	0.0185523	0.00828095	0.00825553	0.00728328	0.0203965	0.0220969	0.0200662	0.0148134	0.0145435	0.00709759	0.0169509	0.0106422	0.0177097	0.00848282	0.00453077	0.0234959	0.0176908	0.00966644	0.0112949	0.0167767	0.014119	0.011428	0.00336623	0.0166351	0.00709538
0.00808821	0.00623935	0.00465882	0.00612197	0.00390205	0.00149522	0.0149624	0.011007	0.0156467	0.0141187	0.0143124	0.0208413	0.00891363	0.0134199	0.00731668	0.0122465	0.00519593	0.0131306	0.00466937	0.0141413	0.0114141	0.00998601	0.0294007	0.00257316	0.0114194	0.0120044	0.00650765	0.00376749	0.00681107	0.0144588	0.0154063	0.00429559	0.0118615	0.0082901	0.0039758	0.0204467	0.0113545	0.0154474	0.00520516	0.00975029	0.0109675	0.01276	0.00609823	0.00299026	0.00875278	0.0156453	0.00320695	0.0127631	0.0139343	0.00813012
0.023432	0.00764258	0.00369256	0.00634869	0.00661432	0.0198416	0.0229605	0.0286161	0.0145965	0.00659176	0.00947333	0.0121659	0.00733994	0.00691984	0.0203521	0.0223324	0.0195065	0.00214623	0.0133421	0.0125911	0.0139246	0.0166611	0.00163681	0.0162992	0.012858	0.0139518	0.00963846	0.00880009	0.0231488	0.0141595	0.00880868	0.00617704	0.00478691	0.0118355	0.0118014	0.00807121	0.0188587	0.00989537	0.00898249	0.00666899	0.0134272	0.0101576	0.0177702	0.00810453	0.00484831	0.00476214	0.0120614	0.025743	0.0141066	0.0120903
0.00556523	0.00507304	0.0142987	0.0193483	0.0119532	0.010525	0.00797872	0.0170614	0.0140566	0.0213493	0.00282411	0.0164655	0.00535716	0.0113929	0.00825785	0.0194972	0.0055391	0.0119325	0.00677556	0.0196904	0.00330677	0.0211502	0.0151987	0.0114931	0.0129618	0.014076	0.0128043	0.0225592	0.0027436	0.00839401	0.008452	0.0128092	0.0160874	0.0205081	0.012583	0.0171858	0.0242509	0.0121948	0.0220401	0.0107419	0.0153735	0.0107752	0.0233157	0.0119777	0.010133	0.0203293	0.00718923	0.0123366	0.0155067	0.0112646
0.0129774	0.00394837	0.0179209	0.00438259	0.0153675	0.0115063	0.0104766	0.0183564	0.0261435	0.0146136	0.0139708	0.0127636	0.00901366	0.00734258	0.0129114	0.0230584	0.0162811	0.00170126	0.023369	0.0103061	0.00447011	0.0104228	0.00913513	0.0115903	0.0151941	0.00277908	0.0126843	0.0118356	0.0237152	0.00879401	0.0119392	0.014433	0.0133216	0.0148131	0.0150256	0.0197803	0.0076723	0.00717607	0.00256629	0.00935409	0.0098801	0.00919447	0.00361074	0.013149	0.0114484	0.0167157	0.0146562	0.0123311	0.00632967	0.0101365
0.00890213	0.0143026	0.00751088	0.0354054	0.00593253	0.00368487	0.0188201	0.0117452	0.0115807	0.00340413	0.00189951	0.0184561	0.0170339	0.00994928	0.00757833	0.00980309	0.0154253	0.00338039	0.0105714	0.00272194	0.00639796	0.00602128	0.000480114	0.0216187	0.0183774	0.0179257	0.00348982	0.00711875	0.0126418	0.0142839	0.00825146	0.00609193	0.0136799	0.00548785	0.0101525	0.0152994	0.0159526	0.00222837	0.0175736	0.0276538	0.00672045	0.0113777	0.00765228	0.00887556	0.0200881	0.0091982	0.0205574	0.0173242	0.00569741	0.0135024
0.00981886	0.0279574	0.0233855	0.00886685	0.00437894	0.0117512	0.011682	0.0278913	0.012644	0.0111327	0.00921264	0.000988646	0.0181502	0.0101073	0.0114656	0.0167863	0.00760662	0.016299	0.0117947	0.0210578	0.00682384	0.00943704	0.0225937	0.0168124	0.0215656	0.014756	0.009637	0.0191159	0.00761708	0.0232709	0.00765623	0.00173263	0.00308093	0.0146224	0.012484	0.0120464	0.0114929	0.00576705	0.0143897	0.00879494	0.0187184	0.00851382	0.0157596	0.0183927	0.016621	0.0159684	0.00293583	0.011366	0.00973555	0.00681846
0.00973301	0.0235125	0.0155376	0.00476671	0.0120312	0.012356	0.0156098	0.00526511	0.01459	0.00605681	0.020066	0.0135709	0.0271392	0.00292285	0.00955473	0.0077555	0.0132869	0.0107953	0.0105708	0.0277491	0.0112066	0.00821288	0.0326044	0.00353784	0.00398244	0.0136533	0.0171159	0.00528491	0.0164733	0.0069443	0.0116979	0.00379604	0.0260566	0.0121053	0.0110569	0.0314324	0.0028875	0.0104222	0.00622832	0.00589686	0.0140901	0.00897492	0.0167809	0.00802309	0.00186252	0.0118368	0.0174163	0.015215	0.00764856	0.00764656
0.00995477	0.0139214	0.0131973	0.0178559	0.0156597	0.00224747	0.00791343	0.0115101	0.024313	0.00485177	0.0260128	0.0102311	0.0105665	0.0274551	0.0165141	0.0158474	0.0194328	0.0135455	0.00837632	0.00500399	0.0128339	0.0128661	0.0160654	0.0137754	0.00548046	0.0179675	0.00221874	0.00608928	0.00813447	0.0182221	0.0067066	0.00392279	0.00952601	0.00994861	0.0125324	0.0119655	0.00682029	0.00524078	0.0211986	0.0115779	0.0268826	0.0109358	0.0039196	0.0013618	0.00368364	0.0129585	0.00322191	0.00963521	0.0111475	0.0193569
0.0185291	0.0214701	0.00924867	0.00756118	0.0133835	0.0212848	0.0153462	0.0164291	0.0212985	0.012606	0.0115989	0.0159121	0.015634	0.0111658	0.00505462	0.00683132	0.0121103	0.0133814	0.00445207	0.0191386	0.00621504	0.0216554	0.0152727	0.00200548	0.0130406	0.00553466	0.0115322	0.00527528	0.0138189	0.0193149	0.0208499	0.0114055	0.00862868	0.0114165	0.0224763	0.0141867	0.0143053	0.00473863	0.00465574	0.0266738	0.00707658	0.0184161	0.0150586	0.00866984	0.0243733	0.0104823	0.0169646	0.00661892	0.0103631	0.0151744
0.0142047	0.00745203	0.00769303	0.00402082	0.0139056	0.00674378	0.00762355	0.0215223	0.00848713	0.0101876	0.00895408	0.00880258	0.00784913	0.00311852	0.0111616	0.0114216	0.00452512	0.0194374	0.0247215	0.0106156	0.0155295	0.0295382	0.00471693	0.00335245	0.013749	0.00499776	0.0138595	0.0154731	0.00845698	0.0165552	0.00505106	0.0113047	0.0172276	0.0169318	0.00681907	0.00317514	0.00632005	0.0087209	0.00523875	0.00509751	0.0160302	0.0019056	0.013156	0.00693112	0.00742821	0.0114266	0.00906953	0.0138733	0.00636531	0.00157158
0.0201301	0.0131193	0.00115424	0.0093494	0.0180429	0.0153518	0.0102156	0.01474	0.0156278	0.017238	0.0155224	0.0125273	0.0164099	0.00729633	0.0175722	0.0143231	0.0102555	0.0136132	0.00571641	0.0176808	0.0172856	0.0112022	0.0154825	0.0080175	0.00566785	0.0158092	0.00526435	0.0129397	0.00593636	0.00954279	0.0104077	0.0148535	0.0112565	0.0142209	0.00830893	0.0148167	0.0190472	0.00730557	0.00850037	0.0086684	0.00994173	0.00551673	0.00550405	0.0195213	0.00993164	0.0155476	0.0254124	0.00666309	0.0115923	0.0322003
0.0113816	0.0171032	0.0106959	0.00782153	0.00874002	0.0241761	0.00999793	0.0087769	0.0284806	0.0108906	0.00862899	0.0112234	0.00540954	0.0204842	0.00432752	0.00537567	0.00208085	0.0114237	0.0045642	0.0166267	0.00138202	0.0224332	0.0224157	0.0154836	0.0222645	0.0105262	0.0113314	0.00903334	0.0240349	0.018417	0.0113692	0.0116865	0.00722907	0.0274777	0.015203	0.00661753	0.0175052	0.00547524	0.0188425	0.00545229	0.0275636	0.0113945	0.0077193	0.0207266	0.0107757	0.011119	0.012656	0.0200257	0.0108986	0.0211149
0.0133571	0.0149144	0.00553219	0.0149895	0.00799881	0.00713397	0.0130623	0.0292787	0.0129234	0.0206161	0.00666435	0.00934055	0.00763906	0.00512106	0.00468254	0.00527245	0.000841545	0.0120047	0.0143171	0.0065474	0.00548515	0.0109911	0.0140375	0.0117979	0.00718082	0.00981245	0.0108646	0.00463996	0.0116826	0.0080963	0.0179435	0.0203454	0.0296043	0.00914657	0.0152988	0.0198541	0.0237648	0.000578773	0.0180995	0.00695805	0.0222711	0.00774632	0.0152401	0.00918607	0.0135224	0.0103978	0.0166753	0.00737822	0.0216698	0.0225061
0.00539597	0.00460705	0.0112053	0.0231463	0.00570575	0.0141255	0.00654923	0.013338	0.00333524	0.0176991	0.0213404	0.00368944	0.00582721	0.00746221	0.0288231	0.0168987	0.00341209	0.0213234	0.00591507	0.0143986	0.00247444	0.0152565	0.0117536	0.0116842	0.00344356	0.00928091	0.00612094	0.026589	0.0110383	0.0189378	0.0071028	0.0113967	0.00225173	0.0201666	0.0142846	0.00729216	0.0132425	0.00726375	0.00505109	0.00995911	0.0163116	0.0124221	0.0112239	0.00948648	0.0209613	0.0198434	0.0104359	0.00280305	0.00719656	0.0155457
0.0176488	0.0189058	0.0166617	0.0214632	0.00517647	0.00886478	0.0195101	0.0136349	0.0140638	0.0150745	0.0174011	0.00758859	0.0211604	0.00825893	0.0157708	0.0103268	0.00857906	0.0165666	0.00495441	0.0142566	0.0138513	0.0105322	0.00831835	0.0225424	0.00477994	0.0151869	0.00745369	0.025845	0.016418	0.00408399	0.00353557	0.0233101	0.00430871	0.00481086	0.0105103	0.0201466	0.00897476	0.00313084	0.0125698	0.0171385	0.0185269	0.00320527	0.00366403	0.0217191	0.00861008	0.00536487	0.0328771	0.00390364	0.00633247	0.0148959
0.00392899	0.0155402	0.00930632	0.00468511	0.00828752	0.0051669	0.0204953	0.00350154	0.00403324	0.00947885	0.0105919	0.0139003	0.00442496	0.00621065	0.0149902	0.0075391	0.0101225	0.0165897	0.0123713	0.000525612	0.0151918	0.0187852	0.0281308	0.0140744	0.00828888	0.0151316	0.0201386	0.0221058	0.00643731	0.0130594	0.00887282	0.0131346	0.0126817	0.0147491	0.00358016	0.00846655	0.00789472	0.0191528	0.00975178	0.0149583	0.00654563	0.00346322	0.00764678	0.0198334	0.0104528	0.0157694	0.0130925	0.0128736	0.0192333	0.00885508
0.0106636	0.0191208	0.00359898	0.0144888	0.0110026	0.00778446	0.010544	0.0131033	0.0193287	0.00612466	0.01638	0.0152157	0.0152599	0.0185773	0.0101178	0.0103944	0.00246191	0.0134175	0.0281252	0.014005	0.0120125	0.00653351	0.0100393	0.00592714	0.0106994	0.0123013	0.00898959	0.0105761	0.0145419	0.0199731	0.00664317	0.00255947	0.009266	0.0158308	0.00986305	0.0160987	0.00527446	0.0159683	0.0272362	0.0231689	0.0120862	0.0195088	0.00521557	0.00889711	0.00485734	0.0107039	0.012067	0.00472709	0.00951327	0.0269455
0.0087965	0.023704	0.0104636	0.00393519	0.0209651	0.00638766	0.0192017	0.0138141	0.00245176	0.00471949	0.0155813	0.00573161	0.0221834	0.00371267	0.0133369	0.0112375	0.00979301	0.0155659	0.00707633	0.0179189	0.0076807	0.015792	0.0196446	0.0189826	0.012144	0.0265771	0.00263006	0.00334952	0.00905701	0.00817651	0.0104568	0.016997	0.00462111	0.0233405	0.00418889	0.0145059	0.0135179	0.00461027	0.0113778	0.0151226	0.0152799	0.0218301	0.00651092	0.0172235	0.0205247	0.00376319	0.0115595	0.00461497	0.0210752	0.0163414
0.0131217	0.0131941	0.00486938	0.00847412	0.00784751	0.010858	0.00364592	0.0128696	0.00814194	0.0129403	0.00708851	0.0246097	0.0293144	0.0044026	0.020289	0.0115644	0.0105538	0.00850369	0.020518	0.016171	0.03364	0.00420731	0.00537792	0.0174038	0.012222	0.00629231	0.0138131	0.0155591	0.0167682	0.0207372	0.0186254	0.00866779	0.0130943	0.00820297	0.013132	0.00567666	0.0131665	0.00994703	0.00980167	0.0135481	0.0129364	0.0160608	0.00484594	0.013955	0.00326	0.0131975	0.0264526	0.0172694	0.0221308	0.0261128
0.0233575	0.0188022	0.00687584	0.00464102	0.0251656	0.0184776	0.0199128	0.00367546	0.00215642	0.00511327	0.0071804	0.015585	0.00988749	0.0103607	0.00541065	0.0133823	0.0207885	0.012886	0.00264	0.00990572	0.0119409	0.00448011	0.00599833	0.0190104	0.00756138	0.0279601	0.00971601	0.0286827	0.0156929	0.00215627	0.00689003	0.00549436	0.011452	0.0104021	0.0162052	0.0146481	0.00969958	0.0211128	0.0177328	0.0156353	0.00565424	0.00788708	0.0163839	0.00645486	0.0295813	0.0128972	0.00391924	0.00937746	0.0192636	0.0409142
0.00866927	0.0138824	0.0153919	0.00651559	0.025967	0.00991258	0.00996043	0.00768383	0.00579557	0.0241644	0.0103419	0.0117986	0.00493644	0.00718194	0.00653316	0.0120735	0.0146526	0.00799828	0.0146379	0.00837111	0.0110123	0.0125144	0.0085882	0.0112156	0.00706893	0.0267127	0.00800307	0.00672981	0.0190021	0.0153143	0.00173319	0.0198151	0.00732884	0.0186959	0.00807087	0.014753	0.0235694	0.0213459	0.00404148	0.00690583	0.0136527	0.0079513	0.0166478	0.00848742	0.0137558	0.00404868	0.0158459	0.0123926	0.0407034	0.0380984
0.0118776	0.0193481	0.00892152	0.0161052	0.00306476	0.0144788	0.00929775	0.011438	0.0237971	0.0172741	0.00655319	0.0230548	0.0291852	0.00562391	0.00348914	0.00440102	0.0187552	0.0319595	0.00431414	0.0181852	0.00444056	0.0115914	0.00775471	0.0167684	0.00159841	0.0105963	0.00221496	0.00502402	0.0254068	0.0144808	0.00259297	0.00332491	0.0067121	0.00919941	0.0137232	0.00797232	0.00452624	0.0110161	0.0276823	0.0104071	0.00449337	0.000210119	0.00924057	0.0135255	0.00338817	0.00697249	0.017747	0.0139388	0.028527	0.0427676
0.0113511	0.0110887	0.00744962	0.0174553	0.00807037	0.0151754	0.0119497	0.0144418	0.0141752	0.015163	0.0145055	0.0164331	0.00429749	0.019543	0.00995413	0.00955083	0.0235725	0.00787595	0.0104372	0.00602684	0.0110098	0.019949	0.0113668	0.0127231	0.00605157	0.00493798	0.0138252	0.00548982	0.0124144	0.0127324	0.0104993	0.0103109	0.00824213	0.0155169	0.00538974	0.0168389	0.0109435	0.00737196	0.0136806	0.0121814	0.0166744	0.0127244	0.0193217	0.0120378	0.0110135	0.00313926	0.0152052	0.0440709	0.0484233	0.0630919
0.00747956	0.0198603	0.00806336	0.0116935	0.0201161	0.0164751	0.0180698	0.00412352	0.00868508	0.00472389	0.00545277	0.00760601	0.0033877	0.0117848	0.00893527	0.0276159	0.0162336	0.0160125	0.00472722	0.00621399	0.00568405	0.00915035	0.00723413	0.00641231	0.0220875	0.00718377	0.0110079	0.010239	0.00399331	0.0171861	0.0168617	0.00262465	0.0246722	0.0195124	0.00828376	0.0232866	0.0134589	0.0112571	0.00482509	0.00362989	0.0269648	0.0126516	0.0113224	0.0132316	0.0285063	0.0159879	0.019293	0.0117705	0.0397904	0.0623594
0.00683994	0.00579753	0.0193654	0.0221896	0.023448	0.00721208	0.0204242	0.0101605	0.00595468	0.0122247	0.0125355	0.00739729	0.00271901	0.0163962	0.0111273	0.0133513	0.014548	0.0119408	0.0192013	0.0169821	0.0124162	0.00471274	0.0168555	0.0118377	0.0110697	0.0166096	0.0127128	0.00482912	0.0199072	0.0115705	0.0094474	0.0124858	0.00739998	0.0117352	0.00147895	0.0102963	0.0141028	0.0250335	0.0104294	0.0239035	0.00582677	0.00906329	0.017076	0.0192077	0.00921665	0.0148503	0.0139505	0.0512947	0.0371743	0.072993
0.0105825	0.0104587	0.0163395	0.00101854	0.00570557	0.0130067	0.00597761	0.0196003	0.0164288	0.0144825	0.00971399	0.00858057	0.0139123	0.013666	0.035262	0.00820446	0.00563398	0.00294824	0.00661684	0.0159628	0.00885341	0.00826554	0.0063755	0.0112958	0.0101964	0.0144748	0.00518646	0.00123724	0.00653432	0.0102627	0.00745649	0.0182816	0.0213247	0.0129081	0.00805256	0.0180516	0.00810105	0.0180256	0.00700007	0.00435806	0.00554083	0.0109731	0.0184494	0.0100705	0.0150152	0.00967815	0.0319399	0.0238136	0.049105	0.084986
0.0100807	0.016033	0.0138685	0.00814425	0.0168796	0.00488591	0.00376783	0.0206718	0.00515601	0.0114346	0.0124469	0.00546682	0.00925123	0.0121966	0.0043859	0.0124478	0.0277461	0.0190669	0.0231794	0.002863	0.0196086	0.0121138	0.0257617	0.0183102	0.0207974	0.0147447	0.0112891	0.0201813	0.0047388	0.0150401	0.0114013	0.0128534	0.0140372	0.0152458	0.00953994	0.0131507	0.00984194	0.0185048	0.0126056	0.00255179	0.0154282	0.0126263	0.0233896	0.00145533	0.0168151	0.0183437	0.0288899	0.0557283	0.0615164	0.0940475
0.0105008	0.0218153	0.0151832	0.00655487	0.00823068	0.0154364	0.00662264	0.00386734	0.00777591	0.013493	0.0135792	0.0088779	0.00711442	0.0165383	0.000474772	0.00182983	0.00713436	0.0125856	0.00352262	0.00393927	0.0173255	0.00903548	0.00839929	0.0113474	0.0206435	0.019696	0.00996163	0.0119069	0.00890869	0.00571009	0.0141657	0.0109187	0.0153014	0.0248408	0.00541245	0.0126282	0.0137468	0.0169824	0.0066633	0.0113131	0.0134681	0.0177597	0.0118421	0.00610012	0.00442099	0.0294222	0.0271973	0.0470669	0.0732249	0.0982359
0.00701417	0.0182656	0.0132498	0.00772021	0.016107	0.0272694	0.0149609	0.0121806	0.0080892	0.02194	0.0169332	0.016237	0.012282	0.0179582	0.00432421	0.0161103	0.00628629	0.0203985	0.0127683	0.0132672	0.0044038	0.0263003	0.00821656	0.00594155	0.00336071	0.0281457	0.00768897	0.00768931	0.015397	0.01144	0.00924323	0.0061452	0.00189455	0.0076022	0.0167348	0.0199472	0.011715	0.0134828	0.0181792	0.00648779	0.0119217	0.0306243	0.00280328	0.0028878	0.0137721	0.0170997	0.0280369	0.0800404	0.0937507	0.0987472
0.00791187	0.00807622	0.00834852	0.0127998	0.00979414	0.00334951	0.0245483	0.00756029	0.0101626	0.0118585	0.0210966	0.0127272	0.0158035	0.011968	0.0125113	0.0222667	0.0131602	0.0115617	0.0123358	0.0118128	0.0136277	0.00423177	0.00478867	0.0138105	0.00396464	0.00689249	0.00672561	0.0212869	0.0160762	0.015345	0.0099323	0.00734226	0.0148018	0.00490056	0.0211704	0.0151257	0.0164256	0.0115695	0.0025889	0.00581027	0.00599701	0.00738132	0.00867979	0.00724419	0.00640518	0.0221364	0.0407151	0.079447	0.108403	0.0921062
0.00648742	0.0241795	0.00470122	0.00982697	0.00832285	0.00206793	0.0213237	0.0118181	0.00986116	0.00638369	0.0218558	0.00985568	0.016235	0.00784092	0.00853541	0.0109773	0.00339316	0.0203957	0.0146981	0.00903007	0.0210275	0.0170204	0.0101057	0.0139732	0.0195213	0.0135727	0.00524334	0.00877635	0.0113223	0.00984188	0.0199565	0.0114059	0.00917567	0.00932143	0.0122378	0.00510571	0.0106126	0.0177768	0.0075735	0.0118567	0.0021418	0.0120685	0.0204554	0.0133201	0.00787614	0.013667	0.0480282	0.0654679	0.10352	0.125213
0.0232962	0.0086734	0.0126243	0.0110607	0.020054	0.0152135	0.001831	0.0133751	0.0148299	0.00746853	0.0235997	0.00406845	0.00496896	0.0188697	0.00384393	0.0153645	0.0165116	0.0140303	0.0115679	0.0190836	0.0235654	0.0220776	0.0232941	0.00994156	0.00718532	0.0113151	0.0133075	0.0110831	0.00453874	0.014648	0.00943921	0.0176422	0.018731	0.00565838	0.0108352	0.01519	0.0153861	0.0138266	0.0107025	0.00685804	0.0266632	0.0180847	0.00500559	0.0206044	0.00957676	0.0331059	0.0568946	0.0798335	0.103963	0.148217
0.0190963	0.012695	0.0145761	0.0173199	0.00451324	0.00714833	0.00868304	0.00837636	0.0159752	0.0139573	0.0108701	0.00552747	0.0170592	0.0111351	0.0259236	0.0162145	0.0114704	0.0146768	0.0102556	0.0136862	0.0219587	0.0138524	0.01098	0.000817874	0.00793951	0.0184251	0.00728205	0.0226477	0.0125089	0.0125296	0.00246307	0.00649089	0.0322179	0.00693203	0.00650881	0.00717011	0.017553	0.0151877	0.0142451	0.0134594	0.0103003	0.022247	0.0216274	0.0123498	0.00532308	0.0156607	0.0770841	0.0656589	0.0930411	0.144498
0.0112763	0.0171563	0.0168745	0.00902082	0.0133667	0.0208241	0.0224104	0.00946067	0.0150909	0.0277279	0.0177694	0.0137729	0.0030447	0.0189162	0.0171699	0.014504	0.0244905	0.0152867	0.00135385	0.0216489	0.00584034	0.0148386	0.00337701	0.00967937	0.0177687	0.00452978	0.0132285	0.00736334	0.0158742	0.00346073	0.0210517	0.0126367	0.000891685	0.0100808	0.00840123	0.00994507	0.0143982	0.0132788	0.0158322	0.01587	0.00672664	0.0131591	0.00653524	0.00231523	0.024209	0.0196268	0.0650081	0.0941121	0.130302	0.172312
0.0214192	0.00859067	0.00604598	0.0166096	0.0108026	0.00934492	0.00872205	0.00484919	0.00448918	0.0230614	0.0159741	0.0077969	0.0121678	0.0158843	0.0161374	0.0113898	0.0132241	0.0194283	0.0111321	0.00230607	0.0109225	0.0165698	0.00518505	0.00342946	0.0150582	0.0110618	0.0122086	0.0151431	0.0138565	0.00849373	0.0108841	0.0157182	0.00966061	0.008948	0.0222512	0.0035862	0.00773469	0.0159491	0.0145769	0.0197071	0.00160723	0.0196483	0.0126221	0.0127656	0.0262158	0.0520639	0.0761767	0.0790412	0.0875204	0.185181
0.00930409	0.00766198	0.00327085	0.015754	0.00853908	0.00868162	0.014232	0.019624	0.0260132	0.0162657	0.00805242	0.00531139	0.0126135	0.0217335	0.0182837	0.00821641	0.00715054	0.0100748	0.0120152	0.0182783	0.0191338	0.0213573	0.0108389	0.0198287	0.0141468	0.00746317	0.00431029	0.0259137	0.00731806	0.00496006	0.00538432	0.0186734	0.00705813	0.0145434	0.0204731	0.00197496	0.015717	0.0221758	0.0161049	0.0139173	0.00716246	0.0138933	0.00376728	0.0114403	0.0181466	0.0503567	0.0822496	0.0978193	0.1358	0.153054
0.0154862	0.0128768	0.00427437	0.0185681	0.00515557	0.0234863	0.00768976	0.0140831	0.00654664	0.0035132	0.00781137	0.0129718	0.0100684	0.0253661	0.00617078	0.0134364	0.0180415	0.013146	0.014968	0.00522093	0.00338133	0.00846239	0.00644214	0.0130452	0.0140823	0.00523046	0.0303408	0.0110535	0.0124256	0.00740834	0.0162299	0.00793608	0.0193004	0.00793933	0.0133107	0.013531	0.0189866	0.0111939	0.0192411	0.0230567	0.00607013	0.00991033	0.00211143	0.0220992	0.0268177	0.047171	0.0755727	0.101903	0.091645	0.138899
0.0290912	0.00356125	0.0303412	0.0263462	0.00724602	0.0130113	0.0172579	0.0119189	0.0221772	0.00923564	0.00879879	0.00142234	0.00672613	0.0170498	0.00638569	0.0108742	0.00457294	0.0153132	0.0163832	0.00361492	0.0169709	0.00616191	0.0153249	0.0183833	0.01099	0.00780175	0.00691609	0.00634309	0.0172862	0.0278109	0.0116197	0.00251709	0.00773495	0.0138016	0.00561965	0.0127486	0.0126411	0.0137982	0.00484569	0.0140724	0.00819058	0.00381114	0.00872332	0.0135264	0.0378877	0.0633156	0.086166	0.0968494	0.174534	0.167867
0.0204754	0.00751015	0.00616795	0.0146446	0.0189455	0.00892449	0.00812624	0.017636	0.0112104	0.00384917	0.00251565	0.00582936	0.0203088	0.0187706	0.00879061	0.0069903	0.013932	0.019643	0.00538674	0.0080188	0.02069	0.0139365	0.0221901	0.00108729	0.0171713	0.0121125	0.0114201	0.00289173	0.0196567	0.00333869	0.0111087	0.0229555	0.0167581	0.00843541	0.00983529	0.00484268	0.00137266	0.00826117	0.00811765	0.00994217	0.011617	0.00955883	0.00899273	0.00832754	0.0275193	0.0623021	0.0719484	0.122832	0.141493	0.146575
0.00576307	0.0044489	0.0118488	0.0111363	0.00890834	0.00457444	0.00491595	0.00437416	0.0160676	0.00917492	0.016805	0.0146691	0.0106913	0.0173997	0.00680644	0.0175236	0.0273072	0.00637019	0.0089991	0.00798181	0.0159483	0.0102757	0.0298263	0.0221709	0.00779078	0.0207936	0.0184829	0.0157895	0.0069448	0.0284511	0.00879961	0.0105978	0.0121877	0.0102656	0.0194671	0.0111683	0.0118066	0.00750799	0.00798571	0.0119372	0.00484499	0.013907	0.00408435	0.0128179	0.0250993	0.0506873	0.0968968	0.1172	0.178232	0.193744
0.0197691	0.0206125	0.00902651	0.0124806	0.0268143	0.0166833	0.00910536	0.0073312	0.00892572	0.00486898	0.00913544	0.0332394	0.004357	0.00631386	0.0115381	0.0107235	0.0171445	0.00970011	0.0129499	0.00688683	0.016934	0.0103071	0.0112528	0.0124077	0.00239702	0.016798	0.00570286	0.00935311	0.0125555	0.0116574	0.00905765	0.0117473	0.0106866	0.0134054	0.0267729	0.00128419	0.0106174	0.00892912	0.0113409	0.0223741	0.0126058	0.00685424	0.00406746	0.00824406	0.037727	0.0681647	0.127456	0.136909	0.139901	0.171387
0.0058136	0.00992876	0.00604598	0.00980472	0.00744301	0.0133883	0.0144086	0.0195489	0.0220193	0.0073959	0.00208507	0.0154233	0.00741832	0.00807434	0.0129079	0.012212	0.00451723	0.00768411	0.0169959	0.00733669	0.00808476	0.00967285	0.00749405	0.017925	0.0133802	0.0109551	0.00994702	0.00576811	0.00979567	0.00497279	0.00883368	0.00749556	0.0221151	0.0217506	0.00946182	0.00816593	0.00613773	0.00774421	0.0210576	0.0362819	0.0182399	0.022365	0.0215711	0.00737955	0.033195	0.0671454	0.103483	0.101777	0.198097	0.217955
0.0178082	0.00997947	0.0083068	0.0166542	0.0208098	0.00809801	0.00880279	0.0216693	0.0170793	0.0130479	0.00111434	0.0133375	0.00298037	0.00881213	0.00925887	0.0155931	0.0152023	0.00991776	0.00530929	0.00661886	0.00412603	0.0251157	0.00434372	0.0114038	0.00365528	0.00449627	0.00922108	0.030188	0.00288789	0.012541	0.0153347	0.00801142	0.010575	0.0180097	0.0152418	0.0156544	0.0117844	0.0128399	0.00169105	0.00833128	0.0111869	0.0187803	0.00988539	0.0301349	0.0744246	0.0782166	0.109989	0.161954	0.133341	0.212696
0.016507	0.01694	0.0208352	0.00636759	0.0043201	0.0152473	0.0136817	0.0152934	0.0085334	0.0205214	0.0109343	0.00479392	0.00946942	0.0122819	0.00930597	0.00672704	0.0205884	0.00648962	0.00712842	0.0204342	0.0057692	0.0222961	0.0178756	0.0108897	0.00206336	0.0159765	0.0128989	0.00720458	0.0175057	0.0173635	0.0151021	0.0198971	0.0181321	0.0151808	0.0101999	0.00504465	0.0317436	0.0112326	0.00959363	0.0265475	0.00851422	0.00607172	0.0103969	0.0108478	0.0475767	0.10904	0.103505	0.128353	0.181776	0.17929
0.0167758	0.00657218	0.0113145	0.0103041	0.0109491	0.0173026	0.0217632	0.00425605	0.00258958	0.0078035	0.00226014	0.0163821	0.0141476	0.0161585	0.0075327	0.0233396	0.00569593	0.00621032	0.014019	0.0130159	0.0113463	0.0144637	0.00966486	0.00710546	0.0280418	0.0207105	0.00588381	0.0108746	0.00496015	0.01742	0.00830254	0.0222189	0.00891665	0.0122682	0.0128981	0.00553824	0.00662766	0.0133602	0.0118954	0.00514829	0.00604525	0.00992964	0.00724643	0.0491216	0.0347414	0.099344	0.164321	0.206636	0.165716	0.229001
0.0115094	0.0156093	0.00797818	0.00166131	0.0186397	0.0127503	0.0184523	0.0150481	0.0104823	0.00642779	0.0147164	0.0143418	0.0120678	0.00447567	0.00856837	0.00193003	0.0100564	0.0123806	0.00613984	0.0217241	0.013412	0.0145213	0.00702157	0.0200522	0.00298276	0.0051039	0.015241	0.00948291	0.0120805	0.0205045	0.0159741	0.0193078	0.00522699	0.00348498	0.0152927	0.0177282	0.00732051	0.0178313	0.0188675	0.0151557	0.0142212	0.0201872	0.0206888	0.0182276	0.0693036	0.114914	0.139915	0.183809	0.200313	0.236364
0.0177602	0.00970867	0.0146729	0.0105055	0.020093	0.00543451	0.0218938	0.012641	0.00934447	0.0257696	0.0159994	0.00491114	0.0109288	0.0238375	0.0169159	0.0164787	0.0128086	0.0118651	0.00737455	0.0148566	0.00551184	0.00860107	0.0055634	0.0125869	0.00480697	0.0077026	0.00503331	0.0252849	0.00130388	0.00492528	0.0169215	0.00619942	0.00308795	0.01638	0.0163498	0.00635402	0.0251095	0.0181794	0.00802654	0.0151332	0.00390135	0.0232279	0.0273727	0.0476676	0.0790348	0.106411	0.178669	0.156626	0.192778	0.19317
0.0146934	0.0324332	0.00804728	0.0127006	0.0165032	0.0095121	0.019251	0.00896428	0.00465473	0.00921785	0.00777221	0.00903398	0.0262012	0.0201465	0.00705792	0.0179758	0.0120271	0.00206041	0.00554867	0.0131955	0.0196786	0.0096351	0.00692624	0.0104558	0.0112226	0.00928569	0.0169179	0.012949	0.00889665	0.00161162	0.0109857	0.00291433	0.0300157	0.0211275	0.0174195	0.00593531	0.0106732	0.0186052	0.00454246	0.00746029	0.0123473	0.0145592	0.0255376	0.0600421	0.0796528	0.125637	0.158026	0.206529	0.20902	0.294113
0.0100204	0.0072124	0.00555722	0.00414865	0.0156737	0.00547728	0.0214291	0.0108093	0.0225036	0.0121098	0.0125334	0.0133943	0.00632183	0.013627	0.00961341	0.0175788	0.0109263	0.0178156	0.0118315	0.0111048	0.00372829	0.0094245	0.0224844	0.0104662	0.0243599	0.00936164	0.0096111	0.00690165	0.00633479	0.0113466	0.0107998	0.00775805	0.00994772	0.0177728	0.0122185	0.0128897	0.018721	0.0171235	0.0115121	0.00658286	0.00154809	0.0183695	0.0242644	0.0713232	0.0950246	0.10671	0.173659	0.205299	0.192706	0.216641
0.0181447	0.0104181	0.023898	0.00901484	0.0242655	0.00872751	0.00483763	0.0133016	0.0116044	0.0108298	0.0248659	0.0105902	0.0249293	0.0156616	0.0144592	0.00808561	0.00302572	0.00738637	0.00946018	0.00404678	0.00908246	0.0103477	0.0287088	0.0156028	0.014648	0.0111763	0.0172173	0.0176412	0.0149166	0.0109965	0.00406232	0.00689873	0.0176778	0.0118353	0.0080878	0.00693962	0.00536197	0.0205628	0.0148745	0.00307013	0.00449323	0.0318012	0.0377611	0.0716533	0.10357	0.15325	0.164576	0.21062	0.223154	0.244154
0.00606822	0.0051373	0.0090221	0.0171667	0.0131498	0.00248124	0.000918557	0.0128925	0.0215399	0.01288	0.0119395	0.013991	0.00897846	0.00750515	0.0175081	0.00767265	0.0151555	0.0113015	0.00668605	0.009733	0.00361584	0.00662212	0.0106814	0.0151772	0.00379258	0.0252187	0.00906668	0.00370194	0.0196942	0.0123775	0.0148947	0.0125545	0.0106157	0.00532126	0.0093643	0.00221869	0.00323147	0.0117209	0.0110606	0.0143284	0.0147348	0.007302	0.0332297	0.0629716	0.108119	0.11223	0.183457	0.214429	0.301441	0.20453
0.022384	0.0162434	0.0176908	0.00609156	0.00376851	0.0135791	0.0275261	0.010352	0.0110868	0.0072008	0.0138502	0.0169076	0.0125015	0.0180755	0.0236214	0.00364221	0.00948461	0.0123295	0.0147444	0.00586591	0.0104633	0.0253384	0.00597237	0.0161101	0.0132942	0.0109542	0.00996561	0.000500615	0.0182303	0.01357	0.0154083	0.0174465	0.0155229	0.00260641	0.0192216	0.00918317	0.0149684	0.0170474	0.00713177	0.00932982	0.0253001	0.0347041	0.0565442	0.0907992	0.126281	0.149932	0.178125	0.211462	0.290327	0.300608
0.00782848	0.00604554	0.00910824	0.0212576	0.0107286	0.00510034	0.0125321	0.00755298	0.00791563	0.00551968	0.0114049	0.0194625	0.0128098	0.015103	0.0154263	0.00670346	0.0131536	0.0116628	0.0186688	0.00565885	0.00944864	0.00882188	0.0143679	0.00784348	0.0311429	0.00405324	0.0133194	0.0253054	0.016069	0.0054454	0.00730337	0.0104366	0.0197678	0.00429239	0.00843787	0.0144077	0.0315202	0.0154402	0.0233417	0.00626817	0.0294127	0.0139992	0.0478726	0.0643598	0.135849	0.139117	0.223597	0.250689	0.34511	0.30058
0.0236294	0.00666399	0.0035968	0.0121141	0.013039	0.0099336	0.011521	0.0155046	0.0178813	0.00604223	0.0117083	0.0157861	0.0105224	0.023463	0.00266886	0.0189033	0.0112464	0.0274266	0.00347633	0.0194927	0.0302768	0.00894667	0.0127739	0.0157435	0.0182997	0.0119066	0.0102797	0.0111527	0.00943566	0.0140961	0.0193114	0.0142621	0.00398091	0.0172384	0.006457	0.0234571	0.0173814	0.00071583	0.00600395	0.016905	0.0159222	0.0587411	0.0688826	0.100536	0.108666	0.152732	0.195258	0.249639	0.314166	0.313525
0.00898673	0.010795	0.020963	0.007686	0.0101609	0.00564281	0.00900518	0.0146135	0.0199645	0.0170225	0.00570308	0.0180468	0.0121734	0.0215926	0.00949853	0.0208582	0.0149651	0.0166677	0.00661779	0.00674955	0.0131078	0.0218301	0.010695	0.00529601	0.00653852	0.0242754	0.0184573	0.0134656	0.00643014	0.0335146	0.00141558	0.0115413	0.0200081	0.0249064	0.00592981	0.0148636	0.0112671	0.0159326	0.00122117	0.0136335	0.0249504	0.0473952	0.0744622	0.0852181	0.151363	0.15583	0.177185	0.208649	0.30108	0.319067
0.0107068	0.00764008	0.0162319	0.0157179	0.0171626	0.00321443	0.00191946	0.0158384	0.000926601	0.0120523	0.0194508	0.0203221	0.00994657	0.0135574	0.0135101	0.0156832	0.00617967	0.00584861	0.000880284	0.0226877	0.00787181	0.0122239	0.00749748	0.00988314	0.0165086	0.0106244	0.0204095	0.00487902	0.0140307	0.0161681	0.00989525	0.0108702	0.00899612	0.00389226	0.00825677	0.0105552	0.0189489	0.00250023	0.0160219	0.0124303	0.0270179	0.0716773	0.0705771	0.147341	0.149111	0.182208	0.218081	0.227778	0.274512	0.351798
0.0152088	0.0105837	0.0122684	0.0171428	0.0157644	0.0118555	0.010489	0.022382	0.0245331	0.0241025	0.017246	0.0196711	0.00552392	0.0174154	0.00637627	0.0175824	0.0120034	0.00974321	0.0112556	0.0180441	0.0181071	0.00752682	0.0168497	0.0230758	0.00674873	0.0209093	0.00894829	0.0165519	0.0102252	0.00345084	0.0142284	0.00897548	0.0220402	0.00372064	0.0237552	0.0132894	0.012098	0.00638378	0.00968672	0.0218731	0.0292372	0.0601259	0.123489	0.104191	0.147759	0.185518	0.218465	0.252619	0.242935	0.305621
0.00972485	0.0102408	0.00991819	0.0220514	0.0148346	0.0173809	0.00700431	0.0142971	0.00676565	0.0201736	0.0100656	0.0137228	0.00933721	0.00955396	0.0174831	0.00311752	0.0165674	0.0101999	0.00308587	0.0122645	0.017577	0.0183375	0.0120673	0.00441114	0.0176483	0.00688935	0.004574	0.00718715	0.0217592	0.0147319	0.00867218	0.00749386	0.00156128	0.00351373	0.00662234	0.00269915	0.0116274	0.00449365	0.00753089	0.014515	0.0152552	0.0897826	0.098036	0.157352	0.174778	0.188046	0.192264	0.25068	0.292706	0.311049
0.0132946	0.0142838	0.0107621	0.00892425	0.0137158	0.0114122	0.0234725	0.0033481	0.0225107	0.00635128	0.0136592	0.012178	0.00273286	0.00706334	0.0128093	0.0188358	0.0184954	0.0169662	0.0232319	0.0145584	0.0223106	0.01296	0.0164506	0.0130983	0.00790422	0.0141622	0.00596492	0.00655651	0.00746118	0.0141857	0.0218179	0.016872	0.00211859	0.0252815	0.0115058	0.0156276	0.00629232	0.0135335	0.00442899	0.0327346	0.0441826	0.0595562	0.102915	0.132015	0.155207	0.172667	0.258842	0.215229	0.267831	0.341131
0.0108817	0.0247046	0.00549728	0.0163717	0.00608353	0.0229388	0.00383332	0.0067359	0.0111274	0.0131185	0.0191097	0.0253914	0.00919086	0.0158219	0.0246444	0.015167	0.0126047	0.0185474	0.00887162	0.0104255	0.00484936	0.00870958	0.00627065	0.00811645	0.0206858	0.00762847	0.00569384	0.0060251	0.00686204	0.00506187	0.00687694	0.00519011	0.00789029	0.00946696	0.0377093	0.00767082	0.0121623	0.0198503	0.00984915	0.00403072	0.0480277	0.0845176	0.11435	0.126762	0.153521	0.193131	0.251255	0.235986	0.289536	0.314399
0.00318148	0.014398	0.0168789	0.003338	0.00661598	0.0132968	0.00998018	0.0171147	0.00367215	0.00724858	0.0142431	0.0207615	0.00759532	0.00296584	0.0159096	0.00578526	0.00366272	0.0189827	0.0116203	0.010856	0.00351691	0.00787859	0.0167568	0.0149285	0.0172654	0.0184248	0.0177664	0.0197611	0.0137916	0.00764754	0.00273695	0.00837335	0.0208328	0.0083688	0.0131382	0.00461654	0.00944994	0.00585684	0.00852332	0.0198145	0.0415111	0.073475	0.125554	0.13801	0.148011	0.208163	0.269108	0.274018	0.340407	0.328919
0.00669153	0.0162281	0.00773291	0.0193569	0.0113007	0.0108672	0.0418615	0.00333201	0.00931906	0.0132172	0.0117724	0.0234376	0.00497851	0.00153328	0.01108	0.00623331	0.011888	0.0144302	0.0094073	0.0104398	0.0214167	0.00431524	0.0209565	0.00989663	0.0125698	0.0204045	0.0112447	0.00748834	0.0143779	0.0161687	0.0149816	0.0199477	0.00807393	0.00614403	0.0178366	0.0133889	0.0163515	6.08e-05	0.00552367	0.0205558	0.0769862	0.100019	0.135607	0.167533	0.167316	0.215256	0.221502	0.269733	0.311941	0.359513
0.00294188	0.0147044	0.0285641	0.0168497	0.00452109	0.00384443	0.0249386	0.0202866	0.00773048	0.0149698	0.0151746	0.0288772	0.0208069	0.0164778	0.0247909	0.0125096	0.00919726	0.0150417	0.0164981	0.0185362	0.00655734	0.0170405	0.0103213	0.0107387	0.0129593	0.0120473	0.02039	0.0194472	0.0117408	0.0177955	0.00753185	0.0146181	0.0229845	0.0173765	0.0179252	0.0255996	0.00778012	0.0154945	0.0138939	0.0497375	0.050864	0.0846744	0.140943	0.149501	0.225794	0.229239	0.287182	0.304885	0.307877	0.39877
0.012242	0.00773625	0.0131085	0.0180151	0.00902418	0.00184848	0.00699164	0.0034795	0.0167465	0.0260336	0.00760417	0.00809332	0.0161134	0.0171257	0.0130013	0.0214955	0.0235801	0.0057079	0.00348489	0.0108775	0.0115566	0.0148954	0.0103913	0.00892274	0.00693506	0.0149948	0.0188549	0.00713591	0.0116267	0.0144801	0.0121997	0.00713528	0.0132807	0.019563	0.0169309	0.0252007	0.0083057	0.00271293	0.00868839	0.0433628	0.0632414	0.113729	0.150702	0.162842	0.212391	0.235655	0.251646	0.370948	0.385818	0.388432
0.0237885	0.0185165	0.0110807	0.0110311	0.00767346	0.0167737	0.00652354	0.023212	0.0188249	0.00735831	0.00312886	0.0120957	0.00677614	0.000116076	0.00642095	0.0196025	0.0109311	0.00873532	0.0125612	0.0166202	0.00967532	0.00532049	0.0130376	0.0129387	0.0163985	0.00991373	0.0177007	0.0189393	0.0138127	0.0236496	0.0150256	0.012026	0.017708	0.00737827	0.0126088	0.00484543	0.00439423	0.0110937	0.0151613	0.0465956	0.0536647	0.089525	0.14895	0.149029	0.229481	0.243658	0.28456	0.276599	0.357365	0.382781
0.0203552	0.0103753	0.0171871	0.013577	0.0273863	0.0239259	0.0232341	0.0175674	0.0201387	0.00373952	0.0145659	0.00565439	0.00476995	0.01018	0.0053968	0.0158531	0.01526	0.011011	0.00614595	0.0103875	0.0132097	0.0079887	0.0245773	0.0106775	0.0157527	0.00256921	0.0124217	0.00646357	0.0192134	0.00627852	0.00487774	0.0225749	0.0196245	0.00803572	0.0255679	0.0079803	0.0036413	0.00348298	0.0252642	0.0409528	0.0625824	0.107101	0.142965	0.176281	0.243175	0.235371	0.264677	0.357535	0.401525	0.411002
0.0114136	0.00284479	0.0187138	0.0172775	0.0100074	0.00598497	0.0120469	0.0146508	0.0106982	0.0149225	0.0141765	0.00423444	0.00687651	0.00882808	0.00454828	0.0272661	0.00317647	0.00802159	0.0180456	0.0116163	0.0194188	0.0126659	0.010716	0.013075	0.00936095	0.00734172	0.00794543	0.00791771	0.0280722	0.0117017	0.0060602	0.0159987	0.00418531	0.008289	0.0156209	0.00919509	0.0129639	0.0100085	0.0345592	0.0396156	0.0682666	0.0935175	0.144877	0.171872	0.230276	0.252559	0.247342	0.278935	0.357156	0.443881
0.0318942	0.0187175	0.00994575	0.0185171	0.00489164	0.00795517	0.00107662	0.0335723	0.00897423	0.012114	0.0215734	0.0183368	0.0308346	0.00743186	0.0141237	0.00666	0.0072478	0.00671259	0.0222671	0.0275143	0.00579258	0.0196261	0.00360152	0.0144472	0.0123918	0.0334564	0.00698821	0.0151111	0.00548653	0.00971507	0.00655877	0.0143512	0.0164704	0.00384908	0.00323715	0.0114256	0.0137183	0.015677	0.0319016	0.03982	0.0909414	0.131691	0.164457	0.211663	0.223426	0.243581	0.282361	0.327805	0.373939	0.387974
0.00681935	0.00685977	0.01536	0.0190639	0.0124963	0.0163357	0.0213593	0.00859996	0.00477243	0.0149523	0.0100342	0.00790529	0.0112579	0.0185071	0.0107097	0.0160025	0.0127291	0.0103006	0.0122426	0.00202908	0.0134765	0.013358	0.00831424	0.0166588	0.00658776	0.0131233	0.0181106	0.017903	0.00577084	0.009586	0.00549623	0.0140383	0.0161937	0.0128374	0.00394392	0.00982138	0.0139314	0.000769671	0.0258058	0.0611629	0.0877444	0.121837	0.127981	0.198944	0.280501	0.253315	0.203325	0.324551	0.40327	0.525897
0.00521819	0.00539875	0.00797703	0.00973112	0.00515774	0.00908675	0.0187757	0.0110567	0.00811103	0.015194	0.00361737	0.0106964	0.011921	0.00602119	0.00314165	0.00936826	0.0104847	0.0168452	0.0120674	0.0244702	0.0165098	0.00402718	0.0107803	0.00658259	0.0106666	0.00964035	0.0211603	0.0120315	0.00636805	0.0135528	0.00581579	0.0232884	0.00955813	0.0106957	0.0064747	0.0155861	0.0164513	0.0121387	0.0188362	0.0836691	0.0675493	0.138	0.132923	0.203728	0.251992	0.262712	0.268756	0.304522	0.364827	0.467002
0.0217191	0.0184904	0.0226881	0.0131329	0.00519909	0.0143454	0.0188896	0.00777168	0.0039881	0.00588088	0.0187555	0.0313611	0.0108283	0.0046017	0.0173778	0.010861	0.0139806	0.0137501	0.00710883	0.0100961	0.00372706	0.0226277	0.0156351	0.010615	0.0116757	0.0234236	0.0166821	0.0189784	0.019243	0.0165552	0.0141571	0.0167403	0.0203178	0.0080198	0.0154331	0.00680807	0.0154584	0.00782855	0.020137	0.0484671	0.1006	0.144535	0.122833	0.212631	0.277211	0.29163	0.278981	0.350547	0.368879	0.428574
0.00339263	0.00575167	0.0124771	0.0185032	0.0181218	0.0195142	0.0134672	0.0109039	0.0116865	0.0106384	0.0153041	0.0138136	0.0169317	0.00458183	0.0131012	0.0212597	0.0131725	0.0137113	0.0113008	0.0233222	0.00546761	0.00998023	0.00782412	0.0070577	0.0190509	0.0102537	0.0058568	0.00759427	0.00667236	0.0140407	0.0154989	0.00918838	0.0179193	0.0197335	0.00767791	0.0163876	0.0163543	0.0180354	0.0155505	0.047163	0.0779213	0.123687	0.171611	0.185935	0.217806	0.277207	0.267373	0.3487	0.412503	0.429808
0.0184357	0.00961474	0.00791235	0.0228434	0.00173985	0.0204441	0.0235071	0.00396232	0.00851487	0.0143816	0.0137928	0.0098591	0.0129339	0.0164609	0.00849579	0.00888482	0.00939093	0.0274795	0.0134842	0.00512243	0.0038319	0.00989684	0.0125533	0.01608	0.0128499	0.00674718	0.0253421	0.0109812	0.0200739	0.00207103	0.0070329	0.0136931	0.00508173	0.0089947	0.0188559	0.0144617	0.00184056	0.0201879	0.0383529	0.0424495	0.0801779	0.118448	0.144543	0.218027	0.238934	0.264673	0.365164	0.29865	0.37758	0.488139
0.0143381	0.0117102	0.0190523	0.00712415	0.0189824	0.0118442	0.0148177	0.00610825	0.00699273	0.0134539	0.0106057	0.00645667	0.00377713	0.0019996	0.00684022	0.00292036	0.0166721	0.0178993	0.014477	0.0129115	0.0214753	0.011668	0.00805734	0.0155234	0.00643512	0.01593	0.0186791	0.00195262	0.0145068	0.0164656	0.0174085	0.00391531	0.00655312	0.0193544	0.0201509	0.0150186	0.00930435	0.0134015	0.0414921	0.0758641	0.0887486	0.105939	0.150111	0.199831	0.231918	0.243273	0.302561	0.42978	0.387721	0.449623
0.0206752	0.0166132	0.0227086	0.00322034	0.00849014	0.0225112	0.00599382	0.00721441	0.0151911	0.0195006	0.00980054	0.0127171	0.0248271	0.0122367	0.013989	0.0100273	0.0071308	0.0074929	0.0182045	0.0144851	0.0117281	0.00600918	0.00310042	0.0145918	0.00886825	0.0164528	0.00984601	0.00733039	0.0245215	0.0183551	0.00419916	0.00626836	0.0148153	0.00593026	0.00414731	0.0184176	0.0001698	0.0185723	0.0204067	0.0550597	0.0873781	0.0989699	0.102968	0.200758	0.232171	0.285531	0.298526	0.312685	0.426897	0.554802
0.010116	0.00871932	0.0116574	0.00731065	0.022202	0.0071042	0.0195332	0.0179518	0.00385487	0.0118121	0.00814456	0.010462	0.0259303	0.0106817	0.0152674	0.0248849	0.0146561	0.00311677	0.00865597	0.0180376	0.0147993	0.0196366	0.00935462	0.0100037	0.00457519	0.0148471	0.0130111	0.0144099	0.0178268	0.0179813	0.0246859	0.011451	0.0144803	0.0312441	0.00985286	0.0123521	0.00777575	0.0187378	0.0440575	0.0651483	0.101799	0.136748	0.144005	0.157712	0.228389	0.250742	0.308311	0.36757	0.365011	0.467344
0.00728208	0.018308	0.0254389	0.0145485	0.00500796	0.00619837	0.00305719	0.0184675	0.0123144	0.0110953	0.0113495	0.00582847	0.01537	0.00734218	0.0121419	0.0121497	0.0015522	0.029597	0.00952055	0.0117321	0.0181173	0.0181295	0.00555013	0.00843069	0.0150359	0.0231651	0.0125659	0.0134337	0.00845101	0.00632964	0.00322569	0.0139246	0.0169978	0.00289987	0.0111998	0.0070353	0.00457769	0.00726523	0.0354725	0.0479773	0.0514558	0.12486	0.125956	0.200683	0.265222	0.261127	0.337819	0.383413	0.391472	0.432204
0.010874	0.0209292	0.0169425	0.00841805	0.0162254	0.0326956	0.00319354	0.00142883	0.0117033	0.0156737	0.0172486	0.0183364	0.0178422	0.00857853	0.00863259	0.00595651	0.0101689	0.00875734	0.00566466	0.00650913	0.0197134	0.0192007	0.0213084	0.0135409	0.00580556	0.00684367	0.00935676	0.0198561	0.00338928	0.0263213	0.00614394	0.00297789	0.00335503	0.018809	0.011699	0.0020433	0.00940592	0.013431	0.0458026	0.064373	0.0993511	0.154924	0.145151	0.185499	0.224341	0.260411	0.34659	0.432514	0.356141	0.299373
0.0205487	0.0260925	0.0169048	0.00901524	0.00695125	0.0171513	0.00903895	0.0103495	0.0139152	0.00933982	0.00827466	0.0121547	0.0133514	0.00205797	0.00845786	0.0154651	0.0251099	0.00574934	0.0157825	0.0119807	0.0116165	0.0223893	0.0212567	0.0157333	0.00517491	0.0243923	0.00662001	0.0184665	0.0112489	0.0175515	0.023869	0.0103955	0.0106749	0.0136099	0.0179124	0.019444	0.0126078	0.0215017	0.0462649	0.0528401	0.0715739	0.151587	0.16286	0.182499	0.212315	0.295987	0.308773	0.437472	0.386452	0.413445
0.0196242	0.0105714	0.00797942	0.00548134	0.0252404	0.00501873	0.00979183	0.00131809	0.00384885	0.0134271	0.00778489	0.016411	0.00219235	0.026849	0.00543248	0.00699025	0.0248167	0.0111803	0.00697184	0.0275803	0.00448806	0.00970911	0.00168068	0.0181685	0.00784372	0.00697287	0.00965168	0.0115936	0.0128727	0.0134442	0.0146442	0.00881601	0.0147807	0.0108324	0.00254057	0.0180628	0.000232469	0.0226735	0.0354956	0.0624877	0.0988448	0.119559	0.156853	0.207534	0.29335	0.289321	0.311934	0.338614	0.335679	0.49083
0.0173731	0.0148357	0.00537538	0.0129868	0.00706918	0.0104607	0.012773	0.00956319	0.0227425	0.0084103	0.0111356	0.0188002	0.00977021	0.0110826	0.0124852	0.0257334	0.0209031	0.00919499	0.0135724	0.00245922	0.00772519	0.00451389	0.0129903	0.0183854	0.0340984	0.0143789	0.00688294	0.0132291	0.0177699	0.0112671	0.0164489	0.0114768	0.0133278	0.00727793	0.0179656	0.00215912	0.0150986	0.00756381	0.0582492	0.0276368	0.103064	0.131388	0.190743	0.168006	0.236346	0.307809	0.407569	0.327404	0.317507	0.375145
0.00521893	0.01629	0.015522	0.00418747	0.0156964	0.00714237	0.0211859	0.0152266	0.0143221	0.0213364	0.00441154	0.0196206	0.0105326	0.00973708	0.0229422	0.000230155	0.035924	0.00685294	0.0161985	0.018536	0.0197944	0.014074	0.0115177	0.0225872	0.00790656	0.018799	0.0189581	0.00582614	0.00270295	0.0240393	0.00809387	0.0158052	0.0130324	0.0168887	0.0112191	0.00181118	0.00486253	0.0275921	0.0329594	0.0445927	0.110354	0.114397	0.181417	0.188466	0.277653	0.318465	0.352325	0.374361	0.356399	0.421822
0.0177554	0.0130044	0.0141126	0.0185928	0.0134239	0.00229879	0.00600862	0.00951578	0.00753254	0.0126487	0.0191734	0.00570251	0.0115221	0.0171176	0.00822301	0.0155547	0.00628034	0.00284603	0.0174696	0.00207238	0.0102248	0.00355193	0.0217343	0.013394	0.0073411	0.0141473	0.0124586	0.0156378	0.0200529	0.00884777	0.0158845	0.0142717	0.0155349	0.026551	0.0250928	0.00638646	0.0182825	0.0297036	0.0380052	0.0543076	0.0793622	0.150222	0.141966	0.206882	0.264688	0.355553	0.393932	0.367306	0.276755	0.353947
0.0152513	0.0105884	0.00389562	0.0105009	0.00511666	0.00556014	0.0175134	0.0145885	0.0159171	0.0171325	0.0303019	0.0180021	0.0118838	0.0132231	0.0107207	0.0132393	0.0203048	0.0174494	0.0165141	0.0270676	0.0156729	0.0178807	0.00280953	0.00861913	0.0187034	0.0206246	0.0134821	0.00585883	0.0108479	0.0247289	0.0162697	0.00270005	0.0110923	0.00367222	0.00456884	0.021739	0.0103583	0.0443465	0.0708634	0.0703346	0.0953224	0.139082	0.159794	0.22512	0.239631	0.38097	0.413212	0.462872	0.414845	0.36202
0.00933249	0.0198456	0.0213033	0.0283231	0.0043862	0.0047697	0.0121461	0.0236853	0.00417235	0.0148724	0.00532025	0.00407605	0.0163122	0.0131864	0.0111942	0.0216644	0.00893626	0.00485059	0.00991155	0.00457197	0.0119183	0.00980959	0.0112859	0.00457088	0.0073432	0.00979594	0.00771345	0.0134249	0.0139899	0.00364568	0.0153676	0.00410864	0.00725001	0.017838	0.0146152	0.0190003	0.00719137	0.0230632	0.033384	0.0577697	0.0790247	0.142622	0.190847	0.234706	0.253331	0.346507	0.484872	0.514068	0.52946	0.520254
0.015461	0.0153105	0.0070671	0.00765753	0.0219797	0.0132683	0.00249293	0.00542851	0.00473099	0.0182323	0.0227294	0.0101482	0.00420808	0.00676594	0.00740491	0.0132459	0.0121746	0.00789977	0.0121701	0.0132023	0.0160887	0.00710844	0.0157427	0.0203214	0.0129686	0.00377519	0.00371113	0.0107079	0.0206186	0.00937424	0.00439688	0.00295948	0.0157204	0.00345082	0.0153798	0.00796334	0.011326	0.0238992	0.0563955	0.0492443	0.0811903	0.131907	0.145529	0.193238	0.258122	0.318281	0.457739	0.547961	0.584461	0.551692
0.0143688	0.0119101	0.00865368	0.00644467	0.0160227	0.00349233	0.015826	0.0116378	0.00413651	0.0104157	0.00203902	0.0233376	0.00673017	0.011153	0.0110775	0.0141937	0.011565	0.00609557	0.0217488	0.0160836	0.0117893	0.0171889	0.00450583	0.0175925	0.0155468	0.0208181	0.0095971	0.00571821	0.0169047	0.0122025	0.0215885	0.0149298	0.0107707	0.0154806	0.0147053	0.0090338	0.017393	0.0229586	0.0406656	0.0428815	0.0910026	0.118597	0.147272	0.213409	0.200176	0.293696	0.348937	0.399785	0.444726	0.460457
0.0256201	0.0114073	0.0130299	0.00956403	0.00963168	0.0242565	0.0121914	0.0132525	0.00626502	0.0118252	0.0012978	0.0143144	0.0196528	0.0196879	0.0199617	0.0116756	0.0102635	0.0110799	0.0155195	0.0175519	0.0306015	0.00347964	0.0039638	0.0162466	0.0179909	0.0103778	0.00713019	0.0213326	0.0186812	0.00369618	0.0191916	0.0107092	0.00774006	0.00592978	0.00768468	0.00541448	0.0142554	0.0111487	0.0449549	0.0619365	0.0735127	0.119868	0.167611	0.192814	0.248774	0.293733	0.284013	0.233301	0.30024	0.401507
0.0186308	0.00188922	0.010844	0.00694732	0.0209714	0.00302618	0.00944784	0.00644883	0.0140864	0.0220435	0.00558552	0.0076254	0.00461526	0.0131753	0.0180753	0.00225185	0.0187769	0.00910072	0.0180793	0.00746125	0.00640509	0.0205702	0.0155151	0.00386506	0.018886	0.00696061	0.0220904	0.000735592	0.00790969	0.0277556	0.00402123	0.00632791	0.0107769	0.0114274	0.0180652	0.0115159	0.00523878	0.0439486	0.0437523	0.052463	0.0729719	0.122209	0.137872	0.235737	0.239475	0.272523	0.303287	0.340841	0.428029	0.463976
0.021904	0.00233596	0.0157946	0.00380212	0.0119385	0.00519265	0.0224547	0.0128496	0.0196539	0.0156633	0.00685861	0.016336	0.0101205	0.0127663	0.0157638	0.0168096	0.00856857	0.00909487	0.00998083	0.0128687	0.0101239	0.0103453	0.012657	0.015783	0.0149413	0.0074232	0.0109278	0.00429422	0.0143862	0.0153517	0.0196561	0.0130507	0.0120897	0.0218646	0.00530018	0.014948	0.0122339	0.0203187	0.0113379	0.0711702	0.0900958	0.139314	0.187658	0.181365	0.253711	0.257469	0.252607	0.291346	0.368396	0.453025
0.0101906	0.00939455	0.0130934	0.00322527	0.00905901	0.0210553	0.0127946	0.0160999	0.0175064	0.0158358	0.00419521	0.0079251	0.0104331	0.0109346	0.0114764	0.00993263	0.0158381	0.0117209	0.0170941	0.0146208	0.00489779	0.00346895	0.00396955	0.00928864	0.0125691	0.0218017	0.0171226	0.00995898	0.00518876	0.016571	0.010846	0.00883341	0.0188282	0.0127726	0.0115238	0.00774538	0.0141098	0.0168545	0.0520323	0.0580484	0.0906935	0.147446	0.1649	0.218517	0.247599	0.285166	0.292789	0.341558	0.440682	0.446366
0.017361	0.0122647	0.000727131	0.0152365	0.0246544	0.0119458	0.011143	0.0122136	0.0051402	0.00141434	0.0131845	0.00876261	0.0134184	0.0203619	0.0278608	0.0116803	0.013672	0.00889517	0.0133892	0.0177145	0.0217755	0.0101922	0.00282826	0.0125691	0.00932853	0.0263439	0.0114238	0.0116474	0.00911909	0.00768424	0.0135512	0.0147804	0.0166395	0.011584	0.00408425	0.0153081	0.0121461	0.0110557	0.0254029	0.0697174	0.123015	0.13191	0.138508	0.192581	0.220831	0.230142	0.332885	0.314829	0.37472	0.472189
0.0195075	0.0169625	0.0086496	0.0167946	0.005712	0.0190034	0.0150469	0.021483	0.00850184	0.00558074	0.00465079	0.0192368	0.0113601	0.00622029	0.00252611	0.019466	0.018574	0.0117305	0.00701994	0.0150704	0.0103045	0.0139721	0.0111524	0.0137954	0.00730728	0.0111815	0.00927399	0.00898991	0.0199861	0.0125249	0.0162653	0.00522583	0.0240892	0.0126716	0.016806	0.0190307	0.0114688	0.00598427	0.0439137	0.0458197	0.0892619	0.123091	0.155089	0.20281	0.258004	0.318695	0.279988	0.272823	0.359639	0.365356
0.0158989	0.00109413	0.0105293	0.0143319	0.0173085	0.0197304	0.00266101	0.0139953	0.00823409	0.0112799	0.0186551	0.0084129	0.0182323	0.0103566	0.0126392	0.0192722	0.00407527	0.0119316	0.0160828	0.00345454	0.0196161	0.0131965	0.018947	0.00637207	0.0218254	0.0148219	0.0041122	0.00360493	0.0137066	0.00150878	0.00152976	0.014629	0.00665167	0.010025	0.000986677	0.0123592	0.00671088	0.00269753	0.019092	0.0862118	0.0985856	0.112807	0.143194	0.141421	0.159157	0.235065	0.284203	0.334909	0.316775	0.425311
0.0157361	0.00758194	0.0221039	0.00860076	0.0131823	0.0141243	0.00424468	0.0102894	0.0214801	0.00649568	0.0150729	0.0129375	0.0115217	0.0100041	0.0113222	0.0123799	0.0085648	0.0168703	0.0219935	0.0159318	0.0176797	0.0133548	0.0119521	0.0198157	0.0101516	0.0127207	0.0138616	0.0130241	0.00741726	0.01972	0.00454479	0.00692455	0.031903	0.0112377	0.0167078	0.0233962	0.00969399	0.00583718	0.0187852	0.0612548	0.0934367	0.104606	0.154518	0.18955	0.208821	0.260153	0.301963	0.324358	0.304094	0.390146
0.00762613	0.0210871	0.00263965	0.012782	0.00957881	0.00998723	0.0195835	0.00484293	0.020328	0.0162137	0.0177714	0.015269	0.0119506	0.0263942	0.0123934	0.0138542	0.0122879	0.00655051	0.00986961	0.0101853	0.00748969	0.00635238	0.00435183	0.00385197	0.0144406	0.00876048	0.0215517	0.010631	0.00371892	0.0105127	0.00376012	0.0099341	0.0106995	0.00430692	0.0216043	0.00253588	0.0251423	0.0100159	0.02366	0.031032	0.0648778	0.109836	0.126677	0.180972	0.194038	0.268392	0.274216	0.289516	0.342542	0.414638
0.0046121	0.0106595	0.0280648	0.0192276	0.0188267	0.0121375	0.00862318	0.00686332	0.0103034	0.00776625	0.0114708	0.0192495	0.0160002	0.01063	0.0189061	0.0116283	0.0117501	0.0061132	0.00292876	0.00333421	0.013238	0.00548427	0.00563149	0.0123927	0.00875972	0.0171056	0.00969647	0.0168662	0.00808515	0.0143577	0.00557577	0.00612275	0.0044363	0.0278377	0.0127053	0.0121813	0.00610629	0.0058435	0.0182499	0.0621628	0.0880126	0.120564	0.126597	0.168896	0.172122	0.223943	0.261254	0.332575	0.308533	0.355776
0.0111296	0.00889702	0.0162328	0.00208961	0.0104608	0.00702892	0.0152692	0.0176076	0.00678946	0.00469585	0.0212389	0.0116293	0.0202539	0.0129592	0.0248213	0.00560945	0.0132614	0.0113196	0.0147607	0.0187032	0.0122635	0.0131205	0.0265999	0.0157605	0.0183663	0.0195789	0.00642214	0.0198986	0.0104594	0.013138	0.0151996	0.0072752	0.0140242	0.00278304	0.0133938	0.0102864	0.0102778	0.0125449	0.0237047	0.052086	0.0510849	0.0861507	0.142716	0.157056	0.217928	0.230517	0.266302	0.294976	0.339437	0.373474
0.00828711	0.0172213	0.00493545	0.0097702	0.00725785	0.0158608	0.0215626	0.0218557	0.0191546	0.0299108	0.0205038	0.00665597	0.0100229	0.008799	0.00972658	0.010847	0.0130979	0.0117552	0.0163973	0.0255628	0.0078134	0.0121811	0.0163184	0.0158332	0.0183396	0.0087902	0.00907762	0.0163967	0.0130863	0.0215953	0.0135425	0.0270024	0.00806974	0.0123536	0.0104744	0.00844448	0.0056714	0.0153886	0.0189717	0.0455518	0.0561943	0.103092	0.139911	0.126667	0.159211	0.203645	0.24473	0.286753	0.322107	0.340558
0.0241052	0.00353403	0.00414152	0.00876548	0.00277381	0.0202181	0.0175081	0.00731039	0.0251415	0.0210703	0.0131546	0.0243023	0.013554	0.0152682	0.0137615	0.0139038	0.00991806	0.0123224	0.0100717	0.0111521	0.00890851	0.00099816	0.0165554	0.0168802	0.00984066	0.0114762	0.0155419	0.0175951	0.0140041	0.014627	0.0170604	0.0163039	0.010075	0.0151174	0.0157955	0.00858041	0.0114719	0.00219362	0.0172457	0.0346275	0.0659224	0.0965407	0.12091	0.159714	0.195866	0.215668	0.237879	0.257196	0.337566	0.404256
0.0194068	0.0222243	0.00640091	0.0258659	0.00701939	0.0243125	0.00650457	0.0169164	0.00662195	0.00914775	0.0064066	0.00556484	0.0115779	0.0207162	0.0112912	0.0226498	0.0141232	0.0083348	0.0054836	0.00401813	0.0101288	0.0197882	0.0223581	0.0173003	0.00733459	0.00995191	0.0160613	0.0118285	0.0195677	0.00249114	0.0115084	0.0121552	0.0278715	0.0110749	0.00421176	0.0272598	0.012045	0.00228577	0.0110088	0.0410114	0.0441309	0.0817066	0.0971877	0.144563	0.176432	0.206452	0.2372	0.267678	0.353892	0.32212
0.0106065	0.0116123	0.0148214	0.00807299	0.0144335	0.0028742	0.00376776	0.00749036	0.0122248	0.0115684	0.00869714	0.0130754	0.00960741	0.0234474	0.00821072	0.0129155	0.0101271	0.00345388	0.00493586	0.00932434	0.0109843	0.00752919	0.0140792	0.00865155	0.00458993	0.0140805	0.0035724	0.0243191	0.0162577	0.0175792	0.00628505	0.00877459	0.0139404	0.023377	0.013501	0.000839941	0.00617321	0.00207407	0.00362097	0.0115506	0.0381629	0.0757147	0.101733	0.12887	0.170568	0.199389	0.222684	0.269123	0.295475	0.317149
0.0201905	0.00187013	0.0226074	0.0125364	0.0173074	0.00385158	0.0226964	0.00577946	0.010002	0.0202288	0.0112197	0.0178178	0.0124375	0.00626356	0.00458404	0.0133167	0.0230412	0.0129387	0.00643243	0.0222411	0.0175469	0.0113196	0.0189868	0.0109046	0.00915037	0.00217514	0.0106378	0.00962844	0.0150528	0.00467444	0.00667301	0.0175552	0.0136565	0.0100267	0.0303564	0.0149114	0.00740744	0.0129957	0.00997461	0.0300911	0.0627464	0.0517942	0.0987641	0.125848	0.127497	0.155715	0.191658	0.248861	0.312293	0.279393
0.015891	0.0139282	0.00601677	0.0159963	0.0288787	0.0167152	0.00489692	0.0100451	0.016889	0.0163641	0.0166366	0.00821039	0.00846483	0.0167859	0.0103077	0.00453585	0.0178133	0.0105332	0.00691752	0.0185008	0.0129434	0.0106994	0.00939059	0.0215938	0.0102139	0.0114189	0.011206	0.00972297	0.0123985	0.0161794	0.0159588	0.0196276	0.00575816	0.0136031	0.0149591	0.0111476	0.0140061	0.00168327	0.0103906	0.00348902	0.0365017	0.0536062	0.0788826	0.0991126	0.109874	0.154223	0.223419	0.257494	0.281504	0.316025
0.0103738	0.0171126	0.00960931	0.0153562	0.0107032	0.0107376	0.0121693	0.0157739	0.00745346	0.0110237	0.0104598	0.00509459	0.00999862	0.00102015	0.0187458	0.00710101	0.0123971	0.0158268	0.0100875	0.0208205	0.00972652	0.018703	0.0169202	0.0148146	0.0044117	0.0146136	0.00179106	0.0153729	0.0301944	0.0120201	0.00903133	0.0118076	0.0115581	0.00763476	0.0184149	0.0206053	0.00608042	0.0282154	0.0105522	0.00647811	0.0191245	0.0595167	0.0835716	0.0735272	0.143579	0.142581	0.19595	0.251039	0.267524	0.32979
0.0167261	0.000591842	0.0145128	0.0139991	0.0211423	0.0299683	0.018267	0.0197321	0.00632214	0.0198174	0.0142921	0.00317129	0.00765484	0.0042284	0.0179806	0.0239832	0.00631716	0.00581357	0.0115652	0.0204295	0.0289131	0.00577066	0.012727	0.0173993	0.0117769	0.0232426	0.00949136	0.00364625	0.00597101	0.021554	0.00539454	0.00971661	0.00919125	0.00896632	0.0183219	0.0124296	0.024324	0.0165038	0.01579	0.00948748	0.0488494	0.033875	0.0517235	0.0737654	0.10299	0.167203	0.158887	0.175729	0.283327	0.248936
0.00651381	0.0114975	0.0169813	0.0192611	0.0131188	0.00343352	0.00598388	0.0113699	0.000430845	0.00850215	0.0184531	0.0108784	0.022024	0.0120957	0.0167869	0.00968465	0.0133021	0.0271919	0.015676	0.0068199	0.00757874	0.0178225	0.0182368	0.0145339	0.0157139	0.0160098	0.0246064	0.00627427	0.0173432	0.0132116	0.0148276	0.014835	0.028352	0.0108054	0.0111584	0.0172287	0.0141062	0.0199356	0.0042796	0.0096039	0.0227378	0.0592524	0.0861992	0.0824168	0.0964534	0.102514	0.162813	0.206292	0.250539	0.254882
0.00856124	0.00285032	0.00597758	0.0110221	0.0165427	0.00589197	0.0123654	0.00896326	0.0137063	0.0189101	0.00428981	0.0115932	0.0156838	0.00694132	0.00663878	0.0198032	0.00857832	0.0175507	0.00965154	0.0074158	0.0131042	0.0194571	0.0138413	0.0180359	0.0149127	0.00745261	0.0155631	0.00909485	0.0128379	0.0330809	0.00818534	0.0159357	0.0159218	0.0102766	0.0227029	0.00896515	0.019985	0.0173021	0.00682768	0.00998657	0.0171226	0.03742	0.0231284	0.0630983	0.0972218	0.0975379	0.146136	0.208748	0.237382	0.247693
0.0140321	0.0163034	0.0248626	0.0174063	0.0211724	0.0125169	0.0276026	0.010404	0.00607591	0.0200056	0.0160865	0.0136795	0.00781935	0.00983829	0.0205322	0.00848869	0.0163054	0.01265	0.0158721	0.0260348	0.0114716	0.010617	0.0129198	0.0252939	0.019522	0.0064076	0.0223503	0.00821144	0.00774771	0.00475975	0.0114944	0.00963527	0.0264578	0.0129339	0.00819247	0.0074618	0.00964488	0.0193663	0.012733	0.00337434	0.0146297	0.0424725	0.0742628	0.0421764	0.0878627	0.105049	0.191226	0.20928	0.181879	0.188191
0.0138106	0.0256877	0.00298763	0.00236772	0.0150791	0.0282253	0.0125203	0.018628	0.002886	0.0178988	0.00509637	0.0118596	0.00174191	0.0114041	0.0226045	0.0130599	0.0029486	0.00626471	0.0190568	0.00620223	0.0110775	0.00759054	0.0244416	0.0283074	0.00159028	0.0105904	0.00576522	0.00713479	0.0083447	0.00487681	0.00772882	0.0114214	0.0169677	0.0102651	0.00833832	0.00219431	0.00781466	0.0166424	0.0113669	0.0150897	0.0109138	0.0350698	0.0302458	0.0809029	0.0676927	0.100795	0.140416	0.151421	0.198261	0.219651
0.0186346	0.00538137	0.00774531	0.0142656	0.00392094	0.003464	0.00228574	0.00862835	0.0245636	0.00333936	0.0180088	0.0170515	0.00951247	0.0152529	0.0146364	0.0110392	0.00945525	0.0147479	0.00923796	0.0131959	0.00815369	0.0113679	0.00367839	0.00706122	0.0236855	0.0154173	0.00340876	0.0221565	0.0173348	0.0184713	0.0206648	0.0157346	0.0105272	0.00853552	0.0188888	0.0163819	0.0071876	0.00482347	0.0115123	0.00704235	0.00472089	0.0224097	0.0646469	0.0523778	0.0659752	0.0910747	0.124002	0.140181	0.158269	0.22453
0.0161643	0.00674744	0.00889313	0.0106583	0.00652176	0.00872301	0.00609367	0.00225568	0.0193759	0.010336	0.0140841	0.0175918	0.00392568	0.0133903	0.0167282	0.0119762	0.0213122	0.030579	0.0202466	0.0125122	0.00383889	0.0160242	0.00183326	0.0187424	0.0171395	0.00550558	0.0110813	0.012332	0.023016	0.00308652	0.0183422	0.00747556	0.0184738	0.0142302	0.0065522	0.0152223	0.0129144	0.011999	0.00850089	0.0118297	0.00476516	0.0194495	0.0215161	0.0738546	0.0752864	0.0899181	0.111262	0.147469	0.203146	0.231361
0.0191828	0.0142295	0.00648026	0.00705542	0.0141742	0.0082658	0.00541392	0.0153094	0.0172968	0.0122425	0.00381807	0.0148016	0.0182945	0.00387373	0.0222747	0.0132772	0.0199167	0.00959632	0.0218329	0.0121118	0.0269897	0.00478836	0.017662	0.0130278	0.00467001	0.0277647	0.0129494	0.0183037	0.00726009	0.00531174	0.0155625	0.014597	0.00583901	0.0167224	0.011454	0.005717	0.0158047	0.0137136	0.00861985	0.0148026	0.0135758	0.00340032	0.0196224	0.0314462	0.0574045	0.0770386	0.101418	0.146575	0.14838	0.17477
0.0090255	0.0126076	0.019796	0.00557499	0.019445	0.0124324	0.0162646	0.011777	0.0159689	0.00894693	0.00759868	0.0194031	0.0179632	0.0087328	0.010382	0.00415742	0.021506	0.00849455	0.019872	0.00691156	0.00852324	0.0215521	0.00955545	0.0166218	0.00360564	0.00725466	0.00754407	0.00546857	0.017721	0.00626956	0.0159827	0.0170457	0.0150188	0.00779446	0.00928052	0.0188345	0.034005	0.0119253	0.0165482	0.0237218	0.00320583	0.00698779	0.0181009	0.0165787	0.0453858	0.0725663	0.079462	0.124783	0.225245	0.210319
0.00985892	0.0166183	0.00569203	0.0143236	0.00759041	0.00987172	0.0210774	0.01476	0.0037908	0.00860023	0.0166666	0.0159924	0.00941368	0.0100765	0.0058192	0.0113594	0.00418519	0.00587471	0.00777633	0.0135177	0.0125739	0.0309511	0.00274121	0.00688568	0.0090078	0.00582193	0.0121869	0.00822341	0.0275185	0.00854379	0.0145008	0.0184238	0.0106325	0.00784988	0.0103144	0.00888403	0.0106076	0.0133449	0.0127799	0.0138121	0.0077728	0.0098193	0.0134029	0.0274728	0.0518596	0.0625793	0.0791361	0.099226	0.144928	0.128385
0.0272871	0.00502345	0.0118798	0.0152944	0.00399785	0.0163197	0.00974997	0.0222308	0.037912	0.00236973	0.0235471	0.00346735	0.00349063	0.0253482	0.017919	0.0117883	0.0150776	0.019339	0.018818	0.0179099	0.004617	0.0138787	0.00907119	0.00560505	0.00381792	0.0036493	0.0261286	0.0125922	0.0158816	0.0184214	0.0180108	0.00878231	0.0107169	0.0102055	0.00568524	0.0226315	0.00486086	0.00447198	0.0133392	0.000503359	0.0238937	0.0136333	0.0181998	0.0305931	0.0317865	0.0473973	0.0686571	0.120539	0.111241	0.134213
0.012159	0.0140562	0.0147809	0.0157951	0.0217632	0.0110902	0.0103279	0.0211042	0.00936604	0.00663372	0.0125377	0.0261781	0.0119807	0.0109318	0.0138018	0.0219296	0.0186972	0.00956054	0.0112332	0.0161315	0.00440237	0.00999101	0.00672276	0.00672825	0.0113982	0.013781	0.00599843	0.00425421	0.0102589	0.0135466	0.0094396	0.0111056	0.0156283	0.0327236	0.00941751	0.0102883	0.00217927	0.0152711	0.00357301	0.0186356	0.0078892	0.00160566	0.0277354	0.0254258	0.0437297	0.0444555	0.0591478	0.070811	0.10208	0.155119
0.0211713	0.0104591	0.00577886	0.00969685	0.0103054	0.00688036	0.00809728	0.00867877	0.0135166	0.0105585	0.0189937	0.00819213	0.00728632	0.00623673	0.00173676	0.0148562	0.0113157	0.0124939	0.0198277	0.0103294	0.0286094	0.00885035	0.0187263	0.00947756	0.0193481	0.00877128	0.01492	0.00668767	0.0125638	0.013465	0.0146815	0.0105035	0.0057474	0.0148231	0.0129396	0.00725532	0.0133671	0.0205864	0.0047698	0.0104678	0.0269672	0.00721397	0.0162609	0.0113267	0.0228053	0.0356516	0.087151	0.0969958	0.124775	0.153187
0.00554109	0.00315645	0.00567973	0.0142716	0.0198698	0.00596891	0.0192691	0.0109385	0.00925552	0.0106191	0.0116261	0.0121016	0.0246122	0.000876083	0.00567083	0.00997535	0.00287519	0.00232843	0.00943261	0.00454123	0.0132489	0.000661678	0.0125595	0.0233709	0.0131646	0.00280593	0.0108476	0.0150791	0.0119096	0.0196139	0.0103942	0.0276315	0.0137948	0.00967248	0.0110957	0.0071799	0.0149753	0.00367687	0.008114	0.0128593	0.00917524	0.00803913	0.00167769	0.0232553	0.0284981	0.048822	0.074021	0.048577	0.0955767	0.138862
0.0199907	0.0240421	0.0238845	0.00698366	0.00734382	0.0162012	0.0198231	0.0179396	0.0157638	0.00823049	0.00877512	0.0146137	0.0256536	0.022104	0.0306696	0.00288293	0.0210005	0.0203652	0.0235247	0.003372	0.00745174	0.0172116	0.00845125	0.0210755	0.0122441	0.0182782	0.00168439	0.0171105	0.00326407	0.00437447	0.0129163	0.0124807	0.0166636	0.00725673	0.00183093	0.0232692	0.0123403	0.0232445	0.00706248	0.0278655	0.00781022	0.0115252	0.0075008	0.00512331	0.0282405	0.0430547	0.0509526	0.108016	0.111822	0.135143
0.02071	0.0145056	0.0103977	0.00538136	0.0133302	0.014635	0.0124731	0.0137781	0.0059345	0.0152636	0.010608	0.0100706	0.00854647	0.019278	0.0124544	0.00769085	0.0104284	0.0138756	0.0246511	0.0236087	0.0150465	0.00716559	0.0120806	0.00413058	0.0229482	0.0177185	0.00505618	0.00402429	0.0178231	0.0227436	0.0063961	0.0137168	0.0096586	0.0117755	0.020638	0.0108798	0.0151119	0.00972196	0.00495933	0.0146202	0.0202142	0.00552568	0.00368762	0.0143084	0.0181146	0.0463341	0.067961	0.0637603	0.104404	0.143699
0.0222103	0.00916218	0.00689329	0.0134989	0.0204252	0.0241312	0.0152793	0.0157002	0.0115842	0.00862907	0.00273087	0.00864584	0.010734	0.0038122	0.0115258	0.00574996	0.0119584	0.016824	0.00117488	0.0128543	0.0160737	0.00600734	0.0281174	0.00632989	0.000885369	0.0128398	0.0135868	0.0257832	0.0226267	0.0206915	0.0170979	0.0128649	0.0147933	0.0268909	0.0305315	0.015668	0.0188931	0.00734013	0.0123226	0.0075459	0.0186014	0.0119988	0.00716272	0.00993456	0.0293394	0.0521955	0.0396372	0.0862167	0.0741198	0.123607
0.00540324	0.00551444	0.00980532	0.0239783	0.0194377	0.00472937	0.0133098	0.0149651	0.00916779	0.0098456	0.0165162	0.0113109	0.00934122	0.0229016	0.0168729	0.0130407	0.0220353	0.018213	0.00651436	0.0273054	0.0136799	0.00800798	0.00971611	0.0150526	0.02295	0.00703296	0.00875386	0.00895971	0.0128208	0.00459125	0.00425347	0.0366015	0.00987345	0.00455156	0.0119467	0.0173267	0.00717967	0.0175298	0.0109156	0.00994067	0.00826765	0.0145331	0.00700267	0.015224	0.0224166	0.0350156	0.0605083	0.0600206	0.0748666	0.112914
0.011125	0.00629588	0.0131966	0.010869	0.0130855	0.006634	0.00853154	0.006657	0.0074345	0.0127861	0.0113382	0.0218586	0.0088049	0.0101284	0.0159208	0.0145834	0.016378	0.00915528	0.013184	0.0197672	0.0182415	0.0319484	0.0069531	0.0104182	0.00132599	0.00515735	0.0142387	0.0250804	0.013411	0.0146748	0.000591128	0.00820306	0.00553677	0.0225647	0.00457893	0.0106848	0.0290935	0.00911136	0.00217087	0.0120861	0.0172833	0.0163757	0.0178406	0.0165209	0.0209202	0.018824	0.0426315	0.0903128	0.0631472	0.128969
0.0115026	0.0230201	0.00672153	0.01341	0.0133415	0.0169627	0.018009	0.018933	0.0181191	0.00432224	0.00296976	0.00865267	0.00227759	0.0257523	0.0188401	0.0129957	0.0161844	0.0152227	0.00271819	0.0145488	0.0126412	0.0071885	0.0117745	0.00881625	0.0138435	0.0103738	0.018148	0.00821125	0.0201993	0.00843896	0.00399568	0.0137324	0.0131415	0.00708503	0.0164747	0.0260505	0.0156638	0.0149865	0.00178035	0.0105471	0.00839492	0.0252253	0.00622385	0.00477325	0.00456518	0.017374	0.0391724	0.0687761	0.0762485	0.113617
0.0107435	0.0127747	0.0172467	0.00564564	0.0122914	0.00937416	0.00805229	0.0232093	0.00362952	0.00173372	0.00745853	0.0162396	0.0035984	0.00993693	0.0201579	0.0217992	0.00418635	0.01745	0.00763612	0.0154828	0.00470659	0.0235436	0.0223241	0.000473678	0.0104652	0.00759396	0.0211106	0.00922798	0.00953996	0.0279165	0.0133023	0.0179468	0.00105051	0.00524564	0.00772618	0.00993809	0.0132164	0.0071904	0.00315433	0.0197853	0.0017896	0.0178763	0.0177901	0.00910589	0.00810914	0.0250884	0.0515599	0.062867	0.0724327	0.110755
0.0226225	0.0131447	0.0116342	0.00431889	0.0154666	0.0159534	0.0120941	0.0271168	0.0261467	0.00754346	0.0227482	0.0188077	0.00768479	0.018725	0.00664441	0.00241266	0.00754607	0.00765139	0.0168207	0.00906547	0.0233206	0.0127315	0.009819	0.00265378	0.0136004	0.0148445	0.0146806	0.00675169	0.015154	0.0154609	0.00496092	0.015931	0.0145665	0.0187812	0.00980528	0.0105934	0.0228525	0.011752	0.00644453	0.013527	0.0126121	0.022417	0.0301748	0.00657597	0.0191725	0.0169617	0.0423261	0.0393115	0.0570323	0.0958484
0.0166241	0.00861953	0.0238961	0.00986681	0.036167	0.0129757	0.00613977	0.0161194	0.00791567	0.0200627	0.0237415	0.0120464	0.0169813	0.0135241	0.00906552	0.00999664	0.0152238	0.0221504	0.00807026	0.0164878	0.0235391	0.0123867	0.00857912	0.0126487	0.0087899	0.0134956	0.0207528	0.0238557	0.00763187	0.00613862	0.00649956	0.0133694	0.024249	0.00335639	0.00722913	0.013121	0.0171475	0.0108478	0.00836874	0.00609923	0.0113878	0.0211391	0.0166442	0.0125719	0.00482434	0.0074544	0.0348815	0.0431923	0.0591946	0.066923
0.0110392	0.00804648	0.0239891	0.0183786	0.00237516	0.00822451	0.0137496	0.00648467	0.0192738	0.0221987	0.0121447	0.00844991	0.00952876	0.0059545	0.0147716	0.0192978	0.0173109	0.00854138	0.0113038	0.0184584	0.0121894	0.0087877	0.00963069	0.00791852	0.0171749	0.0151307	0.0194455	0.0164738	0.00431295	0.0160743	0.0172118	0.00247624	0.0294316	0.00850941	0.00531376	0.0174704	0.029913	0.0110484	0.00164591	0.00747574	0.0105734	0.0144032	0.00454139	0.0125391	0.00454504	0.00772246	0.0197041	0.039609	0.0580357	0.080694
0.0165293	0.00864278	0.0129065	0.0135632	0.0229779	0.00806642	0.00869445	0.0131943	0.00421791	0.008602	0.00870791	0.0130413	0.0234559	0.0114708	0.00774839	0.0160962	0.0156026	0.00560357	0.00914046	0.00500638	0.0102612	0.00178888	0.00552525	0.0138209	0.0103743	0.00715714	0.00738308	0.0217192	0.00957597	0.0105714	0.00217142	0.00461272	0.0133772	0.0146413	0.0125877	0.0187191	0.0192309	0.0120676	0.0175171	0.0154137	0.0120061	0.0108514	0.0261902	0.00698284	0.0073371	0.00893467	0.0143654	0.0335303	0.0321563	0.061228
0.0294404	0.0169556	0.0188764	0.00814071	0.00683112	0.00330588	0.00859597	0.00516033	0.00366944	0.00764621	0.0093638	0.00333356	0.0179968	0.00854544	0.00225782	0.00877135	0.00843176	0.0122717	0.0102806	0.0147849	0.00168156	0.0143579	0.017328	0.020446	0.00990187	0.00822248	0.0106241	0.0243467	0.000598995	0.021959	0.00450796	0.0136827	0.0159014	0.0133465	0.00933822	0.00392554	0.0107184	0.00126951	0.00690538	0.014196	0.0111845	0.011889	0.00483875	0.0143752	0.00641265	0.0112824	0.0275142	0.0400105	0.0399026	0.0459276
0.00454021	0.00801286	0.00438421	0.0022438	0.0122765	0.0205849	0.0133474	0.0123533	0.00566306	0.00377325	0.0112792	0.00848764	0.00282765	0.0107485	0.0136191	0.012506	0.00315843	0.0108625	0.0137765	0.0245713	0.00782541	0.0171147	0.0241105	0.0120947	0.00664366	0.0092068	0.00849668	0.0187416	0.014416	0.00637556	0.0103539	0.0184	0.00735509	0.00725001	0.00809984	0.0114876	0.003782	0.00184642	0.0101248	0.00810802	0.0137237	0.0164487	0.00830693	0.0179936	0.0142361	0.00573077	0.00384926	0.00890242	0.0376613	0.0506908
0.0139992	0.010969	0.00767522	0.00778347	0.00459559	0.0112401	0.00825086	0.0265533	0.018794	0.0117161	0.016732	0.00706992	0.00433734	0.00322307	0.00548457	0.0230603	0.0224624	0.00452128	0.00510187	0.0156893	0.00906509	0.00488278	0.0191168	0.0114316	0.00487187	0.0030979	0.0227706	0.013601	0.00909365	0.0150007	0.0157047	0.025236	0.00759005	0.00820349	0.0171599	0.0158122	0.0100357	0.00858682	0.0201495	0.0119349	0.0214581	0.0181384	0.00929713	0.0146347	0.0124135	0.005804	0.00760056	0.0111665	0.0337742	0.0401793
0.0184003	0.0194787	0.00183089	0.00751429	0.0159766	0.00950373	0.0191188	0.00582221	0.0217693	0.0123646	0.0215072	0.0139725	0.0186994	0.0253549	0.0103354	0.0157182	0.00834963	0.0139614	0.0172012	0.00667523	0.00520873	0.0127609	0.0211217	0.0129998	0.0129354	0.00721416	0.0177844	0.0212602	0.0177261	0.00752414	0.00930404	0.0134645	0.00949056	0.013731	0.00640706	0.0107285	0.0109467	0.0135099	0.01364	0.0158611	0.00363811	0.00433489	0.0151266	0.0150923	0.0146011	0.0118318	0.0130169	0.0101942	0.018164	0.0369029
0.0105283	0.00176951	0.0015029	0.0131131	0.0139749	0.0141056	0.00446765	0.0122206	0.0199084	0.0101234	0.016013	0.0159095	0.0128115	0.023972	0.00516126	0.00777038	0.0171692	0.0155306	0.0291561	0.00524436	0.0198443	0.0230501	0.0124411	0.0205439	0.0112561	0.00472478	0.0111257	0.0151807	0.00917174	0.0196908	0.0207614	0.010832	0.00946526	0.0170899	0.0165329	0.0299944	0.00971283	0.0150475	0.0125583	0.0145611	0.0128339	0.00697865	0.0146055	0.00905615	0.00598192	0.00256423	0.00168846	0.00944542	0.0244511	0.0294753
0.0112993	0.012248	0.01886	0.00611959	0.00799555	0.0310186	0.0147036	0.00246862	0.00855876	0.00962806	0.0120022	0.00502226	0.0140544	0.00555037	0.0110357	0.00781989	0.0225223	0.0178059	0.006068	0.00783285	0.0278265	0.000864697	0.00730288	0.00714449	0.0137198	0.0115367	0.0197185	0.0119786	0.00837622	0.0141004	0.00395224	0.0143	0.0129109	0.013418	0.0133631	0.00296042	0.00319183	0.0197548	0.0155543	0.00548762	0.00522647	0.0171925	0.00555096	0.0131572	0.00525784	0.00316574	0.0111289	0.0109919	0.0139025	0.0295027
0.0333059	0.019157	0.00622223	0.00398894	0.0150186	0.0141693	0.0169966	0.00300701	0.0134141	0.0219571	0.0171548	0.00497519	0.0136497	0.0142078	0.00686545	0.0105814	0.0207165	0.0243346	0.0184264	0.00421596	0.0173471	0.00862069	0.00571774	0.00974777	0.00413109	0.0111871	0.0221495	0.0118175	0.0226954	0.00754598	0.00995414	0.0172341	0.00476142	0.00825138	0.0163579	0.00415403	0.0114211	0.00669906	0.00264607	0.0198377	0.0119936	0.00331038	0.0163291	0.00591916	0.0153748	0.0128567	0.0124102	0.00417524	0.00275192	0.0164301
0.00767168	0.00645707	0.0131422	0.0222963	0.0136269	0.00811452	0.0119761	0.00438056	0.0151137	0.0103749	0.00962112	0.015703	0.0104922	0.0169156	0.0146625	0.00752712	0.0177383	0.0172156	0.0129866	0.0132789	0.0140833	0.00558984	0.00611943	0.0157323	0.0114705	0.0155399	0.0156241	0.00172727	0.0157636	0.0173676	0.0196153	0.00956051	0.00238431	0.0138531	0.00978412	0.00577829	0.00689055	0.00473984	0.017189	0.00483806	0.00933548	0.0081427	0.0114562	0.0112934	0.0159259	0.0167546	0.00639062	0.0181127	0.00645743	0.0210042
0.0106788	0.00756679	0.0033042	0.0244969	0.0210131	0.00730411	0.0230103	0.0199133	0.0114838	0.0223495	0.00485353	0.0128259	0.0176993	0.0122814	0.00900233	0.000687185	0.0161362	0.0185326	0.00831898	0.00647558	0.0191129	0.00511399	0.015621	0.018473	0.0267494	0.0104906	0.0260059	0.00286667	0.00364317	0.00969012	0.00619483	0.0212542	0.00808806	0.00865713	0.0216082	0.00800638	0.00346058	0.0163703	0.0167139	0.0100758	0.0186469	0.0040546	0.00327595	0.019633	0.0197532	0.0102996	0.00637563	0.00651067	0.0108234	0.00814089
0.0113969	0.0171362	0.00947775	0.0284815	0.0111141	0.0167371	0.0114027	0.00989077	0.0028625	0.00912508	0.0293875	0.00920672	0.0142896	0.00576597	0.0119731	0.00821685	0.00336497	0.0122848	0.0161586	0.00560832	0.0151018	0.0230395	0.0103115	0.00925411	0.0182123	0.021736	0.0106543	0.0067358	0.0130555	0.0116549	0.00757752	0.00943846	0.00988992	0.0026219	0.00616289	0.00632043	0.0203932	0.0311992	0.0205185	0.0244366	0.0058481	0.015063	0.0139809	0.00851937	0.0235667	0.00937454	0.0120527	0.0120015	0.0131654	0.00615276
0.0184089	0.0116657	0.0171273	0.010334	0.0161479	0.0152057	0.0146856	0.020966	0.00930908	0.0239917	0.0065807	0.0162237	0.00242612	0.016357	0.0131329	0.00547657	0.0126108	0.00660248	0.0122514	0.0111587	0.0164817	0.00299894	0.0146733	0.0111882	0.0119634	0.00660753	0.0023991	0.00378215	0.0190879	0.0116833	0.0032206	0.013078	0.00625426	0.010736	0.0126073	0.00924407	0.00818294	0.00990772	0.0203328	0.0131669	0.00828475	0.00671496	0.0165637	0.0096916	0.00517882	0.0191828	0.00742754	0.00348078	0.0163122	0.00864082
0.00865741	0.0393493	0.00692702	0.0072338	0.00938028	0.00447663	0.00387476	0.0165841	0.0046286	0.0151365	0.00428732	0.0168174	0.0129291	0.0160111	0.006878	0.00993607	0.0111313	0.0181014	0.0129971	0.000839387	0.00694052	0.00465127	0.00239047	0.0205068	0.0238291	0.0116494	0.0114278	0.0119963	0.017555	0.00570373	0.0111428	0.0150358	0.0243331	0.0166124	0.00842075	0.014114	0.0117887	0.00685662	0.0115175	0.0181351	0.00995873	0.00982705	0.00235342	0.0117549	0.0170547	0.00903233	0.0163112	0.0141242	0.029406	0.0043584
0.00903529	0.0145511	0.0140878	0.01451	0.0144469	0.00697271	0.0102354	0.0094289	0.00770124	0.00509858	0.0203925	0.0147677	0.0141373	0.0140709	0.00436855	0.0191803	0.00519591	0.00384695	0.00282125	0.0137477	0.00654754	0.00890415	0.00831914	0.0123455	0.0176489	0.00497746	0.0134362	0.0183893	0.0181521	0.00330695	0.0107601	0.0190124	0.0118693	0.00631241	0.00583951	0.0169885	0.0057595	0.005403	0.00860935	0.0113087	0.018241	0.0289703	0.00940907	0.00993763	0.00623248	0.0143874	0.00968437	0.00348418	0.00671914	0.00305593
0.0102832	0.0173683	0.0251644	0.0135145	0.00310742	0.0197305	0.00337044	0.00918319	0.0164668	0.0165031	0.0184229	0.00997121	0.00600194	0.0166444	0.00628025	0.0237715	0.0195098	0.0150568	0.0161709	0.0175549	0.0101087	0.017675	0.0108175	0.00846856	0.00765287	0.0109546	0.00420565	0.00492254	0.00970102	0.0116151	0.0189831	0.00782419	0.00444717	0.00465271	0.00896822	0.00648575	0.0135051	0.0176323	0.00652776	0.0214641	0.00742692	0.00957545	0.01915	0.00777506	0.0106956	0.00561108	0.0131223	0.00865701	0.0105191	0.0138701
0.00514985	0.00833665	0.0175467	0.0136742	0.0227046	0.0123498	0.0132042	0.0148264	0.00865188	0.0263148	0.0256991	0.0032553	0.0061518	0.0112444	0.00826272	0.0111193	0.0147919	0.00953037	0.0196275	0.0141589	0.0216411	0.00394963	0.0183802	0.0137823	0.0234766	0.0185904	0.0106499	0.0112098	0.0236603	0.0254879	0.00869816	0.0206855	0.014275	0.00116988	0.0112735	0.0166149	0.0257144	0.00903542	0.0155053	0.0231968	0.0128293	0.00231064	0.0170935	0.0253005	0.0153857	0.0106439	0.0163679	0.014529	0.00704406	0.0241061
0.0219243	0.0158105	0.00831254	0.00954914	0.0129403	0.0155468	0.013439	0.00661521	0.0169587	0.0178715	0.0136822	0.0120094	0.00753659	0.00708128	0.0225126	0.0170762	0.00544915	0.00596792	0.0144849	0.0159951	0.00690497	0.00444376	0.012188	0.00356686	0.0127169	0.00358019	0.00778917	0.012372	0.00210877	0.0230897	0.00485966	0.00941826	0.00607895	0.00787367	0.0064728	0.00678646	0.0103404	0.0073353	0.00507364	0.0146964	0.0211836	0.00493106	0.0131448	0.0202471	0.0189106	0.0109038	0.00920446	0.0155083	0.0031586	0.0155254
0.0156167	0.00359446	0.00751442	0.00855062	0.015615	0.0135966	0.0194406	0.0188561	0.0151631	0.011101	0.0180395	0.00942065	0.0121911	0.0059098	0.0200164	0.0154693	0.0132788	0.0148535	0.0218889	0.0109097	0.00584364	0.010238	0.0106154	0.0148561	0.0300547	0.011563	0.00699361	0.00649469	0.0159654	0.0102865	0.0100269	0.0063	0.00776988	0.0123257	0.0168511	0.00910666	0.0182014	0.00510606	0.00372853	0.00168099	0.00992493	0.00517129	0.0184312	0.00962071	0.00867665	0.0166053	0.0107088	0.0125551	0.0144115	0.00977892
0.0165267	0.0130649	0.0274651	0.0129191	0.0274454	0.0141816	0.0212668	0.0125841	0.0393782	0.00523674	0.0137975	0.00571965	0.0114989	0.0142802	0.0154722	0.00994265	0.0019867	0.00303929	0.00136303	0.00721019	0.0119067	0.0147804	0.0204583	0.0343373	0.00843317	0.024302	0.0170097	0.00801862	0.0173052	0.00823729	0.0236019	0.0135774	0.0107761	0.0192272	0.0201219	0.0097295	0.0149747	0.00820277	0.00315175	0.0159232	0.0101055	0.00327949	0.00836059	0.0139547	0.00887834	0.0106353	0.0203546	0.0162056	0.0227922	0.0164637
0.00911627	0.0097001	0.0122699	0.0121849	0.012042	0.0123268	0.0108766	0.0149074	0.0188687	0.00592259	0.0218728	0.00842407	0.0054135	0.00562594	0.00286212	0.00526865	0.00744633	0.00731597	0.0172512	0.00954849	0.00621232	0.00758869	0.0190085	0.0083038	0.00976299	0.0207395	0.0152186	0.00685112	0.0284137	0.0145464	0.0124712	0.0195241	0.00933452	0.000873619	0.0284012	0.0091425	0.0132938	0.00489656	0.00732994	0.0236005	0.0193863	0.00722394	0.0167054	0.0167689	0.00172854	0.00646096	0.0108041	0.00656682	0.00618767	0.0192179
0.0183278	0.0112303	0.0196442	0.00297577	0.00968603	0.0112872	0.0113416	0.00777091	0.0101232	0.0218373	0.0121198	0.0156302	0.0114842	0.0272602	0.014904	0.0189402	0.0104889	0.0192278	0.0247062	0.0111239	0.00935616	0.0130175	0.00561192	0.0283204	0.013483	0.00314846	0.00692105	0.00702926	0.0168843	0.0201015	0.00758866	0.0117547	0.00943011	0.0196884	0.00657206	0.0236065	0.0144843	0.012491	0.0104994	0.00870207	0.0160984	0.0167159	0.0184341	0.00899181	0.00824883	0.00262634	0.0254138	0.0172867	0.00781335	0.013173
0.023263	0.0336714	0.0124952	0.00759263	0.00770085	0.0106651	0.0150562	0.0127751	0.0131387	0.0093918	0.0081258	0.012879	0.00817963	0.0118452	0.0137226	0.0123546	0.0115104	0.0174825	0.00961449	0.0148333	0.0241902	0.0096729	0.0236932	0.00567992	0.00936584	0.0278472	0.0153661	0.00454442	0.00457255	0.00118443	0.00720488	0.00831202	0.0128283	0.00542114	0.0142274	0.00877923	0.00523359	0.01261	0.0212645	0.0102427	0.014652	0.0275118	0.0132387	0.0131505	0.00702651	0.0239298	0.0112781	0.0220956	0.0200609	0.0090429
0.00458649	0.00771894	0.0268926	0.00708456	0.0294835	0.0143719	0.0128869	0.015848	0.00259257	0.0151279	0.0265772	0.0139487	0.0224549	0.0112456	0.00549041	0.0145607	0.00269653	0.0143373	0.0280803	0.0120041	0.0123009	0.00456173	0.0229046	0.0114845	0.00298497	0.0031702	0.00862317	0.00121352	0.00687122	0.0174967	0.0113835	0.00937198	0.0119964	0.0118818	0.0112585	0.0301778	0.0120646	0.00853349	0.0047975	0.0105921	0.00564607	0.00647868	0.0132155	0.0161425	0.00987647	0.00391783	0.00939372	0.0337356	0.0223528	0.0135631
0.0144944	0.00609328	0.0157532	0.00603442	0.0148902	0.0172129	0.0157765	0.0131586	0.0165103	0.00430004	0.0186658	0.0157191	0.0202954	0.02621	0.0139112	0.015232	0.0116497	0.0164772	0.00378858	0.0077361	0.00697682	0.0227242	0.0239085	0.00488728	0.0182095	0.00172697	0.0187036	0.0078923	0.00687773	0.032385	0.00780117	0.0130239	0.0123474	0.0194098	0.00852036	0.0104959	0.0155245	0.00897327	0.0120639	0.0173571	0.00455069	0.0172691	0.00694475	0.012163	0.0160426	0.011135	0.00211832	0.00923473	0.0182203	0.0274005
0.00643599	0.00631084	0.0156154	0.0259687	0.0208502	0.00914007	0.0113453	0.0097974	0.0178305	0.00341017	0.00909564	0.0224144	0.00769747	0.00896973	0.0136179	0.0281071	0.0124789	0.00561951	0.0144108	0.00857033	0.0143793	0.0213617	0.0145968	0.00636166	0.00612366	0.0161712	0.00824838	0.0123453	0.00290277	0.00882711	0.0172751	0.0073409	0.0156391	0.00608831	0.0160654	0.0125734	0.00921623	0.012483	0.0117071	0.0128445	0.00698199	0.0109984	0.0296469	0.0278747	0.00163547	0.0145231	0.0105427	0.00240767	0.00569269	0.00961101
0.00642345	0.00735905	0.0162112	0.0117768	0.0128662	0.0132712	0.0126303	0.0178623	0.0133667	0.01085	0.0190862	0.0203674	0.0241275	0.00811456	0.00683775	0.0204134	0.0154191	0.010291	0.0118151	0.0083485	0.0100089	0.0108243	0.00657744	0.0269666	0.00796259	0.0127433	0.0124429	0.0110069	0.0118316	0.0153744	0.015357	0.00771614	0.00942396	0.00610666	0.0138421	0.0121194	0.0154093	0.0173264	0.0127694	0.00214043	0.0144677	0.00528527	0.0107338	0.0164718	0.0159161	0.0193011	0.0133381	0.00828472	0.0186751	0.00921128
0.0126608	0.00896591	0.00868829	0.0102862	0.00731157	0.00528711	0.0122218	0.00815436	0.0135539	0.0144266	0.019984	0.023105	0.0166976	0.0220164	0.0105108	0.00874465	0.0120705	0.015594	0.00827742	0.0139528	0.0177109	0.00342813	0.0161263	0.00599103	0.0134913	0.0161976	0.0204276	0.00801494	0.00365055	0.00814034	0.0125181	0.0100127	0.00985443	0.0154393	0.0192551	0.00676369	0.00530976	0.00517049	0.0151563	0.00986083	0.020989	0.0167133	0.00852756	0.00465353	0.0128986	0.0178718	0.0092812	0.0120011	0.0195807	0.0149945
0.0215487	0.0246362	0.0239069	0.0136893	0.00506994	0.0157093	0.0144542	0.023627	0.0174826	0.0185295	0.0123564	0.00409097	0.0148234	0.00455528	0.0104415	0.0128664	0.00963432	0.00618679	0.0163864	0.0092406	0.0100693	0.00917264	0.0220766	0.00794272	0.014167	0.0245234	0.0189082	0.00117023	0.0135768	0.0225052	0.0190901	0.0119908	0.0115657	0.0175176	0.014619	0.0127171	0.0168426	0.0258728	0.0176144	0.00935185	0.0048832	0.00175796	0.0262436	0.0158607	0.0214067	0.0101072	0.0154959	0.0159796	0.0161366	0.0074036
0.0189714	0.0120848	0.0179524	0.0214135	0.0146979	0.000640155	0.0119516	0.0242372	0.015218	0.00752997	0.0134675	0.0161642	0.00564173	0.00140627	0.0229463	0.00911371	0.0166468	0.0131661	0.0162815	0.00438814	0.0181006	0.00953127	0.0156179	0.00930328	0.00571324	0.0113599	0.0125824	0.0245392	0.0182349	0.00659698	0.00790016	0.0142148	0.00742028	0.0211215	0.00779346	0.0170702	0.0105065	0.0192595	0.0115549	0.00493119	0.0212642	0.0168121	0.0166921	0.0173396	0.0104921	0.0204569	0.00830053	0.00157376	0.00373366	0.0217182
0.00593963	0.00851518	0.0174153	0.0242333	0.0164404	0.0181081	0.00886851	0.00901821	0.0133853	0.0126978	0.00748339	0.00953873	0.00731351	0.0129099	0.00936978	0.00481422	0.0187413	0.012818	0.0123909	0.0130166	0.0225689	0.000820056	0.0151552	0.0111388	0.00929449	0.0122694	0.020828	0.0100705	0.0178017	0.0124789	0.0135225	0.0279612	0.00743072	0.0119192	0.0100844	0.0121531	0.0110561	0.0108749	0.0208826	0.00350576	0.0121435	0.00368252	0.00542665	0.00740099	0.0245493	0.00424456	0.0112251	0.0279371	0.0181967	0.0049072
0.00962166	0.0182178	0.0284065	0.00742316	0.013748	0.00852616	0.0101321	0.0109685	0.0105208	0.0117144	0.00950377	0.0170328	0.00230633	0.00872405	0.0175635	0.0214049	0.00656116	0.0139138	0.00529348	0.0168289	0.0147863	0.00119768	0.0120271	0.00854604	0.0191842	0.00741737	0.0164491	0.00588449	0.00097599	0.00618869	0.00452774	0.0113272	0.00181379	0.0224068	0.00345377	0.00350035	0.00686636	0.00585557	0.0111494	0.0186397	0.0114386	0.0147203	0.0191642	0.0191842	0.0132918	0.0070547	0.00873878	0.00441749	0.0214492	0.00437464
0.0170553	0.0172484	0.0219317	0.0118517	0.0115427	0.0119255	0.00213549	0.0141824	0.0123667	0.00312816	0.00845744	0.00593181	0.0135699	0.0154297	0.00125913	0.0178933	0.00433211	0.0053775	0.00767161	0.00903284	0.0135502	0.0173723	0.00542013	0.0234183	0.00980709	0.0131196	0.0258071	0.0113804	0.0120623	0.0106791	0.0196643	0.0301203	0.0142813	0.0100644	0.0221957	0.00796075	0.0210912	0.00946419	0.00302046	0.00748362	0.00808969	0.0103761	0.0114805	0.0269088	0.00877841	0.0215017	0.00684963	0.0223776	0.0153212	0.00909322
0.010411	0.0080572	0.00788212	0.0244768	0.00260582	0.0161198	0.0287132	0.0135469	0.0231867	0.00787166	0.00569736	0.017694	0.0138271	0.0201018	0.00788573	0.0212793	0.00626705	0.00506822	0.0246053	0.0231904	0.00496234	0.0274597	0.00968823	0.00715436	0.0112752	0.00772077	0.0209689	0.00343298	0.0130319	0.00724944	0.00743583	0.00678723	0.0223212	0.0158715	0.0128755	0.00487903	0.00984573	0.01685	0.00301336	0.0135873	0.0105285	0.00680636	0.0158363	0.00139969	0.00913181	0.0137376	0.0185913	0.00124131	0.00433125	0.00821524
0.0121527	0.013385	0.0159049	0.0153107	0.0127442	0.025049	0.00736196	0.00732592	0.0107256	0.00838045	0.0178686	0.0221549	0.00977094	0.00807967	0.0054129	0.00739371	0.0105777	0.0117297	0.015943	0.00939053	0.00851795	0.0115827	0.0153429	0.0242938	0.0106608	0.0108141	0.0138035	0.000760597	0.011849	0.0103646	0.00951699	0.0121135	0.0179256	0.0101324	0.0135689	0.00464001	0.00296834	0.0055766	0.0108802	0.0174398	0.0268958	0.0190269	0.0249642	0.019403	0.00857998	0.0152829	0.0167414	0.0192268	0.0206037	0.00734398
0.00695888	0.0266134	0.0280561	0.0158931	0.0160866	0.0142426	0.00465911	0.0187544	0.0152787	0.0154074	0.00401612	0.0192584	0.00976455	0.0139377	0.0215042	0.0222476	0.00600865	0.0135326	0.0117587	0.0230491	0.00442302	0.0220586	0.00563667	0.0132519	0.00919313	0.0138442	0.00839492	0.00554122	0.00696354	0.0105228	0.00533103	0.018949	0.00525466	0.0245415	0.0255714	0.00259818	0.00973315	0.0164853	0.0123642	0.0126949	0.00563899	0.0133448	0.00737347	0.00407063	0.00592811	0.0212994	0.0183139	0.0139165	0.0325298	0.0115583
0.0141271	0.0107467	0.00325343	0.0111115	0.0238664	0.0237885	0.014512	0.00838114	0.00508479	0.00928457	0.0187777	0.0194933	0.0246474	0.019203	0.0296142	0.0162218	0.00622751	0.00965901	0.0267478	0.0186617	0.0115304	0.0106007	0.0171384	0.0184745	0.00870267	0.0132829	0.0096934	0.000694921	0.0112644	0.0241819	0.0152521	0.0150996	0.0113865	0.0109356	0.0010212	0.00374804	0.0364579	0.00962347	0.0220103	0.0150574	0.00847243	0.0119664	0.0119986	0.0166615	0.00905387	0.00727686	0.00993938	0.00244798	0.0126322	0.00493647
0.0207429	0.00411261	0.0130844	0.0153599	0.0106713	0.0189006	0.0135713	0.0205067	0.0038575	0.0128298	0.00604886	0.0154843	0.00951319	0.0147568	0.0304721	0.0109857	0.0215889	0.00350451	0.0034314	0.00568027	0.00560644	0.016448	0.00389069	0.00510871	0.00703143	0.0204614	0.000818078	0.0204134	0.00418514	0.0188	0.00859644	0.00238702	0.0114877	0.0178097	0.0207382	0.0178845	0.00395545	0.00163748	0.0147186	0.0169543	0.00294195	0.0100757	0.0206388	0.00479293	0.00937127	0.00275029	0.0151058	0.0157615	0.0101607	0.0149086
0.00543992	0.00817773	0.0115158	0.00733541	0.0186437	0.0108217	0.0196034	0.0171394	0.0066499	0.0156939	0.0207197	0.00598838	0.0154247	0.00286423	0.003013	0.00328012	0.00593579	0.00694007	0.00369914	0.00624934	0.00790818	0.0181551	0.00690971	0.0114311	0.0104263	0.0100811	0.00396903	0.0123189	0.00528865	0.00362184	0.0150092	0.00601856	0.016103	0.00608226	0.00738204	0.0179087	0.0156936	0.0140859	0.0119568	0.0120758	0.00281349	0.013297	0.00719167	0.00921705	0.0245176	0.00463299	0.00731585	0.017556	0.00545236	0.0227841
0.0213369	0.0123567	0.0103399	0.0220604	0.0133409	0.00896312	0.00802944	0.0298435	0.0065311	0.0137065	0.00572532	0.0101274	0.0104553	0.00635816	0.0182546	0.0188891	0.00371976	0.00548922	0.0112912	0.0206302	0.0129999	0.0193476	0.0059046	0.015523	0.0102394	0.0190553	0.00357769	0.0104958	0.00426704	0.0159108	0.0126488	0.00908776	0.00564094	0.0122207	0.0112164	0.00974895	0.0160285	0.0141962	0.00336459	0.00825958	0.0131226	0.00505187	0.0130019	0.0125402	0.0134497	0.00579748	0.0131971	0.0147802	0.0123972	0.0223242
0.0076524	0.0154457	0.00617439	0.0168986	0.00861951	0.0257954	0.0181063	0.0239077	0.00762324	0.0144681	0.0227729	0.0139233	0.00712486	0.0124132	0.0279561	0.0119353	0.012162	0.00655664	0.00431633	0.0164005	0.0219585	0.00831721	0.00630018	0.00748944	0.0203226	0.00257806	0.0122378	0.0228384	0.031762	0.0099637	0.00661266	0.0109412	0.0259867	0.0228686	0.0101201	0.00560988	0.00265871	0.0225614	0.0163394	0.00958418	0.00794281	0.00572768	0.00326038	0.0109014	0.00460848	0.0158178	0.0238462	0.0165646	0.00642767	0.0120155
0.023854	0.0109255	0.00583424	0.00451371	0.0111659	0.0175885	0.00835266	0.0135753	0.0206989	0.00522377	0.0135854	0.0207006	0.0202221	0.0231837	0.00162853	0.000989277	0.0131979	0.00429592	0.0194738	0.0155276	0.0223394	0.0277164	0.00216958	0.010594	0.0102468	0.0147225	0.0269671	0.0145893	0.0181736	0.00796603	0.0101266	0.0239822	0.0248792	0.0246866	0.0125292	0.0119823	0.0302629	0.00917106	0.0100389	0.010275	0.00175011	0.0107735	0.00374947	0.0212956	0.0141376	0.0178335	0.00491072	0.00434464	0.0166576	0.00816013
0.00510674	0.0120706	0.0105536	0.00613295	0.0045306	0.00608374	0.0147021	0.0120471	0.00862321	0.0115749	0.00541614	0.0143138	0.0163585	0.00780082	0.0193072	0.00740246	0.00988761	0.00206032	0.0127417	0.021615	0.00914169	0.00180922	0.0122903	0.0112417	0.000384587	0.0138258	0.00486775	0.00264845	0.00891918	0.00780622	0.00403519	0.0160692	0.0145902	0.0115749	0.00868135	0.00862074	0.0123759	0.00790727	0.00616043	0.0229232	0.0102174	0.0044955	0.00733922	0.0214763	0.00807044	0.00755059	0.0111924	0.00855491	0.00767224	0.0201785
0.00887513	0.0128704	0.00878274	0.0297188	0.0105176	0.0144429	0.00607835	0.00581646	0.00535855	0.0115711	0.0121893	0.00931365	0.00782839	0.0222241	0.0282698	0.0169203	0.00210789	0.0139603	0.0086603	0.0160109	0.0203892	0.0121511	0.0148293	0.0202213	0.0130877	0.0120917	0.0221009	0.00783283	0.012022	0.0172934	0.0092157	0.00368177	0.0051576	0.0116852	0.00714669	0.00700921	0.018346	0.00967599	0.0103482	0.0171646	0.00793474	0.0111121	0.0279324	0.00994946	0.0193517	0.0167884	0.00509341	0.0120651	0.0184439	0.0148267
0.0146532	0.00573747	0.0121221	0.0076082	0.0208078	0.0121827	0.0160838	0.0195176	0.00798089	0.0116311	0.0140096	0.00857706	0.0118658	0.0077327	0.0244562	0.00285954	0.0260464	0.00790539	0.0211076	0.0187676	0.013461	0.0100807	0.00931067	0.0158545	0.00548356	0.0134927	0.0164007	0.013809	0.0130656	0.0171107	0.0127279	0.0164374	0.0170877	0.00839332	0.0119843	0.0113344	0.0189311	0.0141074	0.0216723	0.0148547	0.0320135	0.00451626	0.00964995	0.0244348	0.0354818	0.00908423	0.001545	0.00520016	0.00862222	0.0141529
0.0122078	0.0130388	0.0149702	0.0102477	0.00644062	0.0124724	0.0215403	0.00502325	0.0115033	0.0152626	0.00787461	0.0134304	0.0173248	0.012158	0.00819987	0.0150482	0.00910464	0.00954999	0.00520136	0.0153403	0.00674751	0.019542	0.0136785	0.0203194	0.0176679	0.0130004	0.00494805	0.0126422	0.0144299	0.0183931	0.0139496	0.0181501	0.00691903	0.00400935	0.0180831	0.0179907	0.011365	0.00225825	0.0116866	0.00649482	0.0117072	0.00738346	0.00910212	0.0209176	0.0173454	0.0109824	0.0176526	0.0047348	0.00770866	0.011823
0.0168081	0.0115076	0.0124738	0.0115144	0.00468193	0.00968443	0.0272798	0.0139247	0.0106538	0.00119568	0.0101653	0.00540935	0.00678742	0.0324738	0.0110582	0.0090822	0.0181951	0.00797722	0.0211367	0.0023554	0.0121481	0.00565504	0.0110519	0.0105483	0.00502417	0.00579955	0.00984328	0.00258253	0.0113641	0.0228944	0.0103545	0.0160205	0.0138429	0.0155862	0.0138719	0.0116936	0.0140207	0.0112261	0.0034014	0.00273245	0.00833146	0.0157738	0.00744661	0.0105892	0.0185982	0.00502042	0.0228793	0.0173904	0.00762649	0.00639998
0.0203194	0.00675215	0.0101668	0.0237041	0.0202057	0.00676185	0.0181214	0.0243702	0.00207287	0.00576985	0.0081503	0.0211525	0.00693903	0.0160903	0.0151504	0.00918619	0.0153283	0.00965747	0.0210367	0.0142869	0.0134301	0.00466101	0.0125464	0.0129866	0.0162488	0.0220636	0.0213521	0.012158	0.0148301	0.00873916	0.00739387	0.00857042	0.0141129	0.0208921	0.00786475	0.0105915	0.0083119	0.00659661	0.00484282	0.0147338	0.0178315	0.0160633	0.0112538	0.0111365	0.0142525	0.0223185	0.0114716	0.0261324	0.00804107	0.00439309
0.0174714	0.00858707	0.0140706	0.0215801	0.00850564	0.0196643	0.00884185	0.0115775	0.0153936	0.0124787	0.0211438	0.0156943	0.0164997	0.00495861	0.0119651	0.00942194	0.0172472	0.00117311	0.0240665	0.022232	0.0115703	0.0143128	0.0156948	0.00362039	0.0129119	0.0129636	0.00625629	0.0207665	0.0131328	0.0219391	0.0105219	0.0058633	0.0257706	0.0211986	0.0150205	0.0107075	0.0145175	0.0189441	0.0166181	0.00574521	0.0262183	0.0122353	0.0163365	0.00919171	0.00871338	0.00475109	0.0186504	0.00722944	0.0148742	0.0175312
0.0140443	0.0134554	0.00921815	0.00704637	0.00775513	0.0018372	0.0107849	0.0129888	0.0147434	0.009311	0.013014	0.00806376	0.0220529	0.0173249	0.00636837	0.0165387	0.0107583	0.00288355	0.00998709	0.0189145	0.00790015	0.0116852	0.00826568	0.00389308	0.0114794	0.011672	0.0197076	0.00758884	0.00826363	0.0261362	0.00966185	0.00692968	0.0222399	0.0126484	0.0134335	0.0237375	0.00906869	0.00848492	0.0136046	0.00887776	0.00544049	0.019207	0.0109658	0.0187876	0.00918555	0.00657766	0.0164015	0.00194485	0.00709014	0.0138495
0.0095933	0.00241186	0.00815679	0.0162262	0.000124055	0.011752	0.0082969	0.0175239	0.00531616	0.0103958	0.0184245	0.0209845	0.0129136	0.0103699	0.00326144	0.0141615	0.0124691	0.0227926	0.0140122	0.00780131	0.0116865	0.00297377	0.020526	0.00985874	0.00989898	0.0191478	0.0147337	0.00673274	0.00777575	0.0138372	0.0143429	0.019201	0.0109907	0.0106076	0.00911894	0.00812165	0.00900308	0.00993345	0.0186906	0.00874546	0.00975541	0.0126747	0.0200339	0.00801955	0.022754	0.0135522	0.0133366	0.0197119	0.0159406	0.014652
0.00817712	0.00794131	0.0164303	0.0151275	0.0146398	0.0193295	0.0106626	0.00809879	0.0122446	0.0304628	0.00839815	0.0154805	0.0121298	0.00406487	0.0065514	0.0200319	0.00722954	0.00606433	0.0135101	0.00366469	0.0141205	0.00684341	0.0139368	0.00956979	0.0106423	0.0173359	0.0187088	0.00326397	0.0153268	0.0124104	0.00841587	0.0189326	0.000462642	0.00915669	0.0155349	0.0127868	0.0105012	0.00395639	0.0106877	0.00644805	0.00867831	0.0144262	0.00847068	0.025636	0.0162169	0.014568	0.0196633	0.00775331	0.0193521	0.0120565
0.0387623	0.0270214	0.00350673	0.00637004	0.00629172	0.019282	0.0159048	0.0114423	0.012621	0.0124519	0.0101099	0.00409283	0.00896394	0.00662081	0.0148302	0.00702555	0.00455284	0.0110481	0.0200962	0.00969569	0.00401482	0.00425563	0.00317174	0.018701	0.00330861	0.0249389	0.013224	0.0073771	0.00589411	0.0436338	0.0116737	0.0213964	0.011798	0.00884427	0.00373465	0.00488493	0.0199046	0.00891479	0.0103269	0.0211502	0.012083	0.0185051	0.00966758	0.0161885	0.00422278	0.0112068	0.00340546	0.00279663	0.0102105	0.00901025
0.0177622	0.00245544	0.0116908	0.0126099	0.00844657	0.00789378	0.00615351	0.0266872	0.0189037	0.020923	0.0115407	0.0148398	0.0167055	0.00581617	0.0164313	0.00950954	0.00899605	0.016084	0.0140091	0.0104592	0.00615845	0.00922156	0.0270969	0.00804285	0.0149193	0.0127733	0.0233836	0.00896799	0.0138975	0.00545424	0.00902453	0.008622	0.0136524	0.00850061	0.0144396	0.0133391	0.0212363	0.0160901	0.00370051	0.0162317	0.00425592	0.0107562	0.0132111	0.0120651	0.0124218	0.0163033	0.0208652	0.0110259	0.018287	0.00616603
0.0134555	0.0137377	0.0126944	0.0113776	0.00681601	0.0184077	0.0147306	0.0177243	0.00838594	0.0122964	0.0139585	0.00150639	0.0144944	0.00984446	0.0239782	0.0115969	0.0172832	0.0154719	0.00678163	0.0150869	0.0072444	0.0113466	0.0318535	0.00686293	0.00511122	0.0128474	0.00967326	0.0117046	0.0157824	0.013814	0.019121	0.00697417	0.00558587	0.0149541	0.014113	0.00416624	0.0149328	0.00321658	0.0098227	0.00450788	0.0134539	0.0134403	0.013216	0.0180509	0.0043904	0.00940586	0.0160876	0.0102755	0.0149274	0.00683829
0.0198148	0.0125362	0.0166471	0.0201697	0.0167002	0.0131368	0.00278193	0.00479378	0.0158338	0.0117077	0.00706977	0.00355997	0.0209135	0.0149949	0.00904661	0.0149003	0.00556785	0.0154046	0.011499	0.00751692	0.0136921	0.00381274	0.0192537	0.0184209	0.00854284	0.0145489	0.0201582	0.0150926	0.00337455	0.0127679	0.0135972	0.0130894	0.00723113	0.00530052	0.0155397	0.0133348	0.0168019	0.0150031	0.00617512	0.0116686	0.013222	0.0139307	0.0141052	0.00705245	0.00992718	0.0165221	0.0091005	0.0153233	0.02303	0.0156978
0.0162493	0.00504096	0.0177659	0.0210516	0.0337473	0.018059	0.00153677	0.0119429	0.0112293	0.0175726	0.00314556	0.0128518	0.0282417	0.00691995	0.017374	0.00602918	0.0230816	0.0141821	0.0120178	0.0213562	0.0118202	0.0203573	0.0208279	0.00439557	0.0132568	0.00933312	0.0210192	0.012345	0.0120609	0.014146	0.00831331	0.0241919	0.0214462	0.00742646	0.017283	0.00374391	0.0123262	0.00275349	0.00855906	0.000719249	0.0074976	0.0109874	0.00789528	0.0125535	0.0125316	0.0296315	0.0175833	0.0159203	0.0132158	0.00494149
0.0220505	0.0163784	0.0123855	0.0100804	0.00679992	0.00770363	0.0269272	0.00807286	0.00414122	0.00859693	0.0222402	0.0135206	0.0172244	0.00918756	0.0233102	0.00604287	0.00937857	0.000130238	0.00807443	0.012058	0.00157868	0.0147912	0.00503975	0.010165	0.0126824	0.00790206	0.0155042	0.0172841	0.0122686	0.00457021	0.00683732	0.00141884	0.00464888	0.015449	0.0214331	0.0111489	0.0136371	0.00625937	0.00974514	0.0202574	0.0211021	0.0199941	0.0106435	0.0145049	0.0190454	0.00676487	0.0083546	0.0185219	0.0117441	0.0118486
0.0125242	0.00690791	0.019458	0.0158222	0.0115631	0.0148124	0.0179403	0.0162112	0.00674114	0.00536655	0.00948058	0.0126941	0.0122159	0.0158941	0.00973702	0.00280433	0.0158134	0.0135904	0.0119448	0.0238573	0.0220644	0.00336248	0.016398	0.0113021	0.0125161	0.0138351	0.0110798	0.0162728	0.00675482	0.00283924	0.0121047	0.0110389	0.0123238	0.0146204	0.0225236	0.00662386	0.00319097	0.0133806	0.0126394	0.00674415	0.0223676	0.0197294	0.0134301	0.0224009	0.00765504	0.0242823	0.0206455	0.00150322	0.013316	0.0192016
0.00397249	0.015442	0.0272646	0.0132641	0.00570217	0.0205154	0.0209388	0.0193138	0.0150742	0.0120582	0.0034366	0.00851764	0.0151809	0.0140747	0.0126061	0.0109524	0.00940902	0.00725352	0.0124437	0.0114927	0.0108413	0.0106608	0.00801313	0.00416888	0.0139727	0.0145539	0.0211768	0.00588057	0.0117339	0.0100271	0.0156164	0.0181544	0.0095333	0.0121234	0.018076	0.0171197	0.0128726	0.00656505	0.00218186	0.016362	0.0107598	0.00217769	0.0162687	0.0256261	0.00806234	0.0040499	0.0122148	0.0103696	0.0188963	0.0120186
0.00886493	0.0136305	0.0233064	0.0160995	0.00904741	0.00611993	0.0109712	0.0164339	0.024443	0.0230712	0.0142538	0.0230265	0.00111554	0.0126428	0.0143308	0.015317	0.0172924	0.0105683	0.0103509	0.020021	0.00775035	0.0109915	0.0153472	0.0116946	0.00624646	0.0212299	0.0132782	0.0102286	0.010473	0.0134566	0.0125488	0.00592029	0.0185687	0.0101014	0.0212168	0.00927198	0.0184022	0.0188572	0.0165086	0.0157137	0.0128606	0.0096893	0.00598292	0.013623	0.0131706	0.0148058	0.0138821	0.00695907	0.00880335	0.00687258
0.00275134	0.0157576	0.011803	0.0140941	0.00952087	0.0133579	0.00609946	0.00493293	0.0116019	0.0169966	0.00599885	0.0141328	0.0083529	0.00637681	0.0102593	0.00988388	0.00552575	0.011306	0.00549128	0.00581215	0.0113149	0.0101274	0.00861008	0.00783509	0.0172586	0.0134199	0.00915717	0.0160419	0.0034155	0.00765878	0.00278534	0.00479452	0.0105493	0.0130077	0.00646482	0.0142454	0.00980627	0.014529	0.0202593	0.0274259	0.0242875	0.0173709	0.0130678	0.00423562	0.00542649	0.00966986	0.0126483	0.0244952	0.0157144	0.0127158
0.0211836	0.0310446	0.0163253	0.0178578	0.00153371	0.0156326	0.0216005	0.0149068	0.00701042	0.00919789	0.0150783	0.0268589	0.00989121	0.00551629	0.00965936	0.0105303	0.0150111	0.00366011	0.0131442	0.00798202	0.00822209	0.00946204	0.0118109	0.0110318	0.0130278	0.00351079	0.0215267	0.023013	0.00063977	0.0193485	0.018288	0.0142991	0.015484	0.00225113	0.0256795	0.00995826	0.0182127	0.00693318	0.0135668	0.00532842	0.00636142	0.0108289	0.0143185	0.0170674	0.0152153	0.0134997	0.00484771	0.0227619	0.0166353	0.0151937
0.0220193	0.013082	0.0166755	0.0149074	0.00793159	0.0183232	0.00241777	0.00259415	0.0110916	0.0101944	0.0227516	0.00924831	0.011367	0.00332419	0.00225993	0.0120673	0.0152753	0.017338	0.0143908	0.00865659	0.021685	0.00992169	0.00350566	0.0172927	0.00229662	0.0299588	0.00633923	0.0132141	0.0175243	0.00836999	0.0119672	0.0154458	0.00243407	0.00557186	0.00506252	0.0132955	0.00721047	0.0218823	0.0148011	0.0094228	0.0192705	0.012677	0.0197976	0.0101082	0.0175532	0.0115762	0.0248303	0.00505396	0.00442854	0.00148494
0.00747311	0.0107244	0.00555417	0.0090455	0.0210199	0.0177402	0.0229977	0.0153616	0.00384977	0.0132962	0.00538324	0.0221222	0.0164766	0.00193731	0.0109252	0.0170207	0.0202081	0.0250654	0.0110776	0.0114398	0.00824263	0.00514912	0.0107878	0.00514995	0.00544786	0.00547049	0.000581063	0.0187238	0.00450401	0.0149156	0.00646817	0.0117378	0.0135686	0.0281727	0.0146624	0.0171659	0.00988045	0.00995787	0.0119985	0.00697463	0.0175716	0.00689192	0.00794585	0.0178843	0.022176	0.00573975	0.0163842	0.0125375	0.0152024	0.0109717
0.0176512	0.0113678	0.0101322	0.00620042	0.0164984	0.00910147	0.00958459	0.00879129	0.0117781	0.0151668	0.0173052	0.00656721	0.0157853	0.013104	0.0141707	0.0147268	0.0126782	0.00563045	0.0119808	0.00683304	0.0133849	0.0166391	0.0374469	0.00450879	0.0116004	0.0103249	0.0114692	0.0113946	0.0166918	0.0147208	0.00222792	0.0220244	0.00409942	0.00695225	0.0149509	0.0107132	0.00906985	0.00831361	0.0122508	0.00978832	0.00880287	0.0114211	0.00925983	0.00486735	0.00354358	0.00636075	0.00278538	0.0165173	0.0159552	0.00990435
0.0235732	0.020867	0.00944604	0.016791	0.00942977	0.0142516	0.0073649	0.00408314	0.0120756	0.00999531	0.00474172	0.0194118	0.00611613	0.0137231	0.00765014	0.0159657	0.0082564	0.00721637	0.0196236	0.0241759	0.00675171	0.0172179	0.0199278	0.00725164	0.00623196	0.0100969	0.00338882	0.0123129	0.00777086	0.0131672	0.0181243	0.012446	0.0228256	0.0201446	0.0176052	0.0137007	0.0116675	0.00874121	0.0081225	0.00842478	0.0239143	0.00419578	0.0162251	0.0111905	0.00510316	0.00393046	0.00955312	0.0208379	0.0106282	0.00220882
0.00522271	0.00754602	0.00775443	0.0119668	0.0199294	0.0142525	0.0134662	0.0152694	0.0157712	0.00452069	0.010091	0.0165349	0.00608121	0.0143466	0.00279277	0.0101339	0.0146674	0.0202503	0.0151185	0.00674894	0.00869843	0.0128009	0.0103995	0.00600187	0.00325265	0.00960854	0.00490782	0.0129043	0.011933	0.0126779	0.00505781	0.0156924	0.0262402	0.0132932	0.01733	0.00722075	0.00300366	0.0096024	0.0149514	0.0165431	0.0112081	0.014975	0.00698665	0.0204505	0.0199243	0.0301676	0.00534448	0.00882843	0.0274673	0.00914682
0.0127477	0.0159132	0.0105536	0.00345573	0.00309003	0.00908885	0.0141741	0.00867781	0.00954764	0.0181596	0.0206651	0.00833968	0.00609567	0.0208269	0.00711926	0.0129313	0.00765458	0.0250247	0.0189295	0.00198593	0.013897	0.0270496	0.01778	0.00673035	0.00459501	0.0184767	0.00549284	0.0210331	0.016572	0.0081193	0.0157727	0.0168797	0.00311659	0.0269995	0.0181767	0.0151264	0.00582987	0.0292346	0.0201473	0.00527075	0.000830284	0.023397	0.00811207	0.00806406	0.00805098	0.00905618	0.0046375	0.0190075	0.0152005	0.0149971
0.00840533	0.0259156	0.00753858	0.0249381	0.00162953	0.0012726	0.0123951	0.0132973	0.00134324	0.0116344	0.0173771	0.00011551	0.00467669	0.00653775	0.0199369	0.00729984	0.0141318	0.00827155	0.0159572	0.0108813	0.00823869	0.019392	0.00959855	0.0188484	0.0162721	0.0123234	0.00752645	0.0204959	0.00658931	0.0119358	0.00208041	0.00908843	0.0110308	0.012023	0.0106335	0.00506291	0.0177042	0.00942816	0.0248708	0.00719539	0.000928485	0.023776	0.00662227	0.00330289	0.0182183	0.00275662	0.011647	0.0138837	0.0165173	0.0209685
0.0194783	0.0195479	0.0216303	0.0151019	0.00642335	0.0172681	0.00643995	0.0163196	0.00670249	0.00946192	0.0064282	0.0074868	0.0103573	0.0195006	0.0171959	0.00353785	0.00256023	0.00734678	0.0180523	0.0100191	0.0112507	0.00627541	0.0168769	0.0211211	0.00367821	0.00340868	0.0075107	0.00625372	0.0143045	0.00481114	0.0274135	0.0045554	0.00260708	0.0129863	0.00950886	0.00766742	0.0132581	0.00719852	0.0189541	0.00700449	0.00655595	0.00702193	0.0034313	0.0225835	0.00850865	0.0032348	0.0113613	0.00836228	0.011509	0.019486
0.0123514	0.0142567	0.0122004	0.00523533	0.032388	0.0233423	0.0145645	0.0111745	0.0139407	0.0207291	0.0102984	0.00965761	0.00384029	0.0106613	0.0123945	0.0135373	0.00808191	0.0142839	0.011858	0.00664065	0.0159889	0.0305716	0.00837534	0.00796444	0.0182246	0.00679277	0.018865	0.0111368	0.00774434	0.0129026	0.0153031	0.0126825	0.0125395	0.02305	0.0210327	0.0148382	0.0152224	0.0223937	0.00235678	0.0036185	0.00604394	0.0130823	0.0145989	0.00505745	0.00773008	0.00681367	0.0275543	0.00712895	0.00718787	0.0122024
0.0204689	0.00850749	0.00969734	0.0101547	0.0274124	0.00664566	0.018633	0.0086345	0.0098701	0.00302965	0.00938666	0.00643101	0.0231874	0.00469907	0.00839826	0.0174101	0.0115781	0.00196261	0.0130015	0.0100528	0.00508649	0.0119058	0.0144722	0.0237431	0.00386887	0.00583107	0.0150616	0.0190162	0.00834164	0.0202323	0.0181774	0.0065026	0.00305985	0.00534598	0.00253507	0.0069811	0.0170995	0.0167205	0.0151359	0.00415269	0.00511427	0.0141637	0.0274695	0.0239075	0.0100539	0.0136065	0.02208	0.0130802	0.018197	0.0199704
0.0249154	0.0280873	0.0105218	0.0246556	0.00820758	0.00716919	0.00845384	0.0177473	0.0170765	0.0152499	0.0210446	0.00691024	0.0107302	0.018863	0.0226699	0.0205717	0.0210336	0.0249015	0.0199374	0.0146905	0.0127876	0.00929616	0.0227139	0.0107725	0.0136479	0.00512441	0.0287958	0.0114503	0.00931977	0.0117329	0.00551914	0.0134119	0.0112079	0.0147453	0.00730133	0.0101503	0.00470549	0.0202964	0.0175448	0.010589	0.00889182	0.00909551	0.0122891	0.0139573	0.0039714	0.00276071	0.019382	0.00772615	0.00855618	0.0223612
0.0109548	0.00979526	0.00703631	0.0133872	0.00859128	0.0110514	0.0206729	0.0117396	0.00746366	0.0179998	0.0132411	0.0161666	0.0225686	0.00372316	0.0238969	0.0175023	0.0235074	0.00653048	0.0153627	0.00700949	0.00686186	0.0036948	0.0166657	0.00637744	0.00730483	0.0200836	0.015279	0.0070576	0.0038657	0.00195807	0.0277134	0.0108959	0.0235699	0.0192669	0.00948616	0.0174427	0.000685344	0.0144675	0.00759436	0.00349957	0.0198057	0.00454896	0.0185869	0.0186095	0.00816771	0.00672685	0.0100273	0.0187066	0.0120695	0.0184754
0.011445	0.0154366	0.00736933	0.014978	0.0122051	0.00968701	0.0136537	0.00960163	0.00789703	0.0171231	0.00645951	0.00628601	0.0175584	0.0142327	0.0196476	0.00178011	0.0102613	0.00384887	0.00867687	0.00883582	0.00848227	0.0141169	0.026614	0.0177818	0.0156272	0.00642902	0.00944819	0.00798615	0.00809424	0.0143607	0.0203424	0.0070412	0.00384209	0.0190859	0.0059431	0.0155401	0.0101509	0.00335822	0.0208261	0.00421823	0.0200876	0.00825806	0.00836718	0.0212797	0.00864968	0.0102209	0.0120546	0.00823465	0.00909037	0.0172512
0.00692783	0.00531591	0.00651713	0.00766057	0.0112348	0.0235386	0.00661718	0.0111408	0.020885	0.0281564	0.00797392	0.00601684	0.022048	0.00695461	0.0110092	0.0110221	0.00417099	0.0121882	0.00167213	0.0208932	0.0200367	0.00416158	0.0221239	0.0153224	0.0055696	0.0109774	0.0038672	0.0245032	0.00734999	0.0100677	0.0114262	0.00626874	0.0116487	0.0128537	0.00275079	0.0117476	0.00188693	0.0166766	0.0227912	0.00977891	0.0206527	0.0083992	0.00852839	0.00972208	0.0325512	0.0150649	0.00973829	0.0085187	0.00790252	0.0210077
0.011809	0.0108926	0.00973485	0.0194627	0.0170897	0.0286102	0.00253837	0.00963342	0.0179107	0.0141051	0.00930751	0.0203775	0.0154623	0.0243691	0.0177202	0.00958219	0.0209957	0.0124672	0.0203385	0.024017	0.00681587	0.00854614	0.0145743	0.0118279	0.0140255	0.021229	0.00703798	0.0113375	0.0187008	0.0123477	0.0054307	0.00655603	0.0148243	0.0164784	0.0158633	0.0232435	0.00447277	0.00787148	0.0133655	0.00835406	0.0213666	0.00968223	0.00446092	0.013891	0.00131196	0.00354536	0.0149833	0.0136444	0.00904547	0.00990441
0.00581367	0.0157397	0.0201364	0.00255686	0.0173442	0.00248247	0.00873875	0.011181	0.0162033	0.00291101	0.015267	0.0305084	0.00995463	0.00903575	0.0131626	0.00908608	0.017207	0.022969	0.00653625	0.00787734	0.00887126	0.011436	0.0114551	0.003023	0.0176165	0.0106755	0.0116673	0.0159279	0.0111819	0.0162942	0.0133183	0.0110856	0.0237064	0.00917552	0.00462674	0.00876675	0.0128575	0.0212284	0.0116748	0.0121616	0.00476656	0.00497047	0.0171444	0.0144435	0.0191458	0.000945751	0.0167385	0.0016116	0.0197846	0.00807732
0.0270621	0.0147601	0.0149436	0.0190532	0.0181475	0.0112266	0.0189263	0.00445413	0.0134906	0.0094256	0.0183714	0.00412382	0.0242945	0.0146522	0.00912079	0.0141993	0.00322666	0.0114004	0.00808238	0.00723943	0.0146595	0.0196486	0.0144356	0.00740833	0.0230888	0.0257032	0.00697387	0.0260051	0.00619781	0.00475099	0.00838982	0.0184728	0.0181472	0.0108295	0.0110828	0.0152698	0.028045	0.0174721	0.00537908	0.00906528	0.0106159	0.0141217	0.0150918	0.00979797	0.0154138	0.0128306	0.0117606	0.0197277	0.00480339	0.00287429
0.0154162	0.0103108	0.00822805	0.00918417	0.0126118	0.0231637	0.0183074	0.014424	0.010954	0.0261533	0.00934941	0.0140043	0.0147378	0.00572573	0.0106053	0.00766395	0.00665208	0.0149192	0.0100984	0.0163314	0.0168688	0.0198145	0.00938407	0.0185203	0.0174605	0.00861332	0.00947959	0.0154339	0.0142374	0.00873132	0.00415269	0.00872748	0.0241712	0.0140435	0.0215001	0.00877812	0.0202467	0.017342	0.0163346	0.0105022	0.016078	0.00718621	0.0172914	0.0134232	0.0056122	0.0230083	0.014446	0.0157596	0.0101109	0.0164592
0.00979005	0.0111029	0.00831677	0.00658074	0.0218065	0.0124636	0.0190585	0.00722576	0.00668425	0.00743021	0.0192548	0.0157085	0.00578203	0.00189078	0.00234173	0.0153612	0.0188783	0.0127993	0.0092346	0.020563	0.0170397	0.00771739	0.0295251	0.0068799	0.0137679	0.00882451	0.00454342	0.0114678	0.01023	0.014841	0.0125658	0.00340075	0.00696844	0.0142936	0.0142383	0.01287	0.0182905	0.012853	0.0119075	0.0134203	0.00793182	0.00834525	0.0045274	0.00427763	0.0058527	0.0179554	0.0107968	0.0202417	0.0169765	0.00668539
0.00445519	0.0148634	0.00859492	0.00463191	0.00587596	0.0107713	0.0168587	0.0109712	0.00587384	0.00849007	0.0158274	0.0200669	0.0029757	0.0178347	0.0153265	0.0137331	0.00972382	0.0125969	0.014009	0.00258634	0.00461243	0.00259129	0.0115145	0.00889643	0.00606705	0.0096369	0.0159336	0.00353601	0.0234096	0.0174623	0.0193074	0.0185456	0.024042	0.0207039	0.0094583	0.00737498	0.0158166	0.0123903	0.00753844	0.00675036	0.0274663	0.0174882	0.0170279	0.018582	0.0159674	0.00266058	0.00705338	0.0153185	0.00577148	0.0155415
0.00634579	0.0232763	0.0142037	0.0234224	0.00903245	0.0072298	0.0287067	0.0150409	0.0121658	0.00419793	0.00630302	0.019595	0.0165854	0.0130311	0.00549631	0.00863771	0.0246245	0.0183652	0.00500022	0.0100111	0.0116939	0.00706144	0.00725234	0.0130232	0.0103594	0.0118776	0.00431592	0.0085878	0.0237867	0.00375524	0.00905672	0.0068545	0.0148677	0.00302672	0.00533452	0.00457083	0.0150202	0.0119427	0.0232632	0.0156258	0.00703715	0.0116947	0.00278408	0.0149044	0.0116965	0.0189209	0.0193437	0.00784597	0.0125342	0.0127331
0.0246932	0.0056781	0.00802195	0.0061833	0.0168017	0.00583993	0.016833	0.00649769	0.0060276	0.0160648	0.0141797	0.0188449	0.0124276	0.010363	0.0124881	0.0111991	0.00946392	0.024427	0.00547458	0.0111224	0.014391	0.0165613	0.00902452	0.00786466	0.0123112	0.0107588	0.015434	0.015656	0.00918829	0.0157907	0.0099994	0.0153667	0.0285262	0.0230209	0.00629857	0.0197432	0.0129896	0.0187167	0.0176107	0.0165736	0.0259657	0.0114853	0.0101963	0.00564347	0.0069017	0.0139061	0.00783568	0.0168883	0.00433803	0.0102024
0.0173994	0.0160839	0.00420485	0.01499	0.020993	0.00513437	0.0216558	0.00896552	0.00501609	0.0112175	0.00974612	0.0078087	0.0175621	0.00993698	0.00888225	0.00605094	0.0119523	0.0214146	0.0183175	0.0143239	0.0158176	0.0146022	0.0107104	0.015651	0.0137552	0.0113525	0.0217875	0.0126797	0.00921898	0.0272691	0.00416495	0.0191735	0.00507769	0.0128157	0.0189292	0.0149869	0.0139428	0.00854077	0.0123135	0.0182732	0.00377134	0.00221323	0.0130195	0.012092	0.00787612	0.0171936	0.00797809	0.00581661	0.0199874	0.0153785
0.0111044	0.00836046	0.0108515	0.012479	0.0111589	0.00880762	0.00737357	0.0254427	0.0123806	0.0106004	0.0107402	0.0227956	0.0153037	0.00569436	0.00553991	0.0164505	0.00900071	0.00737912	0.00424188	0.0159344	0.00762649	0.0157021	0.0102311	0.0147329	0.00593879	0.0158654	0.00149832	0.0290406	0.00625755	0.0054202	0.0115672	0.014417	0.0084413	0.020777	0.0175901	0.0087785	0.00296692	0.0093115	0.0224815	0.0146922	0.0186439	0.0243975	0.02099	0.0163372	0.00730635	0.00747642	0.00629727	0.0202318	0.00902884	0.0110019
0.0168084	0.00631959	0.00878869	0.0163654	0.0165523	0.0192364	0.00308816	0.0113541	0.00590115	0.0102883	0.00916695	0.00497518	0.0103634	0.0118183	0.00910034	0.0133115	0.0129773	0.0186259	0.00527945	0.0152636	0.00464477	0.0246244	0.0114299	0.0135098	0.0202019	0.0113084	0.00383921	0.00208489	0.00688527	0.011634	0.0116839	0.00859006	0.0205382	0.0194313	0.00511571	0.0119261	0.0149904	0.0117604	0.0161323	0.00792617	0.0101567	0.0162582	0.017538	0.00526501	0.0233428	0.00410847	0.0173601	0.022078	0.00527277	0.0187133
0.0189278	0.00947175	0.013507	0.00450638	0.00726055	0.0180132	0.006713	0.0102222	0.023522	0.0114874	0.0195955	0.0216178	0.00209011	0.0166684	0.0191377	0.00992195	0.0177515	0.017134	0.00170807	0.0177655	0.0137393	0.0237707	0.0128753	0.00219369	0.0228822	0.0226118	0.0027491	0.00887069	0.00496959	0.0274404	0.0098218	0.00462544	0.011251	0.00763278	0.00943186	0.0104996	0.010005	0.0189697	0.0118884	0.0171314	0.0103815	0.027948	0.0214898	0.0101571	0.00680278	0.00977001	0.016757	0.0103184	0.0216564	0.00707318
0.0187814	0.00549757	0.0178241	0.0132892	0.00526801	0.0220645	0.00807484	0.0108988	0.0124562	0.00941454	0.0127664	0.00951475	0.0141271	0.00527782	0.0102996	0.0148239	0.0281294	0.0106037	0.0211969	0.0131923	0.0164505	0.00866475	0.0154928	0.00332578	0.00503571	0.016111	0.0195532	0.00460887	0.011373	0.0174309	0.004689	0.00815326	0.0181987	0.00893303	0.017859	0.00994991	0.0234605	0.0048637	0.0215929	0.0177842	0.00812652	0.00727221	0.0155425	0.0211428	0.00133291	0.0118223	0.0073401	0.00488919	0.00434127	0.0091944
0.00385471	0.00779095	0.00524582	0.00898531	0.00603162	0.016052	0.0171251	0.00371192	0.0136693	0.00403307	0.00369027	0.0155383	0.0110746	0.00953939	0.0138049	0.0182252	0.0140667	0.00667409	0.00965019	0.0101031	0.0257145	0.0059353	0.0112068	0.00726741	0.00704849	0.023569	0.00534623	0.00637096	0.00263549	0.0151045	0.0109109	0.00636181	0.0177226	0.00512738	0.0166161	0.0139437	0.0046815	0.020279	0.00682866	0.0119984	0.00787731	0.00750792	0.00531972	0.0129583	0.0120998	0.00999855	0.00802012	0.00892278	0.00458065	0.00420481
0.0274514	0.00535103	0.00777287	0.00717117	0.0125921	0.0119597	0.0146487	0.0189503	0.01627	0.00428546	0.0177896	0.00954766	0.00376176	0.0116564	0.00963428	0.0147965	0.0110448	0.0149147	0.00617505	0.0138981	0.0133446	0.0143615	0.0230423	0.0215104	0.00627696	0.0154503	0.00949066	0.00784456	0.00601345	0.0177287	0.0160498	0.00781323	0.0225062	0.0110644	0.0115083	0.00636217	0.035537	0.014579	0.0104075	0.0177536	0.00800045	0.00644491	0.0154076	0.0221107	0.0338397	0.0104278	0.00619443	0.0239866	0.0173193	0.00907535
0.0127784	0.0121385	0.0119603	0.0198191	0.017013	0.0151989	0.00711652	0.00938264	0.0244705	0.00537061	0.0134611	0.00447825	0.018209	0.0121689	0.0066125	0.0120118	0.00335851	0.00836976	0.020343	0.00983088	0.0137537	0.00615883	0.0105997	0.0135224	0.0191274	0.0193234	0.0289017	0.00692924	0.010248	0.00622093	0.0116599	0.0100332	0.0186066	0.0120449	0.0115368	0.0163966	0.013135	0.0073208	0.00700546	0.0196804	0.00528021	0.0172201	0.00621717	0.00737099	0.0166079	0.00476179	0.0196838	0.00992292	0.00331823	0.00223968
0.0174868	0.0113902	0.0187303	0.00606785	0.00476798	0.00597262	0.00903859	0.0250853	0.017824	0.0216616	0.00624523	0.00168044	0.0147754	0.00862588	0.0313468	0.00779148	0.0160868	0.0145804	0.0150322	0.0074124	0.0108171	0.0180498	0.0182295	0.010555	0.00543614	0.00138831	0.00899005	0.0120902	0.0243077	0.00235364	0.0214479	0.0129239	0.0121771	0.0156389	0.00221188	0.00758653	0.0244573	0.0184117	0.00611533	0.00991754	0.0157041	0.00423064	0.00293184	0.0211384	0.00185311	0.00287327	0.013166	0.021303	0.0109985	0.00754342
0.0178057	0.0155836	0.00603965	0.0153122	0.00804366	0.0130711	0.00982119	0.00464445	0.00226195	0.0198319	0.019321	0.0203155	0.0142086	0.0139462	0.0185199	0.0198633	0.00141901	0.00661629	0.00441178	0.0079806	0.0210165	0.0114553	0.0128518	0.00575536	0.0107504	0.0094565	0.0265189	0.0134492	0.0128744	0.00243846	0.00656788	0.0091058	0.0133496	0.00985926	0.00543638	0.0182137	0.00944164	0.0134083	0.0110904	0.0184896	0.00688198	0.0123478	0.00213577	0.00801732	0.0195384	0.0122715	0.00459138	0.0150147	0.0174232	0.0185796
0.0224289	0.012703	0.0157631	0.00414804	0.0152595	0.0117783	0.0152532	0.00848634	0.00752255	0.00940726	0.0142894	0.0122031	0.0259593	0.0125283	0.0129118	0.00502196	0.00633676	0.00884215	0.005878	0.0116947	0.00375301	0.00912925	0.0128999	0.0163003	0.0285822	0.00992763	0.0151729	0.00399336	0.0207222	0.00377436	0.0209458	0.00535044	0.0213122	0.0130427	0.0147031	0.00833309	0.00419975	0.0180972	0.00486674	0.00615294	0.00479432	0.0390568	0.00894257	0.0203339	0.01267	0.00683605	0.00901399	0.00965381	0.0181762	0.00885648
0.0188651	0.0111613	0.0146912	0.00540171	0.0156828	0.0131172	0.0111065	0.0171942	0.0307834	0.00565144	0.0185358	0.00939097	0.00776684	0.0199616	0.0145423	0.0157664	0.00911563	0.00162884	0.00984211	0.0172354	0.00571164	0.0107795	0.00694078	0.0142972	0.0154959	0.00922971	0.00552401	0.0123785	0.0132067	0.0166574	0.00958753	0.0196969	0.0145651	0.0218274	0.0116679	0.0215418	0.00520585	0.00951781	0.0124212	0.0108465	0.00849374	0.0138135	0.0126425	0.0101781	0.013344	0.0207303	0.014174	0.00920878	0.0239195	0.0206301
0.0195745	0.00792337	0.00495046	0.0112356	0.00566867	0.0239206	0.005828	0.0196612	0.00737317	0.00925532	0.0032201	0.0120094	0.00613003	0.00632157	0.0222571	0.017553	0.010683	0.0100736	0.0128497	0.0189019	0.0123682	0.0226537	0.0264808	0.00895809	0.00629641	0.0200414	0.0149882	0.0144932	0.015506	0.00246199	0.0106137	0.011099	0.0103044	0.0146373	0.0198517	0.00808024	0.00805429	0.00450033	0.00719022	0.00854925	0.0225945	0.015637	0.0118001	0.0147452	0.0108225	0.0206679	0.00548704	0.00183619	0.0122607	0.0123471
0.0194762	0.0213275	0.0164475	0.0219537	0.0116436	0.00325262	0.0135132	0.012617	0.0161261	0.028646	0.0160361	0.0119526	0.00823866	0.0131952	0.00590292	0.00103952	0.0137266	0.0191191	0.0131644	0.0200513	0.0108852	0.00421865	0.0185609	0.0184291	0.0188769	0.0110486	0.0136688	0.0208458	0.0112035	0.0136022	0.0148969	0.0170047	0.00974641	0.00785338	0.014187	0.0136128	0.0222679	0.00576772	0.00746859	0.0198603	0.0273492	0.00739047	0.00838418	0.0119176	0.0149433	0.0221813	0.0247053	0.0141113	0.00750031	0.00463063
0.0309709	0.00924481	0.00713716	0.0246029	0.0131016	0.0132447	0.0156941	0.0127158	0.0128813	0.00675743	0.00115661	0.019766	0.0119564	0.0136673	0.0302857	0.00871919	0.00941277	0.0175518	0.0152542	0.0252174	0.0135092	0.0022018	0.0163314	0.0163278	0.02116	0.00698567	0.00837747	0.010485	0.00892693	0.0126156	0.0168363	0.0141124	0.0195217	0.0110806	0.0111225	0.0117284	0.0152653	0.0067902	0.0147444	0.00613036	0.0093218	0.00356656	0.0197173	0.0119766	0.0147476	0.00845411	0.0205578	0.00906423	0.0155905	0.0108448
0.0157871	0.0182574	0.0139644	0.0145056	0.00447941	0.0136533	0.0100928	0.0124846	0.00620537	0.015931	0.0169163	0.0141443	0.0122225	0.00696492	0.0260198	0.00649192	0.0257339	0.00680641	0.00256414	0.00461685	0.00258274	0.0144342	0.014382	0.0199172	0.00329029	0.0156309	0.00764545	0.0197294	0.00602465	0.00737548	0.00863224	0.0145985	0.00658344	0.0159007	0.00629915	0.00810284	0.0198562	0.00294629	0.000611523	0.0102668	0.00878658	0.0268497	0.00806989	0.00844752	0.00848595	0.00674008	0.00441165	0.0073564	0.0133813	0.0119992
0.0143532	0.015437	0.00527183	0.00769473	0.00836984	0.0139753	0.0139528	0.00825151	0.0107591	0.00874018	0.018321	0.0195403	0.0135178	0.00839575	0.00984396	0.00552388	0.0113515	0.00704777	0.0218652	0.00461542	0.0356828	0.00168974	0.00627343	0.0129974	0.01352	0.00637114	0.0164519	0.0161452	0.0187955	0.0178996	0.00958206	0.018526	0.0053027	0.0131009	0.0110505	0.016736	0.014545	0.00158288	0.0182117	0.00870763	0.0218527	0.0138134	0.00181894	0.0154579	0.0109166	0.0118359	0.00701754	0.00577018	0.00829508	0.00875703
0.0137938	0.00858586	0.0193	0.0133864	0.00560478	0.0314095	0.0208405	0.00929681	0.00801782	0.0176142	0.0110592	0.0106945	0.00656719	0.00981939	0.0217524	0.00253774	0.0116733	0.0195343	0.0122391	0.0200443	0.0110621	0.0136157	0.00516091	0.00906261	0.00547577	0.0116171	0.0125058	0.00545188	0.0041206	0.00852171	0.0106701	0.0100228	0.00690428	0.00811348	0.0425795	0.0111466	0.0119847	0.0141657	0.00933458	0.0106687	0.00572753	0.00505304	0.0162483	0.0192975	0.015853	0.0201484	0.0254874	0.00348718	0.0229588	0.00804723
0.0215201	0.00499135	0.0054673	0.00542486	0.0263774	0.0159411	0.0102972	0.0160157	0.0116989	0.0273516	0.0212767	0.0140175	0.00930627	0.0174483	0.00436549	0.0205881	0.0147602	0.0105052	0.0205028	0.0107451	0.00129031	0.0110408	0.00693635	0.0155614	0.0338308	0.0113313	0.0172852	0.0187242	0.0116458	0.0153389	0.0236104	0.00951434	0.0147216	0.00316241	0.0121569	0.0200064	0.0138142	0.0114521	0.0121181	0.00896343	0.0192549	0.0122241	0.00931221	0.015917	0.0140723	0.011769	0.0122278	0.0137834	0.0202509	0.0136762
0.0205563	0.0232619	0.00761151	0.0184291	0.00484574	0.0243879	0.0103818	0.0151684	0.00486868	0.00927937	0.00640086	0.00450102	0.00689488	0.00597981	0.0161603	0.00705316	0.0227798	0.0132003	0.0112816	0.0161903	0.00733589	0.0114976	0.00674462	0.0136439	0.0158745	0.0232403	0.0143596	0.0103304	0.00277867	0.0122346	0.00559461	0.0115207	0.0193218	0.0107095	0.013538	0.00453024	0.0148578	0.00712357	0.0148347	0.022197	0.0121366	0.00826536	0.00327255	0.00471968	0.0155595	0.00498889	0.0236881	0.00844043	0.00793463	0.0161486
0.00684448	0.00252305	0.00659719	0.01692	0.00658206	0.0046605	0.00803594	0.023113	0.0264423	0.0211045	0.0122107	0.00178373	0.00233886	0.0078365	0.0091272	0.00998246	0.0109206	0.00919464	0.0169007	0.00439588	0.0126149	0.0237103	0.0155314	0.0108926	0.00900854	0.0170654	0.0191686	0.0125737	0.00503612	0.0215104	0.00817489	0.0118226	0.0115133	0.015568	0.0192094	0.0218922	0.0149237	0.00701464	0.0222417	0.018114	0.0186144	0.0211431	0.0110136	0.0198216	0.0176708	0.00283838	0.0144006	0.00590511	0.00235909	0.0135629
0.0172799	0.0105248	0.0119773	0.00858164	0.00676611	0.0131199	0.00663882	0.0130377	0.00227946	0.00119307	0.0135086	0.0027887	0.0227329	0.0200008	0.0193537	0.017484	0.0107336	0.0126157	0.00412949	0.0113722	0.0147652	0.00127847	0.00519941	0.0171002	0.0114335	0.0165327	0.0112909	0.0104301	0.0184155	0.0101535	0.0119811	0.0250612	0.00505674	0.0234806	0.0130965	0.0125495	0.00688841	0.00851254	0.0252357	0.0107266	0.00709939	0.0205992	0.00548911	0.00867004	0.00186222	0.00913172	0.0185711	0.00703358	0.00163837	0.00466508
0.00899376	0.00740134	0.00811523	0.0122559	0.00469747	0.0116405	0.0160068	0.00397932	0.00754592	0.00899907	0.00621055	0.0142108	0.0142842	0.00455858	0.00432575	0.0116171	0.00924288	0.0101515	0.017581	0.0111583	0.00487068	0.0217935	0.0193578	0.0128487	0.0256935	0.00939087	0.0112168	0.00562779	0.0108611	0.00552501	0.0209773	0.0162075	0.0195717	0.014444	0.0173133	0.0132883	0.01691	0.0221366	0.00327573	0.0113157	0.0245697	0.00917127	0.0107076	0.00727833	0.00727112	0.0108424	0.0237894	0.0163278	0.0138256	0.0097283
0.0253899	0.0128143	0.0107257	0.00689777	0.0231115	0.00373498	0.00683052	0.00480099	0.00788144	0.010454	0.0212625	0.0188431	0.00903034	0.0238194	0.00343269	0.0240452	0.00864899	0.0083673	0.0187427	0.0192278	0.00171647	0.0268331	0.0159018	0.00440328	0.0129623	0.0159392	0.0187316	0.00237528	0.0161993	0.0238864	0.00756402	0.00352611	0.00759889	0.0126392	0.0077629	0.0276216	0.0123446	0.00622857	0.0177419	0.00766632	0.0092616	0.00916877	0.00942766	0.0200843	0.0125237	0.00623879	0.0162102	0.0170665	0.017684	0.017251
0.0156008	0.0141121	0.00996212	0.0189717	0.0070424	0.0090313	0.00192219	0.00691077	0.0158386	0.00839094	0.00517209	0.0134548	0.0118866	0.00811487	0.0127581	0.0293316	0.00642018	0.0198371	0.00286201	0.0189294	0.0189702	0.0181181	0.00434546	0.00835524	0.00817834	0.00547553	0.00858734	0.0140174	0.00354017	0.00231631	0.00812151	0.00541063	0.0078301	0.0139139	0.00911526	0.00621846	0.000873488	0.00859487	0.0115802	0.00843893	0.016632	0.0220201	0.0207059	0.0105662	0.00605399	0.0214957	0.00722174	0.00898049	0.00869089	0.0294184
0.0122176	0.0175903	0.0103851	0.0088971	0.024951	0.0205886	0.0206646	0.0143382	0.00789941	0.0239539	0.00999702	0.0201055	0.0137475	0.00968246	0.0085124	0.0153868	0.0105478	0.00147832	0.0107355	0.00544483	0.0342943	0.0128785	0.0152044	0.00678433	0.0159533	0.0140981	0.0119942	0.0170692	0.00529474	0.0147402	0.0143703	0.0125867	0.00452983	0.0127199	0.0049461	0.0252874	0.004108	0.0177738	0.0167906	0.00313073	0.00768605	0.00194513	0.00942957	0.00634554	0.0178298	0.0202426	0.00827772	0.00380901	0.00224528	0.0192341
0.0302828	0.00306474	0.0221425	0.0131092	0.0107133	0.0201058	0.00191421	0.0116099	0.0129644	0.0018951	0.0146231	0.036391	0.0109569	0.0160568	0.012514	0.0071432	0.0121295	0.016927	0.0153263	0.0066733	0.0314824	0.0046717	0.0122458	0.00994211	0.00854486	0.00599593	0.0194319	0.00237265	0.0187074	0.00502882	0.0248691	0.0107838	0.0111896	0.0072847	0.0160705	0.0234409	0.0165607	0.0108116	0.010883	0.00628376	0.00888664	0.00967877	0.022066	0.0113094	0.00468976	0.0288256	0.00900494	0.00902845	0.0187542	0.0209487
0.0174557	0.00630375	0.0033071	0.00806391	0.0181528	0.0154443	0.00832242	0.0108619	0.0181835	0.00658397	0.00874804	0.0132741	0.0130488	0.0207749	0.0124998	0.00775584	0.00653547	0.00528196	0.0113502	0.0161163	0.0066364	0.0101621	0.0179812	0.00954769	0.00472397	0.0110061	0.0233724	0.00496264	0.0206156	0.0160239	0.0109146	0.032511	0.0156319	0.0139645	0.00479978	0.0075056	0.0253499	0.0142597	0.00905537	0.00583329	0.0199032	0.00748637	0.0095457	0.0142278	0.0121366	0.01329	0.0172694	0.0220306	0.0178547	0.00969617
0.00599081	0.0102852	0.0160927	0.00730975	0.010421	0.00254009	0.0168928	0.0122729	0.0071258	0.0276028	0.022851	0.0111513	0.0170852	0.0041721	0.0174345	0.00904601	0.00522454	0.017261	0.0134107	0.0183936	0.0097512	0.00707415	0.0142527	0.00732844	0.00663324	0.0231435	0.00649704	0.0124269	0.0135492	0.00972115	0.00674768	0.00548492	0.00211579	0.0109237	0.0128817	0.0123693	0.0100152	0.0158748	0.0174837	0.0246188	0.0301523	0.0158481	0.00650973	0.00481535	0.00622882	0.00668963	0.0109308	0.0148608	0.016328	0.0132091
0.0163642	0.00941797	0.0106807	0.010412	0.00628241	0.0130362	0.014746	0.00273871	0.00690934	0.0156454	0.0045069	0.00710752	0.00423978	0.00413256	0.008953	0.00247636	0.00455015	0.00737627	0.00139361	0.00870715	0.0242799	0.0115597	0.00281651	0.019167	0.00654802	0.00444948	0.00766415	0.0160179	0.00137806	0.0119235	0.00493246	0.0107455	0.0101005	0.0104633	0.011953	0.0150638	0.0131238	0.0156858	0.0222866	0.0152406	0.0155175	0.019804	0.00465166	0.00535962	0.00912279	0.0245714	0.0107253	0.00735065	0.00711847	0.0247863
0.00850365	0.0168279	0.013687	0.00833069	0.00659328	0.0238407	0.0112919	0.00559816	0.0121223	0.0105222	0.0179157	0.0181281	0.00422156	0.0194473	0.0121697	0.0115942	0.017491	0.00557866	0.00864056	0.00231773	0.00472024	0.00326531	0.0207539	0.0074368	0.0247246	0.012791	0.0187869	0.0117061	0.0132149	0.00929278	0.0170172	0.00622927	0.014046	0.0129757	0.0190399	0.0165488	0.0104695	0.012491	0.018273	0.00785881	0.00925956	0.00614453	0.0289664	0.0114561	0.0098582	0.0120601	0.0200707	0.0107983	0.00751228	0.0140463
0.0166129	0.00804548	0.021142	0.00978108	0.011198	0.0115008	0.00899216	0.0224885	0.0128882	0.0105045	0.0143385	0.00897324	0.012392	0.0200719	0.0193196	0.0116749	0.0108343	0.0199558	0.00610843	0.00784301	0.00837772	0.0141628	0.00196513	0.0297594	0.00750203	0.00572203	0.0119915	0.0121873	0.0309545	0.0127378	0.012882	0.0176	0.0144227	0.0122786	0.00853453	0.00319587	0.0231701	0.0125736	0.00361975	0.0130235	0.0108358	0.0144939	0.0181716	0.0113363	0.0281867	0.00926587	0.0131149	0.0146434	0.017202	0.0111916
0.0216827	0.00649774	0.00802905	0.0146082	0.0065797	0.0235328	0.0105658	0.0264075	0.00704086	0.00729819	0.0177421	0.017379	0.0143785	0.00374619	0.0111721	0.0170972	0.0247219	0.0100598	0.0224013	0.022017	0.00104595	0.0134351	0.0161142	0.0149859	0.00952009	0.00728231	0.00971948	0.00750907	0.00195882	0.0131106	0.00927793	0.0112968	0.0233558	0.0176469	0.0170359	0.016651	0.00273085	0.0102041	0.0165073	0.00305988	0.000357819	0.0106385	0.00318033	0.00111574	0.0116983	0.0175617	0.0051287	0.0107122	0.0263868	0.0145811
0.0173788	0.0222416	0.0121261	0.011503	0.00503105	0.00707317	0.0293702	0.00735402	0.0142324	0.011247	0.0134426	0.0079957	0.0151493	0.0163963	0.0100273	0.00296758	0.00491364	0.00926445	0.0126992	0.0215486	0.0131495	0.0107323	0.00708948	0.00691635	0.0269341	0.00779729	0.00737882	0.0102806	0.006726	0.0218331	0.0141341	0.00741783	0.0247437	0.000613634	0.0266608	0.018643	0.0114897	0.0125392	0.00190757	0.0176093	0.0139313	0.0206066	0.0137538	0.0127075	0.0111035	0.0104331	0.0108367	0.00975681	0.00486089	0.0208569
0.00434324	0.00993766	0.00418992	0.0207907	0.0143645	0.0180548	0.0116441	0.0142319	0.00907423	0.00664051	0.0180531	0.00617018	0.0377125	0.00377789	0.0150905	0.0147119	0.00392235	0.0121241	0.0236717	0.0115993	0.0189532	0.00924353	0.0110111	0.00316286	0.0120946	0.0103772	0.0136029	0.0205533	0.027268	0.0284548	0.0223265	0.0071592	0.00880254	0.0121063	0.00197348	0.0122743	0.0119605	0.016923	0.0167638	0.00408145	0.00720784	0.0185393	0.0166438	0.0217547	0.00378469	0.00973996	0.0225168	0.00941591	0.0137879	0.00796121
0.0109813	0.0236506	0.00908542	0.011763	0.0164443	0.0135778	0.0149901	0.0218947	0.012688	0.00253048	0.00677466	0.00954956	0.00542228	0.00424125	0.00658419	0.0114476	0.00605028	0.0133029	0.00411496	0.00937316	0.0156596	0.0145624	0.030231	0.010826	0.00780286	0.0143143	0.0134842	0.0258693	0.00296658	0.0145428	0.0111235	0.0133077	0.0187943	0.00577343	0.0119043	0.00304596	0.0104679	0.012781	0.0231082	0.00818322	0.00304889	0.0232414	0.0151551	0.0089118	0.0195036	0.0147877	0.0071839	0.00349332	0.00667367	0.0140395
0.0243257	0.0188241	0.0116926	0.0140545	0.00394578	0.00600724	0.0187686	0.0212234	0.0057196	0.00597557	0.010382	0.0163162	0.0157753	0.00526053	0.0126555	0.00287776	0.0160702	0.00726811	0.00935368	0.0247856	0.0118361	0.0107802	0.0211547	0.010784	0.0176416	0.00400439	0.00772714	0.00576468	0.00911902	0.00326336	0.00678051	0.0149457	0.00517175	0.00645199	0.0185961	0.00944714	0.0030115	0.00517077	0.00495041	0.00295592	0.0237021	0.0115251	0.0246542	0.00238616	0.00365405	0.0154524	0.0181464	0.000776945	0.0161717	0.0141312
0.0100846	0.0120924	0.0109621	0.0111035	0.0130073	0.0204335	0.0127623	0.0161793	0.00818302	0.0136227	0.0196516	0.00392824	0.00499138	0.00513829	0.0115222	0.0252153	0.00956298	0.0174081	0.0106195	0.00257553	0.0158912	0.00583433	0.0123488	0.00520294	0.0057632	0.00900287	0.0105427	0.0158645	0.0131877	0.0117409	0.00896034	0.0129302	0.0207083	0.00779812	0.0102791	0.0123351	0.00679912	0.0100997	0.00848271	0.0175766	0.0118776	0.00614436	0.00373549	0.0150686	0.0014965	0.00203932	0.0145998	0.00641803	0.00446727	0.0101497
0.00872395	0.016262	0.0129228	0.0164853	0.0161598	0.00773305	0.0237099	0.00276926	0.0184052	0.0198641	0.00939367	0.00326315	0.0251768	0.0146263	0.0100695	0.0267792	0.0112737	0.00198394	0.0193684	0.00126896	0.0201464	0.0144313	0.0126123	0.0117626	0.0156911	0.00530206	0.0113875	0.0113909	0.00305195	0.0184295	0.0188405	0.0261308	0.0150383	0.0138398	0.0104062	0.0140344	0.0149672	0.00783848	0.00350975	0.00876928	0.00640811	0.0047669	0.0116741	0.0149363	0.00994518	0.0139783	0.00835475	0.0158745	0.00990441	0.00455802
0.0100676	0.0117605	0.0127461	0.0108502	0.0160136	0.0187904	0.00860335	0.0168005	0.00835379	0.0189712	0.0138168	0.0172483	0.0219443	0.00761283	0.00653006	0.0169098	0.0218691	0.00300696	0.00507041	0.0166903	0.0145922	0.00556468	0.012884	0.0120484	0.0151156	0.0207853	0.0120077	0.00587977	0.0141544	0.00975797	0.0188381	0.0181725	0.0100095	0.00934216	0.0177255	0.0233135	0.0224747	0.00755948	0.0238668	0.00469337	0.0186576	0.0203888	0.0176164	0.0165613	0.00826095	0.00558926	0.00633356	0.0021195	0.0063749	0.0206909
0.0211886	0.00909019	0.00673423	0.00684936	0.0226704	0.0129668	0.0299502	0.00879278	0.01853	0.0177403	0.00099108	0.0121506	0.00534542	0.0116966	0.00545929	0.0104258	0.0105785	0.0034193	0.00973661	0.0028396	0.00708439	0.0182784	0.0234556	0.00705313	0.00823602	0.0111904	0.0180097	0.0230061	0.00209179	0.00857623	0.00438913	0.0121561	0.0238745	0.00901437	0.0167327	0.0127862	0.00987772	0.0157152	0.00788145	0.00148695	0.00519938	0.00937452	0.0246806	0.0123793	0.00627666	0.0137043	0.0215778	0.0106768	0.0203777	0.010362
0.00961874	0.00490866	0.0135943	0.0165488	0.00899863	0.0055748	0.016518	0.0187187	0.0128961	0.0295984	0.00709435	0.0113676	0.00167577	0.0155484	0.019321	0.0196962	0.00551504	0.0256094	0.0144743	0.00626969	0.0106528	0.0240128	0.0110347	0.0234796	0.0123412	0.00683729	0.0164157	0.00276199	0.0190796	0.00710257	0.0149838	0.0200372	0.00631287	0.00658124	0.0124516	0.0221336	0.012748	0.0168608	0.0202346	0.0101705	0.00915145	0.0259178	0.0151584	0.0308288	0.0165139	0.00849828	0.00471619	0.0101239	0.0158316	0.0158773
0.00278255	0.0167551	0.00518883	0.0218084	0.0178352	0.0157503	0.0111256	0.0119469	0.00281395	0.020441	0.0261552	0.017469	0.0259292	0.0209242	0.0151596	0.0136045	0.0123186	0.00577733	0.00568742	0.00972741	0.0184585	0.0184333	0.010704	0.0119923	0.017265	0.0153529	0.0162406	0.0180588	0.0138498	0.00494139	0.00561051	0.0184327	0.0109413	0.00574665	0.0171338	0.0208951	0.0113762	0.0121503	0.0180924	0.0224947	0.0134478	0.00956993	0.0170611	0.00596477	0.00476462	0.0111422	0.0106422	0.00433161	0.00581188	0.0117843
0.0167042	0.0159203	0.00343421	0.0154436	0.00963703	0.0156304	0.0212383	0.00583087	0.021435	0.00842975	0.00418402	0.00496253	0.00945741	0.0135242	0.00995326	0.0162812	0.0194955	0.017701	0.0183317	0.0192975	0.00891694	0.0186872	0.0110743	0.00495555	0.0256062	0.00490198	0.00777606	0.0109451	0.0233838	0.0137364	0.00284477	0.020798	0.00795478	0.0209294	0.0112136	0.00409509	0.0117693	0.0069938	0.00549708	0.0133017	0.00700527	0.00715778	0.00380152	0.00752591	0.0137142	0.00529214	0.00895751	0.00960529	0.0224745	0.0126108
0.00865062	0.0158849	0.00589819	0.0133907	0.00609844	0.0134405	0.0124507	0.0158066	0.00333476	0.0128173	0.013414	0.0134882	0.00431324	0.0239417	0.0114299	0.0107593	0.0101737	0.0107041	0.0129431	0.00933358	0.0100508	0.010767	0.0239728	0.00505631	0.0249197	0.00946086	0.00624529	0.00883925	0.00949448	0.00219201	0.0214858	0.00909072	0.00911586	0.018323	0.00521263	0.00637574	0.0296185	0.0188671	0.0142529	0.0107914	0.0270566	0.00260655	0.00565571	0.00865251	0.0143602	0.00558564	0.00487527	0.00503773	0.020683	0.0219813
0.0133522	0.00400586	0.0101859	0.0174793	0.0103458	0.0181976	0.0232986	0.00252155	0.0190068	0.00966396	0.0197192	0.0148419	0.00651932	0.00548597	0.00486429	0.00497589	0.01643	0.00861841	0.0203068	0.00905139	0.0218313	0.0165367	0.0126146	0.0384733	0.00675077	0.0242684	0.0202841	0.0260522	0.00213879	0.00321113	0.00524611	0.00958745	0.0229387	0.00375606	0.0242885	0.0151478	0.00923332	0.00228501	0.0134191	0.0192897	0.0159803	0.00602886	0.0129654	0.0212644	0.0096988	0.00615793	0.00805931	0.0092289	0.0115631	0.0122428
0.0242774	0.00439402	0.00480565	0.0163698	0.0176291	0.00295423	0.0195779	0.0126369	0.0170019	0.0212021	0.00581816	0.0211097	0.020482	0.0101173	0.0108486	0.00710586	0.0105092	0.0203709	0.0196318	0.00667857	0.0102266	0.0049685	0.0015431	0.00194114	0.0191062	0.00741507	0.0082549	0.00800321	0.016422	0.00554488	0.0153059	0.0167089	0.00413152	0.0127757	0.00960102	0.0039302	0.0152945	0.0135713	0.00704847	0.00715597	0.000427198	0.00447756	0.00898309	0.00498845	0.0230468	0.0156688	0.00531838	0.0110669	0.00943881	0.0129507
0.0165555	0.00467989	0.0147519	0.00787521	0.0290254	0.0093919	0.00722347	0.00964144	0.0156596	0.00774734	0.0197424	0.00766748	0.00743981	0.00513701	0.00612496	0.0148031	0.00943825	0.0196465	0.00694378	0.0178122	0.011346	0.006444	0.0112157	0.0200458	0.0061583	0.0182038	0.00581946	0.0136831	0.0109661	0.00447462	0.0182925	0.025544	0.0184817	0.011869	0.011016	0.00512927	0.011243	0.00952398	0.00641139	0.0185199	0.0168722	0.0132473	0.00614915	0.00631319	0.00806564	0.0046857	0.0179664	0.00581763	0.00825053	0.00812324
0.00541901	0.0122976	0.0113313	0.00419811	0.0100316	0.0131821	0.00409241	0.0232842	0.00739102	0.0135217	0.0120418	0.00281865	0.0184894	0.00234769	0.0070808	0.0175268	0.00708012	0.00864329	0.00151935	0.011161	0.00783315	0.00629478	0.0126733	0.00919268	0.0184426	0.00646377	0.00711823	0.007839	0.0229683	0.0223485	0.00316347	0.00567465	0.0016392	0.00713883	0.00408134	0.0265586	0.00269179	0.017632	0.0061661	0.0289777	0.0172888	0.0151071	0.0215482	0.00420711	0.0114822	0.0122933	0.0221756	0.0183637	0.0106779	0.0211067
0.0184628	0.0241202	0.015434	0.0128241	0.0197662	0.0358077	0.0132531	0.0107093	0.007991	0.0121535	0.0212408	0.0138338	0.0145495	0.0207496	0.00203043	0.00853865	0.0167035	0.0117586	0.0249796	0.00510889	0.0332746	0.0191563	0.0118648	0.0121584	0.00900391	0.018519	0.0129612	0.00334876	0.0221019	0.0124223	0.0161271	0.00614939	0.0120323	0.0279118	0.013093	0.00823543	0.00521067	0.0144464	0.0131266	0.0156681	0.00939042	0.0272903	0.00916918	0.00675501	0.0137059	0.0187887	0.0104595	0.00959055	0.00852246	0.010249
0.0159	0.00790089	0.0202063	0.00376825	0.0109648	0.00879814	0.0160293	0.00201985	0.0166487	0.00569089	0.00646891	0.00459934	0.0102873	0.0196365	0.0146437	0.0116891	0.00713771	0.0155338	0.00907827	0.0121052	0.00938374	0.010213	0.0170535	0.0244879	0.0089192	0.0156274	0.0115053	0.0189466	0.00120454	0.0166079	0.00585024	0.018612	0.0104196	0.0170046	0.0158945	0.0177997	0.00532794	0.015367	0.002914	0.0143104	0.00224264	0.00327534	0.00936944	0.00471769	0.0117121	0.0222711	0.00704312	0.015067	0.00202816	0.00519074
0.02083	0.00716967	0.00986679	0.0106093	0.0186222	0.00840231	0.00841945	0.0167749	0.00799295	0.0227562	0.00457551	0.0175217	0.00661215	0.0144302	0.0117283	0.00866752	0.0217816	0.0157236	0.0145143	0.00673609	0.00246362	0.0155246	0.00756113	0.00433563	0.0198863	0.00686993	0.0080846	0.00392204	0.00834051	0.0114314	0.00313521	0.021703	0.00789016	0.00475478	0.0179898	0.00721043	0.0106022	0.00997829	0.0237362	0.00687465	0.0148155	0.0118329	0.00673752	0.0131082	0.0214571	0.0148879	0.012884	0.0117066	0.00797872	0.0135784
0.0241764	0.0223772	0.00966081	0.0191206	0.0032547	0.0112499	0.00741029	0.0170448	0.0102506	0.0226886	0.0122359	0.00553462	0.00909232	0.00487117	0.00390189	0.0123862	0.0116975	0.0330413	0.0225906	0.0153192	0.00526318	0.00322529	0.0110525	0.0206134	0.0135417	0.00975689	0.0205058	0.00232761	0.0118714	0.0129076	0.0131438	0.0247109	0.0107954	0.00762019	0.0126414	0.0202184	0.0195999	0.00393402	0.0089092	0.0209075	0.0201679	0.0151895	0.0122399	0.0198343	0.00564388	0.00261019	0.0175949	0.0154483	0.0098496	0.0226633
0.0156819	0.0123458	0.0046002	0.01128	0.0118923	0.0121174	0.00999989	0.0234599	0.000623266	0.00779619	0.020715	0.0148458	0.0234803	0.00883289	0.00849069	0.0217231	0.00980365	0.00711817	0.0133814	0.0128448	0.0168708	0.00528287	0.00621055	0.00529399	0.0152645	0.0188946	0.00935344	0.0108689	0.0146626	0.00447193	0.00406008	0.0088058	0.00504926	0.0158277	0.0285548	0.00932667	0.0101692	0.00619545	0.0233462	0.00726664	0.01807	0.00226794	0.0104647	0.0136916	0.0111738	0.022558	0.00485928	0.0101334	0.00831608	0.0202448
0.00544208	0.0176534	0.0136502	0.00422574	0.0243573	0.00539645	0.00555047	0.00601834	0.00310953	0.0108222	0.0282654	0.0111924	0.00483469	0.0151552	0.00476638	0.0198657	0.00646892	0.0154413	0.0120547	0.0112902	0.00686182	0.0226519	0.0108595	0.00766076	0.0163213	0.0294328	0.0189743	0.0154772	0.00857025	0.0214561	0.00973032	0.0100471	0.0110099	0.0198305	0.00374741	0.0141343	0.0122396	0.0244924	0.00847883	0.00354926	0.0120664	0.020148	0.0290117	0.0211459	0.00448596	0.00967477	0.00765058	0.0116203	0.00238447	0.00812033
0.0103235	0.0215338	0.0121613	0.0115815	0.00506325	0.000779941	0.00846959	0.0120511	0.0105565	0.0205063	0.0025707	0.00438333	0.00657434	0.0106658	0.0413179	0.0159691	0.0146575	0.0177693	0.0157204	0.00848709	0.0096932	0.0147598	0.0199615	0.017952	0.0160969	0.0107082	0.0125664	0.0076544	0.00896033	0.0217665	0.0158558	0.0124323	0.00882593	0.0159633	0.00842538	0.0133311	0.0150328	0.00932995	0.0226665	0.0205177	0.0120632	0.00233315	0.00199957	0.00983564	0.00734482	0.00655708	0.00484224	0.0118853	0.0178947	0.0128392
0.0285394	0.0237907	0.0190909	0.00850372	0.00392049	0.0158332	0.027804	0.0193523	0.0147478	0.00751797	0.00188385	0.0250498	0.00673086	0.00673215	0.00229787	0.00769148	0.0107497	0.00885757	0.00590913	0.0176551	0.00363222	0.0195534	0.00951655	0.00676039	0.00466293	0.00508561	0.0205071	0.0141036	0.020044	0.0114938	0.0140344	0.0217769	0.00988143	0.0183143	0.0102947	0.022554	0.0237031	0.0155262	0.00255223	0.00794444	0.00299969	0.0276061	0.0051517	0.00575806	0.0141813	0.0181625	0.00975035	0.00618335	0.0166186	0.0164093
0.0111278	0.00733212	0.0122431	0.0152543	0.0123923	0.0102508	0.0201597	0.01408	0.0219708	0.0100851	0.0114002	0.0168107	0.00641875	0.0161784	0.021653	0.0118121	0.0241295	0.00858081	0.0113363	0.0127371	0.0134271	0.0139016	0.0174396	0.0125431	0.00429088	0.0147709	0.0222272	0.0260794	0.0147727	0.0101063	0.0245086	0.0152423	0.0102039	0.0206723	0.00555558	0.0096873	0.0247353	0.0190225	0.0122402	0.00352221	0.00397906	0.0163542	0.0147904	0.0168042	0.0139887	0.0124123	0.0170412	0.0103395	0.0168043	0.0344952
Center image from Figure 4a-bottom, corresponding to acceleration 4 Values from 0 to 1, corresponding to intensity
5.03e-07	1e-14	1e-14	5.03e-07	2.51e-07	2.51e-07	1e-14	5.03e-07	1.26e-07	3.77e-07	1.26e-07	3.77e-07	0.0424115	0.042412	0.0235371	0.0235371	0	1e-14	1e-14	5.03e-07	6.29e-07	1.26e-07	1.26e-07	1.26e-07	0.0693756	0.0693756	0.00260668	0.00260617	2.51e-07	2.51e-07	0.0681872	0.0681877	0.0356283	0.0356283	0.0356286	0.0356281	1.26e-07	1.26e-07	1.26e-07	1.26e-07	5.03e-07	1e-14	0	1e-14	1.26e-07	1.26e-07	1.26e-07	1.26e-07	1.26e-07	1.26e-07
0	1e-14	1e-14	0	2.51e-07	2.51e-07	1e-14	0	1.26e-07	1.26e-07	3.77e-07	3.77e-07	0.042412	0.042412	0.108361	0.108362	5.03e-07	1e-14	1e-14	0	1.26e-07	1.26e-07	1.26e-07	3.77e-07	0.0693756	0.0693751	0.00260617	0.00260617	2.51e-07	2.51e-07	0.0681872	0.0681872	0.0356278	0.0356283	0.0356281	0.0356281	1.26e-07	3.77e-07	6.29e-07	1.26e-07	0	1e-14	5.03e-07	1e-14	3.77e-07	1.26e-07	1.26e-07	3.77e-07	1.26e-07	6.29e-07
2.51e-07	2.51e-07	1e-14	5.03e-07	0.0855434	0.0855439	1e-14	5.03e-07	1.26e-07	1.26e-07	1.26e-07	1.26e-07	0.0424117	0.0424117	0.0424115	0.042412	2.51e-07	2.51e-07	2.51e-07	2.51e-07	3.77e-07	1.26e-07	1.26e-07	3.77e-07	0.0693751	0.0693751	0.00260617	0.00260617	2.51e-07	2.51e-07	5.03e-07	1e-14	0.0356281	0.0356281	0.0356278	0.0356278	1.26e-07	1.26e-07	1.26e-07	1.26e-07	2.51e-07	2.51e-07	1e-14	0	1.26e-07	3.77e-07	6.29e-07	1.26e-07	3.77e-07	1.26e-07
2.51e-07	2.51e-07	1e-14	0	0.0855439	0.0855439	1e-14	0	3.77e-07	1.26e-07	1.26e-07	3.77e-07	0.0424122	0.0424117	0.042412	0.042412	2.51e-07	2.51e-07	2.51e-07	2.51e-07	1.26e-07	1.26e-07	1.26e-07	1.26e-07	0.0693756	0.0693751	0.00260668	0.00260617	2.51e-07	2.51e-07	0	1e-14	0.0356281	0.0356286	0.0356278	0.0356283	3.77e-07	1.26e-07	3.77e-07	1.26e-07	2.51e-07	2.51e-07	1e-14	5.03e-07	1.26e-07	1.26e-07	1.26e-07	1.26e-07	1.26e-07	1.26e-07
2.51e-07	2.51e-07	2.51e-07	2.51e-07	1.26e-07	3.77e-07	1.26e-07	3.77e-07	1.26e-07	1.26e-07	1.26e-07	3.77e-07	1e-14	0	2.51e-07	2.51e-07	0.0385315	0.0385316	0.0385313	0.0385318	3.77e-07	1.26e-07	3.77e-07	1.26e-07	0.0311107	0.0311102	0.0311107	0.0311107	0.039917	0.0399165	0.0399172	0.0399167	1.26e-07	3.77e-07	3.77e-07	1.26e-07	1.26e-07	1.26e-07	1.26e-07	1.26e-07	0.0479628	0.0479628	0.0479631	0.0479636	1.26e-07	1.26e-07	1.26e-07	1.26e-07	2.51e-07	2.51e-07
2.51e-07	2.51e-07	2.51e-07	2.51e-07	3.77e-07	3.77e-07	1.26e-07	1.26e-07	3.77e-07	1.26e-07	1.26e-07	1.26e-07	1e-14	5.03e-07	2.51e-07	2.51e-07	0.038531	0.0385316	0.0385318	0.0385318	1.26e-07	1.26e-07	1.26e-07	1.26e-07	0.0311102	0.0311102	0.0311107	0.0311102	0.0399165	0.0399165	0.0399167	0.0399167	1.26e-07	1.26e-07	3.77e-07	3.77e-07	3.77e-07	1.26e-07	1.26e-07	6.29e-07	0.0479633	0.0479628	0.0479631	0.0479631	3.77e-07	1.26e-07	6.29e-07	1.26e-07	2.51e-07	2.51e-07
2.51e-07	2.51e-07	0.0630651	0.0630656	1.26e-07	1.26e-07	1.26e-07	3.77e-07	1.26e-07	1.26e-07	3.77e-07	3.77e-07	2.51e-07	2.51e-07	2.51e-07	2.51e-07	0.0385316	0.038531	0.0385316	0.0385315	6.29e-07	1.26e-07	1.26e-07	3.77e-07	0.0311109	0.0311104	0.0311102	0.0311107	0.0399165	0.039917	0.0399165	0.039917	1.26e-07	3.77e-07	1.26e-07	1.26e-07	1.26e-07	3.77e-07	1.26e-07	1.26e-07	0.119165	0.119166	0.134802	0.0388759	1.26e-07	3.77e-07	1.26e-07	1.26e-07	2.51e-07	2.51e-07
2.51e-07	2.51e-07	0.0630656	0.0630656	3.77e-07	1.26e-07	1.26e-07	1.26e-07	1.26e-07	3.77e-07	1.26e-07	3.77e-07	2.51e-07	2.51e-07	2.51e-07	2.51e-07	0.0385316	0.0385315	0.0385316	0.038531	1.26e-07	1.26e-07	1.26e-07	1.26e-07	0.0311104	0.0311104	0.0311107	0.0311107	0.0399165	0.0399165	0.0399165	0.0399165	1.26e-07	1.26e-07	1.26e-07	3.77e-07	1.26e-07	1.26e-07	3.77e-07	1.26e-07	0.023239	0.023239	0.134802	0.0388754	1.26e-07	1.26e-07	3.77e-07	1.26e-07	2.51e-07	2.51e-07
5.03e-07	1e-14	2.51e-07	2.51e-07	1.26e-07	1.26e-07	3.77e-07	1.26e-07	1.26e-07	3.77e-07	1.26e-07	1.26e-07	1.26e-07	3.77e-07	1.26e-07	1.26e-07	1e-14	0	2.51e-07	2.51e-07	2.51e-07	2.51e-07	0	1e-14	1.26e-07	1.26e-07	1.26e-07	6.29e-07	2.51e-07	2.51e-07	2.51e-07	2.51e-07	1.26e-07	1.26e-07	3.77e-07	1.26e-07	0	1e-14	5.03e-07	1e-14	1e-14	0	1e-14	5.03e-07	0.0843286	0.0843286	2.51e-07	2.51e-07	0.102455	0.0381529
0	1e-14	2.51e-07	2.51e-07	1.26e-07	3.77e-07	1.26e-07	1.26e-07	1.26e-07	1.26e-07	3.77e-07	1.26e-07	3.77e-07	3.77e-07	1.26e-07	3.77e-07	1e-14	5.03e-07	2.51e-07	2.51e-07	2.51e-07	2.51e-07	5.03e-07	1e-14	1.26e-07	3.77e-07	1.26e-07	1.26e-07	2.51e-07	2.51e-07	2.51e-07	2.51e-07	1.26e-07	3.77e-07	1.26e-07	1.26e-07	5.03e-07	1e-14	0	1e-14	1e-14	5.03e-07	1e-14	0	0.0843286	0.0843281	2.51e-07	2.51e-07	0.0381529	0.102454
2.51e-07	2.51e-07	2.51e-07	2.51e-07	3.77e-07	1.26e-07	1.26e-07	6.29e-07	1.26e-07	1.26e-07	3.77e-07	3.77e-07	1.26e-07	1.26e-07	1.26e-07	3.77e-07	1e-14	5.03e-07	2.51e-07	2.51e-07	2.51e-07	2.51e-07	2.51e-07	2.51e-07	0.0942012	0.094201	1.26e-07	3.77e-07	1e-14	5.03e-07	2.51e-07	2.51e-07	1.26e-07	3.77e-07	3.77e-07	1.26e-07	5.03e-07	1e-14	1e-14	0	2.51e-07	2.51e-07	2.51e-07	2.51e-07	2.51e-07	2.51e-07	1e-14	5.03e-07	0.0321509	0.0321509
2.51e-07	2.51e-07	2.51e-07	2.51e-07	1.26e-07	1.26e-07	1.26e-07	1.26e-07	3.77e-07	1.26e-07	3.77e-07	1.26e-07	1.26e-07	3.77e-07	1.26e-07	1.26e-07	1e-14	0	2.51e-07	2.51e-07	2.51e-07	2.51e-07	2.51e-07	2.51e-07	0.0942012	0.0942015	1.26e-07	1.26e-07	1e-14	0	2.51e-07	2.51e-07	1.26e-07	1.26e-07	3.77e-07	3.77e-07	0	1e-14	1e-14	5.03e-07	2.51e-07	2.51e-07	2.51e-07	2.51e-07	2.51e-07	2.51e-07	1e-14	0	0.0321504	0.0321509
1.26e-07	1.26e-07	1.26e-07	1.26e-07	1.26e-07	1.26e-07	3.77e-07	1.26e-07	1e-14	0	1e-14	0	6.29e-07	1.26e-07	1.26e-07	1.26e-07	2.51e-07	2.51e-07	2.51e-07	2.51e-07	2.51e-07	2.51e-07	1e-14	5.03e-07	1.26e-07	1.26e-07	1.26e-07	1.26e-07	2.51e-07	2.51e-07	2.51e-07	2.51e-07	1e-14	5.03e-07	2.51e-07	2.51e-07	1.26e-07	6.29e-07	1.26e-07	1.26e-07	1e-14	5.03e-07	2.51e-07	2.51e-07	1.26e-07	3.77e-07	6.29e-07	1.26e-07	0.0511923	0.0511928
3.77e-07	1.26e-07	3.77e-07	1.26e-07	1.26e-07	3.77e-07	1.26e-07	1.26e-07	1e-14	5.03e-07	1e-14	5.03e-07	1.26e-07	1.26e-07	1.26e-07	3.77e-07	2.51e-07	2.51e-07	2.51e-07	2.51e-07	2.51e-07	2.51e-07	1e-14	0	1.26e-07	6.29e-07	1.26e-07	3.77e-07	2.51e-07	2.51e-07	2.51e-07	2.51e-07	1e-14	0	2.51e-07	2.51e-07	1.26e-07	1.26e-07	3.77e-07	1.26e-07	1e-14	0	2.51e-07	2.51e-07	1.26e-07	1.26e-07	1.26e-07	1.26e-07	0.0511928	0.0511928
3.77e-07	3.77e-07	1.26e-07	3.77e-07	1.26e-07	3.77e-07	1.26e-07	6.29e-07	2.51e-07	2.51e-07	2.51e-07	2.51e-07	1.26e-07	1.26e-07	3.77e-07	1.26e-07	2.51e-07	2.51e-07	0.0964954	0.0964954	2.51e-07	2.51e-07	0	1e-14	1.26e-07	1.26e-07	3.77e-07	1.26e-07	2.51e-07	2.51e-07	0	1e-14	2.51e-07	2.51e-07	2.51e-07	2.51e-07	3.77e-07	1.26e-07	1.26e-07	1.26e-07	2.51e-07	2.51e-07	1e-14	0	1.26e-07	1.26e-07	1.26e-07	3.77e-07	0.0511928	0.0511923
3.77e-07	1.26e-07	1.26e-07	1.26e-07	1.26e-07	1.26e-07	1.26e-07	1.26e-07	2.51e-07	2.51e-07	2.51e-07	2.51e-07	1.26e-07	3.77e-07	1.26e-07	1.26e-07	2.51e-07	2.51e-07	0.0964954	0.0964949	2.51e-07	2.51e-07	5.03e-07	1e-14	1.26e-07	3.77e-07	1.26e-07	1.26e-07	2.51e-07	2.51e-07	5.03e-07	1e-14	2.51e-07	2.51e-07	2.51e-07	2.51e-07	1.26e-07	1.26e-07	1.26e-07	3.77e-07	2.51e-07	2.51e-07	1e-14	5.03e-07	3.77e-07	1.26e-07	1.26e-07	1.26e-07	0.0511923	0.0511923
1.26e-07	1.26e-07	3.77e-07	1.26e-07	2.51e-07	2.51e-07	2.51e-07	2.51e-07	0.0333097	0.0333097	0.0333099	0.0333094	1e-14	5.03e-07	5.03e-07	1e-14	1.26e-07	6.29e-07	1.26e-07	1.26e-07	0.0495667	0.0495672	0.0495664	0.0495664	1.26e-07	1.26e-07	1.26e-07	1.26e-07	0.0335292	0.0335292	0.0335292	0.0335287	0.0379651	0.0379651	0.0379654	0.0379653	1.26e-07	3.77e-07	1.26e-07	1.26e-07	3.77e-07	1.26e-07	3.77e-07	1.26e-07	0.0385608	0.0385608	0.0385613	0.0385613	2.51e-07	2.51e-07
3.77e-07	1.26e-07	1.26e-07	1.26e-07	2.51e-07	2.51e-07	2.51e-07	2.51e-07	0.0333097	0.0333102	0.0333094	0.0333094	1e-14	0	0	1e-14	1.26e-07	1.26e-07	3.77e-07	1.26e-07	0.0495667	0.0495667	0.0495664	0.0495669	1.26e-07	6.29e-07	1.26e-07	3.77e-07	0.0335292	0.0335287	0.0335292	0.0335292	0.0379646	0.0379651	0.0379654	0.0379648	1.26e-07	1.26e-07	3.77e-07	1.26e-07	1.26e-07	1.26e-07	3.77e-07	3.77e-07	0.0385608	0.0385613	0.0385613	0.0385608	2.51e-07	2.51e-07
1.26e-07	3.77e-07	3.77e-07	3.77e-07	2.51e-07	2.51e-07	0.0760774	0.0760779	0.0333097	0.0333097	0.0333097	0.0333102	5.03e-07	1e-14	1e-14	0	1.26e-07	3.77e-07	1.26e-07	1.26e-07	0.0495664	0.0495664	0.0495664	0.0495664	0.0980045	0.0980042	1.26e-07	3.77e-07	0.0335289	0.0335289	0.0335287	0.0335287	0.0379654	0.0379648	0.0379648	0.0379654	6.29e-07	1.26e-07	1.26e-07	1.26e-07	1.26e-07	1.26e-07	1.26e-07	3.77e-07	0.0385611	0.0385611	0.0385608	0.0385613	0	1e-14
1.26e-07	1.26e-07	1.26e-07	3.77e-07	2.51e-07	2.51e-07	0.0760774	0.0760774	0.0333097	0.0333102	0.0333097	0.0333097	0	1e-14	1e-14	5.03e-07	1.26e-07	1.26e-07	1.26e-07	3.77e-07	0.0495664	0.0495669	0.0495664	0.0495669	0.098004	0.0980042	1.26e-07	1.26e-07	0.0335289	0.0335294	0.0335287	0.0335292	0.0379654	0.0379653	0.0379653	0.0379654	1.26e-07	1.26e-07	1.26e-07	3.77e-07	1.26e-07	3.77e-07	1.26e-07	1.26e-07	0.0385611	0.0385616	0.0385613	0.0385613	5.03e-07	1e-14
3.77e-07	1.26e-07	1.26e-07	1.26e-07	1.26e-07	1.26e-07	1.26e-07	1.26e-07	3.77e-07	1.26e-07	3.77e-07	1.26e-07	5.03e-07	1e-14	2.51e-07	2.51e-07	1.26e-07	3.77e-07	1.26e-07	1.26e-07	2.51e-07	2.51e-07	2.51e-07	2.51e-07	3.77e-07	1.26e-07	1.26e-07	3.77e-07	0.0290205	0.0290205	0.0290207	0.0290202	1.26e-07	1.26e-07	3.77e-07	1.26e-07	0.0657988	0.0657988	1.26e-07	3.77e-07	1e-14	0	2.51e-07	2.51e-07	0.00671493	0.00671493	0.0755286	0.0755286	5.03e-07	1e-14
1.26e-07	1.26e-07	3.77e-07	1.26e-07	3.77e-07	1.26e-07	1.26e-07	3.77e-07	3.77e-07	3.77e-07	1.26e-07	1.26e-07	0	1e-14	2.51e-07	2.51e-07	1.26e-07	1.26e-07	6.29e-07	1.26e-07	2.51e-07	2.51e-07	2.51e-07	2.51e-07	1.26e-07	1.26e-07	1.26e-07	1.26e-07	0.02902	0.0290205	0.0290207	0.0290207	1.26e-07	3.77e-07	1.26e-07	1.26e-07	0.0657996	0.0657991	1.26e-07	1.26e-07	1e-14	5.03e-07	2.51e-07	2.51e-07	0.00671493	0.00671544	0.0755286	0.0755291	0	1e-14
3.77e-07	1.26e-07	3.77e-07	1.26e-07	1.26e-07	3.77e-07	1.26e-07	1.26e-07	1.26e-07	3.77e-07	1.26e-07	1.26e-07	2.51e-07	2.51e-07	1e-14	5.03e-07	1.26e-07	1.26e-07	1.26e-07	1.26e-07	1e-14	0	0	1e-14	3.77e-07	3.77e-07	1.26e-07	1.26e-07	0.0290207	0.0290207	0.0290205	0.029021	6.29e-07	1.26e-07	1.26e-07	1.26e-07	1.26e-07	3.77e-07	0.0938641	0.0938644	0	1e-14	2.51e-07	2.51e-07	0.00671468	0.00671518	0.0755286	0.0755286	2.51e-07	2.51e-07
1.26e-07	1.26e-07	3.77e-07	3.77e-07	3.77e-07	3.77e-07	1.26e-07	3.77e-07	1.26e-07	1.26e-07	1.26e-07	3.77e-07	2.51e-07	2.51e-07	1e-14	0	1.26e-07	3.77e-07	1.26e-07	3.77e-07	1e-14	5.03e-07	5.03e-07	1e-14	1.26e-07	3.77e-07	3.77e-07	1.26e-07	0.0290207	0.0290202	0.0290205	0.0290205	1.26e-07	1.26e-07	3.77e-07	1.26e-07	1.26e-07	1.26e-07	0.0938641	0.0938639	5.03e-07	1e-14	2.51e-07	2.51e-07	0.00671468	0.00671468	0.0755291	0.0755286	2.51e-07	2.51e-07
1.26e-07	3.77e-07	1.26e-07	1.26e-07	1e-14	5.03e-07	2.51e-07	2.51e-07	1.26e-07	1.26e-07	1.26e-07	3.77e-07	6.29e-07	1.26e-07	3.77e-07	1.26e-07	0.0422903	0.0422903	0.0341935	0.118774	1.26e-07	1.26e-07	3.77e-07	1.26e-07	5.03e-07	1e-14	0	1e-14	0.0372322	0.0372322	0.0372322	0.0372327	1.26e-07	1.26e-07	0.0885576	0.0885574	3.77e-07	1.26e-07	1.26e-07	6.29e-07	1.26e-07	1.26e-07	1.26e-07	1.26e-07	1.26e-07	1.26e-07	1.26e-07	1.26e-07	1.26e-07	3.77e-07
1.26e-07	1.26e-07	3.77e-07	1.26e-07	1e-14	0	2.51e-07	2.51e-07	3.77e-07	1.26e-07	3.77e-07	3.77e-07	1.26e-07	1.26e-07	1.26e-07	1.26e-07	0.0422903	0.0422898	0.0341935	0.118774	3.77e-07	1.26e-07	1.26e-07	1.26e-07	0	1e-14	5.03e-07	1e-14	0.0372322	0.0372327	0.0372322	0.0372322	1.26e-07	6.29e-07	0.0885571	0.0885574	1.26e-07	1.26e-07	1.26e-07	1.26e-07	1.26e-07	3.77e-07	3.77e-07	1.26e-07	1.26e-07	3.77e-07	1.26e-07	6.29e-07	1.26e-07	1.26e-07
6.29e-07	1.26e-07	1.26e-07	3.77e-07	5.03e-07	1e-14	1e-14	0	1.26e-07	1.26e-07	1.26e-07	3.77e-07	3.77e-07	1.26e-07	3.77e-07	1.26e-07	0.104323	0.0197435	0.04229	0.04229	1.26e-07	1.26e-07	1.26e-07	1.26e-07	2.51e-07	2.51e-07	0	1e-14	0.0372327	0.0372327	0.0372322	0.0372327	1.26e-07	3.77e-07	1.26e-07	3.77e-07	1.26e-07	1.26e-07	1.26e-07	1.26e-07	1.26e-07	1.26e-07	1.26e-07	3.77e-07	3.77e-07	1.26e-07	1.26e-07	3.77e-07	1.26e-07	1.26e-07
1.26e-07	1.26e-07	1.26e-07	1.26e-07	0	1e-14	1e-14	5.03e-07	3.77e-07	1.26e-07	1.26e-07	1.26e-07	1.26e-07	1.26e-07	1.26e-07	1.26e-07	0.019743	0.104323	0.04229	0.0422895	1.26e-07	3.77e-07	6.29e-07	1.26e-07	2.51e-07	2.51e-07	5.03e-07	1e-14	0.0372322	0.0372327	0.0372322	0.0372322	1.26e-07	1.26e-07	1.26e-07	1.26e-07	1.26e-07	3.77e-07	1.26e-07	3.77e-07	1.26e-07	3.77e-07	3.77e-07	3.77e-07	1.26e-07	1.26e-07	1.26e-07	1.26e-07	1.26e-07	3.77e-07
0	1e-14	1e-14	5.03e-07	1e-14	5.03e-07	0	1e-14	1.26e-07	1.26e-07	3.77e-07	3.77e-07	2.51e-07	2.51e-07	2.51e-07	2.51e-07	1.26e-07	3.77e-07	3.77e-07	1.26e-07	3.77e-07	1.26e-07	3.77e-07	3.77e-07	1.26e-07	1.26e-07	1.26e-07	6.29e-07	1.26e-07	1.26e-07	1.26e-07	3.77e-07	2.51e-07	2.51e-07	2.51e-07	2.51e-07	3.77e-07	1.26e-07	1.26e-07	1.26e-07	1.26e-07	3.77e-07	1.26e-07	3.77e-07	0	1e-14	2.51e-07	2.51e-07	1.26e-07	3.77e-07
5.03e-07	1e-14	1e-14	0	1e-14	0	5.03e-07	1e-14	3.77e-07	1.26e-07	1.26e-07	3.77e-07	2.51e-07	2.51e-07	2.51e-07	2.51e-07	1.26e-07	1.26e-07	3.77e-07	3.77e-07	1.26e-07	1.26e-07	3.77e-07	1.26e-07	3.77e-07	1.26e-07	1.26e-07	1.26e-07	1.26e-07	3.77e-07	1.26e-07	1.26e-07	2.51e-07	2.51e-07	2.51e-07	2.51e-07	1.26e-07	1.26e-07	1.26e-07	3.77e-07	1.26e-07	1.26e-07	3.77e-07	3.77e-07	5.03e-07	1e-14	2.51e-07	2.51e-07	1.26e-07	1.26e-07
2.51e-07	2.51e-07	1e-14	5.03e-07	2.51e-07	2.51e-07	1e-14	0	3.77e-07	1.26e-07	3.77e-07	1.26e-07	1e-14	0	2.51e-07	2.51e-07	1.26e-07	1.26e-07	1.26e-07	3.77e-07	1.26e-07	1.26e-07	1.26e-07	1.26e-07	1.26e-07	1.26e-07	3.77e-07	1.26e-07	1.26e-07	1.26e-07	1.26e-07	1.26e-07	2.51e-07	2.51e-07	1e-14	5.03e-07	3.77e-07	3.77e-07	3.77e-07	1.26e-07	1.26e-07	1.26e-07	1.26e-07	1.26e-07	2.51e-07	2.51e-07	1e-14	5.03e-07	3.77e-07	1.26e-07
2.51e-07	2.51e-07	1e-14	0	2.51e-07	2.51e-07	1e-14	5.03e-07	1.26e-07	1.26e-07	1.26e-07	1.26e-07	1e-14	5.03e-07	2.51e-07	2.51e-07	1.26e-07	3.77e-07	1.26e-07	1.26e-07	1.26e-07	3.77e-07	1.26e-07	3.77e-07	1.26e-07	3.77e-07	1.26e-07	1.26e-07	3.77e-07	1.26e-07	1.26e-07	6.29e-07	2.51e-07	2.51e-07	1e-14	0	1.26e-07	3.77e-07	1.26e-07	1.26e-07	1.26e-07	3.77e-07	3.77e-07	1.26e-07	2.51e-07	2.51e-07	1e-14	0	1.26e-07	1.26e-07
1e-14	5.03e-07	2.51e-07	2.51e-07	2.51e-07	2.51e-07	0	1e-14	1.26e-07	1.26e-07	3.77e-07	1.26e-07	1.26e-07	3.77e-07	1.26e-07	1.26e-07	2.51e-07	2.51e-07	0	1e-14	2.51e-07	2.51e-07	2.51e-07	2.51e-07	2.51e-07	2.51e-07	2.51e-07	2.51e-07	1e-14	0	0	1e-14	0.0411118	0.0411118	0.0411123	0.0411118	2.51e-07	2.51e-07	2.51e-07	2.51e-07	0.0367872	0.0367867	0.025171	0.0987454	1.26e-07	1.26e-07	6.29e-07	1.26e-07	1.26e-07	3.77e-07
1e-14	0	2.51e-07	2.51e-07	2.51e-07	2.51e-07	5.03e-07	1e-14	1.26e-07	6.29e-07	1.26e-07	1.26e-07	1.26e-07	1.26e-07	1.26e-07	3.77e-07	2.51e-07	2.51e-07	5.03e-07	1e-14	2.51e-07	2.51e-07	2.51e-07	2.51e-07	2.51e-07	2.51e-07	2.51e-07	2.51e-07	1e-14	5.03e-07	5.03e-07	1e-14	0.0411113	0.0411118	0.0411118	0.0411118	2.51e-07	2.51e-07	2.51e-07	2.51e-07	0.0367867	0.0367867	0.0987449	0.025171	3.77e-07	1.26e-07	1.26e-07	1.26e-07	1.26e-07	1.26e-07
2.51e-07	2.51e-07	2.51e-07	2.51e-07	2.51e-07	2.51e-07	0	1e-14	1.26e-07	1.26e-07	3.77e-07	1.26e-07	3.77e-07	3.77e-07	1.26e-07	1.26e-07	2.51e-07	2.51e-07	2.51e-07	2.51e-07	2.51e-07	2.51e-07	2.51e-07	2.51e-07	2.51e-07	2.51e-07	2.51e-07	2.51e-07	2.51e-07	2.51e-07	2.51e-07	2.51e-07	0.0411118	0.0411113	0.0411116	0.0411116	2.51e-07	2.51e-07	5.03e-07	1e-14	0.036787	0.036787	0.0367867	0.0367872	1.26e-07	1.26e-07	1.26e-07	1.26e-07	3.77e-07	1.26e-07
2.51e-07	2.51e-07	2.51e-07	2.51e-07	2.51e-07	2.51e-07	5.03e-07	1e-14	3.77e-07	1.26e-07	1.26e-07	1.26e-07	1.26e-07	3.77e-07	3.77e-07	1.26e-07	2.51e-07	2.51e-07	2.51e-07	2.51e-07	2.51e-07	2.51e-07	2.51e-07	2.51e-07	2.51e-07	2.51e-07	2.51e-07	2.51e-07	2.51e-07	2.51e-07	2.51e-07	2.51e-07	0.0411118	0.0411118	0.0411116	0.0411121	2.51e-07	2.51e-07	0	1e-14	0.0367865	0.036787	0.0367867	0.0367867	3.77e-07	1.26e-07	3.77e-07	1.26e-07	1.26e-07	1.26e-07
3.77e-07	1.26e-07	1.26e-07	3.77e-07	0.0430599	0.0430594	0.12513	0.0390108	1.26e-07	1.26e-07	1.26e-07	3.77e-07	3.77e-07	1.26e-07	1.26e-07	1.26e-07	0.0463841	0.0463841	0.107638	0.0148694	3.77e-07	1.26e-07	1.26e-07	1.26e-07	1.26e-07	3.77e-07	1.26e-07	6.29e-07	1.26e-07	3.77e-07	1.26e-07	3.77e-07	3.77e-07	3.77e-07	3.77e-07	1.26e-07	0	1e-14	2.51e-07	2.51e-07	0.0658175	0.0658175	2.51e-07	2.51e-07	0.0517074	0.0517074	0.0517072	0.0517071	2.51e-07	2.51e-07
1.26e-07	1.26e-07	1.26e-07	1.26e-07	0.0430594	0.0430594	0.12513	0.0390108	3.77e-07	1.26e-07	1.26e-07	1.26e-07	1.26e-07	1.26e-07	3.77e-07	1.26e-07	0.0463836	0.0463841	0.0148695	0.107638	1.26e-07	1.26e-07	3.77e-07	1.26e-07	1.26e-07	1.26e-07	1.26e-07	1.26e-07	3.77e-07	3.77e-07	1.26e-07	1.26e-07	3.77e-07	1.26e-07	1.26e-07	1.26e-07	5.03e-07	1e-14	2.51e-07	2.51e-07	0.065817	0.0658175	2.51e-07	2.51e-07	0.0517074	0.0517079	0.0517076	0.0517071	2.51e-07	2.51e-07
1.26e-07	3.77e-07	1.26e-07	3.77e-07	0.0430601	0.0430596	0.0430599	0.0430594	1.26e-07	1.26e-07	1.26e-07	1.26e-07	1.26e-07	1.26e-07	3.77e-07	1.26e-07	0.0463841	0.0463836	0.0463836	0.0463841	1.26e-07	3.77e-07	1.26e-07	3.77e-07	1.26e-07	1.26e-07	1.26e-07	3.77e-07	1.26e-07	3.77e-07	1.26e-07	1.26e-07	1.26e-07	3.77e-07	1.26e-07	1.26e-07	1e-14	0	2.51e-07	2.51e-07	1e-14	0	0	1e-14	0.0517076	0.0517071	0.0517076	0.0517071	0	1e-14
1.26e-07	1.26e-07	3.77e-07	3.77e-07	0.0430596	0.0430596	0.0430599	0.0430599	1.26e-07	3.77e-07	6.29e-07	1.26e-07	1.26e-07	3.77e-07	3.77e-07	3.77e-07	0.0463841	0.0463841	0.0463841	0.0463841	1.26e-07	1.26e-07	3.77e-07	3.77e-07	1.26e-07	3.77e-07	1.26e-07	1.26e-07	1.26e-07	1.26e-07	1.26e-07	3.77e-07	1.26e-07	1.26e-07	1.26e-07	3.77e-07	1e-14	5.03e-07	2.51e-07	2.51e-07	1e-14	5.03e-07	5.03e-07	1e-14	0.0517072	0.0517071	0.0517072	0.0517071	5.03e-07	1e-14
1e-14	0	0	1e-14	3.77e-07	1.26e-07	1.26e-07	1.26e-07	5.03e-07	1e-14	2.51e-07	2.51e-07	2.51e-07	2.51e-07	2.51e-07	2.51e-07	3.77e-07	1.26e-07	1.26e-07	1.26e-07	0.0510937	0.0510937	0.0510932	0.0510932	1.26e-07	3.77e-07	1.26e-07	1.26e-07	1.26e-07	1.26e-07	1.26e-07	6.29e-07	1.26e-07	1.26e-07	1.26e-07	3.77e-07	3.77e-07	3.77e-07	1.26e-07	1.26e-07	0.0361288	0.0361288	0.0361285	0.0361291	1e-14	5.03e-07	0	1e-14	1.26e-07	6.29e-07
1e-14	5.03e-07	5.03e-07	1e-14	1.26e-07	1.26e-07	3.77e-07	1.26e-07	0	1e-14	2.51e-07	2.51e-07	2.51e-07	2.51e-07	2.51e-07	2.51e-07	1.26e-07	1.26e-07	3.77e-07	1.26e-07	0.0510932	0.0510937	0.0510932	0.0510937	3.77e-07	3.77e-07	1.26e-07	3.77e-07	3.77e-07	1.26e-07	1.26e-07	1.26e-07	3.77e-07	1.26e-07	1.26e-07	1.26e-07	3.77e-07	1.26e-07	3.77e-07	1.26e-07	0.0361288	0.0361283	0.0361285	0.0361286	1e-14	0	5.03e-07	1e-14	1.26e-07	1.26e-07
2.51e-07	2.51e-07	1e-14	5.03e-07	1.26e-07	6.29e-07	1.26e-07	1.26e-07	2.51e-07	2.51e-07	1e-14	5.03e-07	1e-14	5.03e-07	0	1e-14	3.77e-07	1.26e-07	6.29e-07	1.26e-07	0.0510934	0.0510934	0.0510934	0.0510939	1.26e-07	1.26e-07	3.77e-07	1.26e-07	1.26e-07	1.26e-07	1.26e-07	1.26e-07	1.26e-07	1.26e-07	1.26e-07	3.77e-07	1.26e-07	1.26e-07	3.77e-07	1.26e-07	0.0361288	0.0361288	0.0361293	0.0361288	2.51e-07	2.51e-07	5.03e-07	1e-14	1.26e-07	3.77e-07
2.51e-07	2.51e-07	1e-14	0	1.26e-07	1.26e-07	3.77e-07	1.26e-07	2.51e-07	2.51e-07	1e-14	0	1e-14	0	5.03e-07	1e-14	1.26e-07	1.26e-07	1.26e-07	1.26e-07	0.0510934	0.0510939	0.0510934	0.0510934	3.77e-07	1.26e-07	1.26e-07	1.26e-07	1.26e-07	3.77e-07	3.77e-07	1.26e-07	6.29e-07	1.26e-07	1.26e-07	1.26e-07	3.77e-07	1.26e-07	1.26e-07	1.26e-07	0.0361288	0.0361283	0.0361288	0.0361288	2.51e-07	2.51e-07	0	1e-14	1.26e-07	1.26e-07
1e-14	0	5.03e-07	1e-14	2.51e-07	2.51e-07	1e-14	0	0.0393562	0.0393567	0.0393564	0.0393559	1e-14	5.03e-07	2.51e-07	2.51e-07	1.26e-07	6.29e-07	3.77e-07	1.26e-07	2.51e-07	2.51e-07	2.51e-07	2.51e-07	1e-14	0	2.51e-07	2.51e-07	1e-14	5.03e-07	0	1e-14	1.26e-07	1.26e-07	0.0931113	0.0931119	3.77e-07	3.77e-07	1.26e-07	1.26e-07	1.26e-07	1.26e-07	1.26e-07	1.26e-07	1.26e-07	1.26e-07	1.26e-07	1.26e-07	0.037637	0.0376375
1e-14	5.03e-07	0	1e-14	2.51e-07	2.51e-07	1e-14	5.03e-07	0.0393562	0.0393562	0.0393559	0.0393559	1e-14	0	2.51e-07	2.51e-07	1.26e-07	1.26e-07	1.26e-07	1.26e-07	2.51e-07	2.51e-07	2.51e-07	2.51e-07	1e-14	5.03e-07	2.51e-07	2.51e-07	1e-14	0	5.03e-07	1e-14	1.26e-07	3.77e-07	0.0931116	0.0931116	3.77e-07	1.26e-07	3.77e-07	1.26e-07	1.26e-07	3.77e-07	3.77e-07	1.26e-07	3.77e-07	1.26e-07	3.77e-07	1.26e-07	0.037637	0.037637
2.51e-07	2.51e-07	1e-14	5.03e-07	2.51e-07	2.51e-07	0	1e-14	0.0393562	0.0393562	0.0393562	0.0393562	1e-14	5.03e-07	1e-14	5.03e-07	1.26e-07	3.77e-07	1.26e-07	1.26e-07	0	1e-14	1e-14	0	0	1e-14	5.03e-07	1e-14	2.51e-07	2.51e-07	2.51e-07	2.51e-07	3.77e-07	3.77e-07	1.26e-07	3.77e-07	1.26e-07	3.77e-07	1.26e-07	1.26e-07	3.77e-07	3.77e-07	1.26e-07	1.26e-07	1.26e-07	6.29e-07	3.77e-07	1.26e-07	0.037637	0.037637
2.51e-07	2.51e-07	1e-14	0	2.51e-07	2.51e-07	5.03e-07	1e-14	0.0393562	0.0393567	0.0393567	0.0393562	1e-14	0	1e-14	0	1.26e-07	1.26e-07	3.77e-07	1.26e-07	5.03e-07	1e-14	1e-14	5.03e-07	5.03e-07	1e-14	0	1e-14	2.51e-07	2.51e-07	2.51e-07	2.51e-07	1.26e-07	3.77e-07	1.26e-07	1.26e-07	1.26e-07	1.26e-07	3.77e-07	1.26e-07	3.77e-07	1.26e-07	3.77e-07	1.26e-07	1.26e-07	1.26e-07	1.26e-07	1.26e-07	0.0376365	0.037637
0.0320209	0.0320209	0.0320209	0.0320214	0	1e-14	0	1e-14	2.51e-07	2.51e-07	0	1e-14	1e-14	5.03e-07	2.51e-07	2.51e-07	1.26e-07	1.26e-07	1.26e-07	1.26e-07	2.51e-07	2.51e-07	2.51e-07	2.51e-07	1.26e-07	1.26e-07	1.26e-07	3.77e-07	1e-14	5.03e-07	2.51e-07	2.51e-07	1.26e-07	6.29e-07	1.26e-07	1.26e-07	3.77e-07	1.26e-07	1.26e-07	3.77e-07	1.26e-07	1.26e-07	1.26e-07	1.26e-07	1.26e-07	1.26e-07	1.26e-07	3.77e-07	0.0296139	0.0296139
0.0320214	0.0320209	0.0320209	0.0320209	5.03e-07	1e-14	5.03e-07	1e-14	2.51e-07	2.51e-07	5.03e-07	1e-14	1e-14	0	2.51e-07	2.51e-07	1.26e-07	3.77e-07	3.77e-07	1.26e-07	2.51e-07	2.51e-07	2.51e-07	2.51e-07	3.77e-07	1.26e-07	1.26e-07	1.26e-07	1e-14	0	2.51e-07	2.51e-07	1.26e-07	1.26e-07	1.26e-07	3.77e-07	1.26e-07	1.26e-07	1.26e-07	1.26e-07	1.26e-07	6.29e-07	3.77e-07	1.26e-07	1.26e-07	6.29e-07	1.26e-07	1.26e-07	0.0296139	0.0296134
0.0320209	0.0320214	0.0320209	0.0320209	2.51e-07	2.51e-07	0	1e-14	5.03e-07	1e-14	2.51e-07	2.51e-07	2.51e-07	2.51e-07	2.51e-07	2.51e-07	6.29e-07	1.26e-07	1.26e-07	1.26e-07	0	1e-14	0	1e-14	3.77e-07	1.26e-07	1.26e-07	1.26e-07	1e-14	0	2.51e-07	2.51e-07	1.26e-07	3.77e-07	1.26e-07	1.26e-07	1.26e-07	1.26e-07	1.26e-07	1.26e-07	1.26e-07	1.26e-07	0.0828607	0.082861	1.26e-07	3.77e-07	1.26e-07	1.26e-07	0.0296141	0.0296136
0.0320209	0.0320209	0.0320209	0.0320204	2.51e-07	2.51e-07	5.03e-07	1e-14	0	1e-14	2.51e-07	2.51e-07	2.51e-07	2.51e-07	2.51e-07	2.51e-07	1.26e-07	1.26e-07	1.26e-07	3.77e-07	5.03e-07	1e-14	5.03e-07	1e-14	3.77e-07	3.77e-07	3.77e-07	1.26e-07	1e-14	5.03e-07	2.51e-07	2.51e-07	1.26e-07	1.26e-07	3.77e-07	1.26e-07	1.26e-07	3.77e-07	6.29e-07	1.26e-07	1.26e-07	3.77e-07	0.0828612	0.082861	1.26e-07	1.26e-07	1.26e-07	3.77e-07	0.0296141	0.0296141
1.26e-07	3.77e-07	1.26e-07	6.29e-07	1e-14	0	1e-14	5.03e-07	1.26e-07	3.77e-07	1.26e-07	3.77e-07	2.51e-07	2.51e-07	0.0908723	0.0908723	1.26e-07	3.77e-07	1.26e-07	1.26e-07	0.0291021	0.14876	0.0598288	0.0598293	1.26e-07	3.77e-07	1.26e-07	1.26e-07	1.26e-07	1.26e-07	1.26e-07	3.77e-07	2.51e-07	2.51e-07	2.51e-07	2.51e-07	3.77e-07	1.26e-07	1.26e-07	3.77e-07	3.77e-07	1.26e-07	3.77e-07	3.77e-07	1e-14	0	5.03e-07	1e-14	2.51e-07	2.51e-07
1.26e-07	1.26e-07	1.26e-07	1.26e-07	1e-14	5.03e-07	1e-14	0	1.26e-07	1.26e-07	1.26e-07	1.26e-07	2.51e-07	2.51e-07	0.0908723	0.0908728	1.26e-07	1.26e-07	3.77e-07	1.26e-07	0.0291016	0.14876	0.0598288	0.0598288	1.26e-07	1.26e-07	1.26e-07	3.77e-07	1.26e-07	3.77e-07	1.26e-07	1.26e-07	2.51e-07	2.51e-07	2.51e-07	2.51e-07	1.26e-07	1.26e-07	1.26e-07	1.26e-07	1.26e-07	1.26e-07	3.77e-07	1.26e-07	1e-14	5.03e-07	0	1e-14	2.51e-07	2.51e-07
1.26e-07	1.26e-07	1.26e-07	3.77e-07	2.51e-07	2.51e-07	0	1e-14	1.26e-07	1.26e-07	1.26e-07	3.77e-07	2.51e-07	2.51e-07	2.51e-07	2.51e-07	1.26e-07	3.77e-07	6.29e-07	1.26e-07	0.059829	0.0598285	0.059829	0.059829	1.26e-07	1.26e-07	1.26e-07	3.77e-07	3.77e-07	3.77e-07	0.0668553	0.0668558	0	1e-14	2.51e-07	2.51e-07	1.26e-07	1.26e-07	1.26e-07	1.26e-07	1.26e-07	1.26e-07	1.26e-07	1.26e-07	1e-14	0	5.03e-07	1e-14	2.51e-07	2.51e-07
1.26e-07	3.77e-07	1.26e-07	1.26e-07	2.51e-07	2.51e-07	5.03e-07	1e-14	1.26e-07	6.29e-07	1.26e-07	1.26e-07	2.51e-07	2.51e-07	2.51e-07	2.51e-07	1.26e-07	1.26e-07	1.26e-07	1.26e-07	0.0598285	0.0598285	0.059829	0.0598285	6.29e-07	1.26e-07	1.26e-07	1.26e-07	1.26e-07	3.77e-07	0.0668555	0.0668555	5.03e-07	1e-14	2.51e-07	2.51e-07	6.29e-07	1.26e-07	1.26e-07	3.77e-07	3.77e-07	1.26e-07	1.26e-07	3.77e-07	1e-14	5.03e-07	0	1e-14	2.51e-07	2.51e-07
5.03e-07	1e-14	1e-14	0	1e-14	0	2.51e-07	2.51e-07	3.77e-07	1.26e-07	3.77e-07	1.26e-07	1.26e-07	1.26e-07	1.26e-07	1.26e-07	2.51e-07	2.51e-07	2.51e-07	2.51e-07	0.0321774	0.0321769	0.0321767	0.0321772	2.51e-07	2.51e-07	2.51e-07	2.51e-07	5.03e-07	1e-14	1e-14	0	1e-14	5.03e-07	5.03e-07	1e-14	1.26e-07	1.26e-07	3.77e-07	1.26e-07	0	1e-14	2.51e-07	2.51e-07	1e-14	0	1e-14	0	3.77e-07	1.26e-07
0	1e-14	1e-14	5.03e-07	1e-14	5.03e-07	2.51e-07	2.51e-07	1.26e-07	1.26e-07	1.26e-07	1.26e-07	3.77e-07	1.26e-07	1.26e-07	6.29e-07	2.51e-07	2.51e-07	2.51e-07	2.51e-07	0.0321774	0.0321774	0.0321772	0.0321772	2.51e-07	2.51e-07	2.51e-07	2.51e-07	0	1e-14	1e-14	5.03e-07	1e-14	0	0	1e-14	1.26e-07	3.77e-07	1.26e-07	1.26e-07	5.03e-07	1e-14	2.51e-07	2.51e-07	1e-14	5.03e-07	1e-14	5.03e-07	1.26e-07	1.26e-07
1e-14	0	0	1e-14	2.51e-07	2.51e-07	2.51e-07	2.51e-07	1.26e-07	3.77e-07	3.77e-07	3.77e-07	1.26e-07	1.26e-07	1.26e-07	1.26e-07	1e-14	0	2.51e-07	2.51e-07	0.0321774	0.0321774	0.0321777	0.0321772	1e-14	5.03e-07	2.51e-07	2.51e-07	2.51e-07	2.51e-07	0	1e-14	0	1e-14	2.51e-07	2.51e-07	3.77e-07	3.77e-07	1.26e-07	1.26e-07	2.51e-07	2.51e-07	2.51e-07	2.51e-07	0	1e-14	1e-14	0	3.77e-07	1.26e-07
1e-14	5.03e-07	5.03e-07	1e-14	2.51e-07	2.51e-07	2.51e-07	2.51e-07	1.26e-07	1.26e-07	3.77e-07	1.26e-07	1.26e-07	3.77e-07	3.77e-07	1.26e-07	1e-14	5.03e-07	2.51e-07	2.51e-07	0.0321769	0.0321774	0.0321772	0.0321772	1e-14	0	2.51e-07	2.51e-07	2.51e-07	2.51e-07	5.03e-07	1e-14	5.03e-07	1e-14	2.51e-07	2.51e-07	3.77e-07	1.26e-07	1.26e-07	3.77e-07	2.51e-07	2.51e-07	2.51e-07	2.51e-07	5.03e-07	1e-14	1e-14	5.03e-07	1.26e-07	1.26e-07
1e-14	5.03e-07	5.03e-07	1e-14	1e-14	0	0	1e-14	0.0434911	0.0434916	0.0434911	0.0434911	0.0489866	0.0489866	0.0489863	0.0489863	1e-14	0	5.03e-07	1e-14	3.77e-07	1.26e-07	1.26e-07	3.77e-07	5.03e-07	1e-14	1e-14	5.03e-07	3.77e-07	1.26e-07	3.77e-07	3.77e-07	0.0372159	0.0372154	0.0372154	0.0372159	3.77e-07	1.26e-07	1.26e-07	3.77e-07	1.26e-07	1.26e-07	0.0826059	0.0826057	1.26e-07	6.29e-07	1.26e-07	3.77e-07	1.26e-07	1.26e-07
1e-14	0	0	1e-14	1e-14	5.03e-07	5.03e-07	1e-14	0.0434911	0.0434911	0.0434911	0.0434916	0.0489866	0.0489861	0.0489868	0.0489863	1e-14	5.03e-07	0	1e-14	1.26e-07	1.26e-07	1.26e-07	1.26e-07	0	1e-14	1e-14	0	1.26e-07	1.26e-07	3.77e-07	1.26e-07	0.0372159	0.0372159	0.0372159	0.0372159	1.26e-07	1.26e-07	1.26e-07	1.26e-07	6.29e-07	1.26e-07	0.0826054	0.0826057	1.26e-07	1.26e-07	1.26e-07	1.26e-07	1.26e-07	3.77e-07
1e-14	5.03e-07	0	1e-14	2.51e-07	2.51e-07	2.51e-07	2.51e-07	0.0434914	0.0434914	0.0434911	0.0434911	0.0489861	0.0489866	0.108486	0.108487	2.51e-07	2.51e-07	1e-14	5.03e-07	1.26e-07	1.26e-07	1.26e-07	3.77e-07	2.51e-07	2.51e-07	1e-14	5.03e-07	1.26e-07	1.26e-07	1.26e-07	1.26e-07	0.0372159	0.0372159	0.0372157	0.0372152	3.77e-07	1.26e-07	6.29e-07	1.26e-07	0.0881668	0.0881666	3.77e-07	1.26e-07	1.26e-07	3.77e-07	3.77e-07	1.26e-07	1.26e-07	1.26e-07
1e-14	0	5.03e-07	1e-14	2.51e-07	2.51e-07	2.51e-07	2.51e-07	0.0434919	0.0434914	0.0434911	0.0434916	0.0489866	0.0489866	0.0105131	0.0105131	2.51e-07	2.51e-07	1e-14	0	1.26e-07	6.29e-07	1.26e-07	1.26e-07	2.51e-07	2.51e-07	1e-14	0	3.77e-07	1.26e-07	3.77e-07	1.26e-07	0.0372154	0.0372159	0.0372157	0.0372157	1.26e-07	1.26e-07	1.26e-07	1.26e-07	0.0881663	0.0881666	1.26e-07	1.26e-07	1.26e-07	1.26e-07	1.26e-07	1.26e-07	6.29e-07	1.26e-07
2.51e-07	2.51e-07	2.51e-07	2.51e-07	1e-14	0	1e-14	0	1.26e-07	1.26e-07	1.26e-07	1.26e-07	1.26e-07	1.26e-07	1.26e-07	1.26e-07	3.77e-07	1.26e-07	6.29e-07	1.26e-07	1.26e-07	1.26e-07	0.0917331	0.0917334	1.26e-07	3.77e-07	1.26e-07	3.77e-07	1.26e-07	1.26e-07	1.26e-07	1.26e-07	6.29e-07	1.26e-07	3.77e-07	1.26e-07	0	1e-14	2.51e-07	2.51e-07	0	1e-14	0	1e-14	0	1e-14	0	1e-14	1.26e-07	1.26e-07
2.51e-07	2.51e-07	2.51e-07	2.51e-07	1e-14	5.03e-07	1e-14	5.03e-07	3.77e-07	1.26e-07	1.26e-07	3.77e-07	1.26e-07	3.77e-07	6.29e-07	1.26e-07	1.26e-07	1.26e-07	1.26e-07	1.26e-07	1.26e-07	3.77e-07	0.0917331	0.0917329	3.77e-07	3.77e-07	1.26e-07	1.26e-07	3.77e-07	1.26e-07	1.26e-07	6.29e-07	1.26e-07	1.26e-07	1.26e-07	1.26e-07	5.03e-07	1e-14	2.51e-07	2.51e-07	5.03e-07	1e-14	5.03e-07	1e-14	5.03e-07	1e-14	5.03e-07	1e-14	1.26e-07	3.77e-07
2.51e-07	2.51e-07	2.51e-07	2.51e-07	2.51e-07	2.51e-07	5.03e-07	1e-14	1.26e-07	1.26e-07	3.77e-07	3.77e-07	3.77e-07	1.26e-07	3.77e-07	1.26e-07	1.26e-07	1.26e-07	3.77e-07	1.26e-07	1.26e-07	6.29e-07	1.26e-07	1.26e-07	3.77e-07	1.26e-07	1.26e-07	3.77e-07	1.26e-07	1.26e-07	1.26e-07	3.77e-07	3.77e-07	1.26e-07	3.77e-07	1.26e-07	0	1e-14	2.51e-07	2.51e-07	2.51e-07	2.51e-07	2.51e-07	2.51e-07	2.51e-07	2.51e-07	0.0598296	0.0598291	1.26e-07	1.26e-07
2.51e-07	2.51e-07	2.51e-07	2.51e-07	2.51e-07	2.51e-07	0	1e-14	1.26e-07	3.77e-07	3.77e-07	1.26e-07	1.26e-07	1.26e-07	1.26e-07	1.26e-07	1.26e-07	3.77e-07	1.26e-07	1.26e-07	1.26e-07	1.26e-07	3.77e-07	1.26e-07	1.26e-07	1.26e-07	1.26e-07	1.26e-07	1.26e-07	3.77e-07	1.26e-07	1.26e-07	1.26e-07	1.26e-07	1.26e-07	1.26e-07	5.03e-07	1e-14	2.51e-07	2.51e-07	2.51e-07	2.51e-07	2.51e-07	2.51e-07	2.51e-07	2.51e-07	0.0598291	0.0598291	1.26e-07	3.77e-07
2.51e-07	2.51e-07	2.51e-07	2.51e-07	0	1e-14	2.51e-07	2.51e-07	3.77e-07	1.26e-07	1.26e-07	1.26e-07	1e-14	5.03e-07	5.03e-07	1e-14	2.51e-07	2.51e-07	2.51e-07	2.51e-07	5.03e-07	1e-14	2.51e-07	2.51e-07	3.77e-07	1.26e-07	3.77e-07	1.26e-07	2.51e-07	2.51e-07	2.51e-07	2.51e-07	3.77e-07	1.26e-07	3.77e-07	1.26e-07	1e-14	5.03e-07	2.51e-07	2.51e-07	1.26e-07	1.26e-07	1.26e-07	1.26e-07	2.51e-07	2.51e-07	2.51e-07	2.51e-07	1e-14	5.03e-07
2.51e-07	2.51e-07	2.51e-07	2.51e-07	5.03e-07	1e-14	2.51e-07	2.51e-07	3.77e-07	3.77e-07	1.26e-07	3.77e-07	1e-14	0	0	1e-14	2.51e-07	2.51e-07	2.51e-07	2.51e-07	0	1e-14	2.51e-07	2.51e-07	3.77e-07	3.77e-07	1.26e-07	1.26e-07	2.51e-07	2.51e-07	2.51e-07	2.51e-07	1.26e-07	1.26e-07	3.77e-07	3.77e-07	1e-14	0	2.51e-07	2.51e-07	3.77e-07	1.26e-07	3.77e-07	1.26e-07	2.51e-07	2.51e-07	2.51e-07	2.51e-07	1e-14	0
1e-14	5.03e-07	1e-14	0	0	1e-14	0	1e-14	3.77e-07	1.26e-07	1.26e-07	1.26e-07	1e-14	5.03e-07	2.51e-07	2.51e-07	2.51e-07	2.51e-07	0	1e-14	1e-14	0	0	1e-14	1.26e-07	1.26e-07	1.26e-07	1.26e-07	2.51e-07	2.51e-07	2.51e-07	2.51e-07	1.26e-07	1.26e-07	1.26e-07	1.26e-07	1e-14	0	1e-14	0	1.26e-07	3.77e-07	1.26e-07	3.77e-07	2.51e-07	2.51e-07	5.03e-07	1e-14	2.51e-07	2.51e-07
1e-14	0	1e-14	5.03e-07	5.03e-07	1e-14	5.03e-07	1e-14	1.26e-07	1.26e-07	3.77e-07	1.26e-07	1e-14	0	2.51e-07	2.51e-07	2.51e-07	2.51e-07	5.03e-07	1e-14	1e-14	5.03e-07	5.03e-07	1e-14	1.26e-07	3.77e-07	1.26e-07	3.77e-07	2.51e-07	2.51e-07	2.51e-07	2.51e-07	1.26e-07	3.77e-07	1.26e-07	3.77e-07	1e-14	5.03e-07	1e-14	5.03e-07	1.26e-07	1.26e-07	3.77e-07	3.77e-07	2.51e-07	2.51e-07	0	1e-14	2.51e-07	2.51e-07
1.26e-07	1.26e-07	1.26e-07	1.26e-07	1.26e-07	1.26e-07	1.26e-07	1.26e-07	1e-14	0	1e-14	5.03e-07	1.26e-07	3.77e-07	1.26e-07	3.77e-07	3.77e-07	1.26e-07	3.77e-07	1.26e-07	1.26e-07	1.26e-07	1.26e-07	1.26e-07	1.26e-07	3.77e-07	1.26e-07	1.26e-07	6.29e-07	1.26e-07	1.26e-07	1.26e-07	1e-14	5.03e-07	2.51e-07	2.51e-07	1.26e-07	1.26e-07	3.77e-07	1.26e-07	1.26e-07	1.26e-07	1.26e-07	1.26e-07	1.26e-07	1.26e-07	1.26e-07	1.26e-07	0	1e-14
1.26e-07	3.77e-07	3.77e-07	1.26e-07	1.26e-07	3.77e-07	3.77e-07	1.26e-07	1e-14	5.03e-07	1e-14	0	1.26e-07	1.26e-07	1.26e-07	1.26e-07	1.26e-07	1.26e-07	1.26e-07	1.26e-07	3.77e-07	1.26e-07	1.26e-07	6.29e-07	1.26e-07	1.26e-07	3.77e-07	1.26e-07	1.26e-07	1.26e-07	3.77e-07	1.26e-07	1e-14	0	2.51e-07	2.51e-07	1.26e-07	6.29e-07	1.26e-07	1.26e-07	1.26e-07	3.77e-07	1.26e-07	3.77e-07	1.26e-07	3.77e-07	1.26e-07	3.77e-07	5.03e-07	1e-14
0.0627251	0.0627245	1.26e-07	3.77e-07	3.77e-07	1.26e-07	1.26e-07	1.26e-07	2.51e-07	2.51e-07	2.51e-07	2.51e-07	1.26e-07	1.26e-07	1.26e-07	3.77e-07	1.26e-07	1.26e-07	3.77e-07	3.77e-07	1.26e-07	1.26e-07	1.26e-07	3.77e-07	1.26e-07	1.26e-07	6.29e-07	1.26e-07	1.26e-07	1.26e-07	3.77e-07	1.26e-07	1e-14	5.03e-07	0	1e-14	1.26e-07	3.77e-07	1.26e-07	1.26e-07	3.77e-07	1.26e-07	1.26e-07	3.77e-07	1.26e-07	1.26e-07	1.26e-07	3.77e-07	2.51e-07	2.51e-07
0.0627253	0.0627253	1.26e-07	1.26e-07	3.77e-07	3.77e-07	1.26e-07	3.77e-07	2.51e-07	2.51e-07	2.51e-07	2.51e-07	3.77e-07	1.26e-07	3.77e-07	3.77e-07	1.26e-07	3.77e-07	1.26e-07	3.77e-07	1.26e-07	3.77e-07	1.26e-07	1.26e-07	1.26e-07	3.77e-07	1.26e-07	1.26e-07	1.26e-07	3.77e-07	1.26e-07	1.26e-07	1e-14	0	5.03e-07	1e-14	1.26e-07	1.26e-07	3.77e-07	1.26e-07	1.26e-07	1.26e-07	3.77e-07	3.77e-07	1.26e-07	6.29e-07	1.26e-07	1.26e-07	2.51e-07	2.51e-07
3.77e-07	1.26e-07	1.26e-07	1.26e-07	5.03e-07	1e-14	2.51e-07	2.51e-07	0.0403069	0.0403069	0.0403064	0.0403069	1.26e-07	1.26e-07	1.26e-07	1.26e-07	0.0323039	0.0323034	0.0323039	0.0323039	5.03e-07	1e-14	2.51e-07	2.51e-07	2.51e-07	2.51e-07	5.03e-07	1e-14	1.26e-07	3.77e-07	1.26e-07	3.77e-07	5.03e-07	1e-14	1e-14	0	0.100956	0.100956	1e-14	5.03e-07	1.26e-07	1.26e-07	1.26e-07	1.26e-07	1e-14	0	0	1e-14	2.51e-07	2.51e-07
1.26e-07	1.26e-07	3.77e-07	1.26e-07	0	1e-14	2.51e-07	2.51e-07	0.0403064	0.0403069	0.0403069	0.0403069	1.26e-07	3.77e-07	1.26e-07	3.77e-07	0.0323034	0.0323034	0.0323034	0.0323039	0	1e-14	2.51e-07	2.51e-07	2.51e-07	2.51e-07	0	1e-14	1.26e-07	1.26e-07	1.26e-07	1.26e-07	0	1e-14	1e-14	5.03e-07	0.100956	0.100956	1e-14	0	3.77e-07	1.26e-07	3.77e-07	1.26e-07	1e-14	5.03e-07	5.03e-07	1e-14	2.51e-07	2.51e-07
1.26e-07	1.26e-07	1.26e-07	3.77e-07	2.51e-07	2.51e-07	1e-14	0	0.0403069	0.0403069	0.0403074	0.0403069	1.26e-07	1.26e-07	6.29e-07	1.26e-07	0.0323039	0.0323039	0.0323039	0.0323039	1e-14	5.03e-07	2.51e-07	2.51e-07	2.51e-07	2.51e-07	0	1e-14	1.26e-07	1.26e-07	3.77e-07	3.77e-07	1e-14	0	2.51e-07	2.51e-07	2.51e-07	2.51e-07	2.51e-07	2.51e-07	1.26e-07	3.77e-07	1.26e-07	1.26e-07	2.51e-07	2.51e-07	5.03e-07	1e-14	2.51e-07	2.51e-07
6.29e-07	1.26e-07	1.26e-07	1.26e-07	2.51e-07	2.51e-07	1e-14	5.03e-07	0.0403064	0.0403069	0.0403069	0.0403069	3.77e-07	1.26e-07	1.26e-07	1.26e-07	0.0323034	0.0323039	0.0323034	0.0323039	1e-14	0	2.51e-07	2.51e-07	2.51e-07	2.51e-07	5.03e-07	1e-14	3.77e-07	1.26e-07	3.77e-07	1.26e-07	1e-14	5.03e-07	2.51e-07	2.51e-07	2.51e-07	2.51e-07	2.51e-07	2.51e-07	3.77e-07	3.77e-07	1.26e-07	3.77e-07	2.51e-07	2.51e-07	0	1e-14	2.51e-07	2.51e-07
1e-14	5.03e-07	2.51e-07	2.51e-07	1.26e-07	3.77e-07	0.0810754	0.0810751	2.51e-07	2.51e-07	2.51e-07	2.51e-07	3.77e-07	1.26e-07	1.26e-07	1.26e-07	0.0380032	0.0380032	0.0380032	0.0380027	1e-14	5.03e-07	2.51e-07	2.51e-07	0.0380108	0.0380108	0.0380108	0.0380108	0.0319934	0.0319934	0.0319936	0.0319936	2.51e-07	2.51e-07	1e-14	5.03e-07	3.77e-07	1.26e-07	1.26e-07	3.77e-07	1.26e-07	1.26e-07	3.77e-07	1.26e-07	1.26e-07	3.77e-07	1.26e-07	3.77e-07	1.26e-07	1.26e-07
1e-14	0	2.51e-07	2.51e-07	1.26e-07	1.26e-07	0.0810749	0.0810751	2.51e-07	2.51e-07	2.51e-07	2.51e-07	1.26e-07	1.26e-07	1.26e-07	6.29e-07	0.0380032	0.0380037	0.0380032	0.0380032	1e-14	0	2.51e-07	2.51e-07	0.0380113	0.0380108	0.0380108	0.0380103	0.0319929	0.0319934	0.0319936	0.0319931	2.51e-07	2.51e-07	1e-14	0	1.26e-07	1.26e-07	1.26e-07	1.26e-07	1.26e-07	6.29e-07	1.26e-07	1.26e-07	1.26e-07	1.26e-07	1.26e-07	1.26e-07	3.77e-07	1.26e-07
0	1e-14	1e-14	0	1.26e-07	1.26e-07	3.77e-07	3.77e-07	2.51e-07	2.51e-07	2.51e-07	2.51e-07	1.26e-07	3.77e-07	1.26e-07	1.26e-07	0.0380035	0.038003	0.0380032	0.0380032	5.03e-07	1e-14	5.03e-07	1e-14	0.0380103	0.0380108	0.0380108	0.0380108	0.0319936	0.0319931	0.0319934	0.0319939	1e-14	5.03e-07	5.03e-07	1e-14	1.26e-07	3.77e-07	1.26e-07	6.29e-07	3.77e-07	1.26e-07	1.26e-07	1.26e-07	1.26e-07	1.26e-07	1.26e-07	1.26e-07	1.26e-07	3.77e-07
5.03e-07	1e-14	1e-14	5.03e-07	3.77e-07	1.26e-07	3.77e-07	1.26e-07	2.51e-07	2.51e-07	2.51e-07	2.51e-07	1.26e-07	1.26e-07	3.77e-07	1.26e-07	0.0380035	0.0380035	0.0380037	0.0380032	0	1e-14	0	1e-14	0.0380108	0.0380108	0.0380103	0.0380108	0.0319936	0.0319936	0.0319934	0.0319934	1e-14	0	0	1e-14	1.26e-07	1.26e-07	1.26e-07	1.26e-07	1.26e-07	1.26e-07	1.26e-07	3.77e-07	1.26e-07	3.77e-07	1.26e-07	6.29e-07	1.26e-07	1.26e-07
1.26e-07	1.26e-07	1.26e-07	1.26e-07	2.51e-07	2.51e-07	5.03e-07	1e-14	1.26e-07	3.77e-07	1.26e-07	1.26e-07	3.77e-07	1.26e-07	1.26e-07	3.77e-07	2.51e-07	2.51e-07	2.51e-07	2.51e-07	0.0430868	0.0430868	0.0430868	0.0430868	2.51e-07	2.51e-07	2.51e-07	2.51e-07	0.0282976	0.0282981	0.0282976	0.0282976	0.0784531	0.0784534	1.26e-07	3.77e-07	1.26e-07	1.26e-07	3.77e-07	1.26e-07	6.29e-07	1.26e-07	3.77e-07	1.26e-07	5.03e-07	1e-14	5.03e-07	1e-14	3.77e-07	1.26e-07
1.26e-07	3.77e-07	6.29e-07	1.26e-07	2.51e-07	2.51e-07	0	1e-14	1.26e-07	1.26e-07	1.26e-07	3.77e-07	1.26e-07	1.26e-07	1.26e-07	1.26e-07	2.51e-07	2.51e-07	2.51e-07	2.51e-07	0.0430868	0.0430873	0.0430863	0.0430868	2.51e-07	2.51e-07	2.51e-07	2.51e-07	0.0282976	0.0282976	0.0282976	0.0282971	0.0784531	0.0784529	3.77e-07	3.77e-07	1.26e-07	6.29e-07	1.26e-07	1.26e-07	1.26e-07	1.26e-07	1.26e-07	1.26e-07	0	1e-14	0	1e-14	1.26e-07	1.26e-07
1.26e-07	3.77e-07	1.26e-07	1.26e-07	5.03e-07	1e-14	0	1e-14	0.0632943	0.0632938	1.26e-07	1.26e-07	1.26e-07	3.77e-07	3.77e-07	3.77e-07	2.51e-07	2.51e-07	0	1e-14	0.0430863	0.0430868	0.0430868	0.0430868	2.51e-07	2.51e-07	2.51e-07	2.51e-07	0.0282973	0.0282973	0.0282976	0.0282971	3.77e-07	1.26e-07	1.26e-07	1.26e-07	1.26e-07	3.77e-07	1.26e-07	1.26e-07	3.77e-07	1.26e-07	3.77e-07	1.26e-07	2.51e-07	2.51e-07	1e-14	5.03e-07	3.77e-07	1.26e-07
1.26e-07	1.26e-07	1.26e-07	3.77e-07	0	1e-14	5.03e-07	1e-14	0.0632935	0.0632935	1.26e-07	3.77e-07	1.26e-07	1.26e-07	3.77e-07	1.26e-07	2.51e-07	2.51e-07	5.03e-07	1e-14	0.0430868	0.0430868	0.0430863	0.0430868	2.51e-07	2.51e-07	2.51e-07	2.51e-07	0.0282973	0.0282978	0.0282976	0.0282976	1.26e-07	1.26e-07	1.26e-07	3.77e-07	1.26e-07	1.26e-07	1.26e-07	3.77e-07	1.26e-07	1.26e-07	1.26e-07	1.26e-07	2.51e-07	2.51e-07	1e-14	0	1.26e-07	1.26e-07
5.03e-07	1e-14	1e-14	5.03e-07	3.77e-07	1.26e-07	1.26e-07	1.26e-07	3.77e-07	1.26e-07	6.29e-07	1.26e-07	1.26e-07	1.26e-07	3.77e-07	1.26e-07	3.77e-07	1.26e-07	1.26e-07	1.26e-07	2.51e-07	2.51e-07	1e-14	0	1.26e-07	1.26e-07	1.26e-07	6.29e-07	0.0315586	0.0315591	0.0315581	0.0315586	5.03e-07	1e-14	2.51e-07	2.51e-07	1.26e-07	1.26e-07	3.77e-07	1.26e-07	2.51e-07	2.51e-07	2.51e-07	2.51e-07	5.03e-07	1e-14	2.51e-07	2.51e-07	0.0469914	0.0469919
0	1e-14	1e-14	0	3.77e-07	3.77e-07	1.26e-07	3.77e-07	1.26e-07	1.26e-07	1.26e-07	1.26e-07	1.26e-07	3.77e-07	1.26e-07	1.26e-07	1.26e-07	1.26e-07	1.26e-07	3.77e-07	2.51e-07	2.51e-07	1e-14	5.03e-07	1.26e-07	3.77e-07	1.26e-07	1.26e-07	0.0315586	0.0315586	0.0315586	0.0315586	0	1e-14	2.51e-07	2.51e-07	1.26e-07	3.77e-07	1.26e-07	1.26e-07	2.51e-07	2.51e-07	2.51e-07	2.51e-07	0	1e-14	2.51e-07	2.51e-07	0.0469914	0.0469914
5.03e-07	1e-14	1e-14	5.03e-07	3.77e-07	1.26e-07	1.26e-07	1.26e-07	1.26e-07	1.26e-07	1.26e-07	1.26e-07	3.77e-07	1.26e-07	1.26e-07	1.26e-07	1.26e-07	6.29e-07	1.26e-07	1.26e-07	2.51e-07	2.51e-07	2.51e-07	2.51e-07	1.26e-07	3.77e-07	1.26e-07	1.26e-07	0.0315591	0.0315586	0.0315591	0.0315586	2.51e-07	2.51e-07	0	1e-14	3.77e-07	3.77e-07	1.26e-07	3.77e-07	2.51e-07	2.51e-07	2.51e-07	2.51e-07	1e-14	0	2.51e-07	2.51e-07	0.0469916	0.0469921
0	1e-14	1e-14	0	1.26e-07	1.26e-07	3.77e-07	1.26e-07	3.77e-07	1.26e-07	1.26e-07	3.77e-07	1.26e-07	1.26e-07	1.26e-07	6.29e-07	1.26e-07	1.26e-07	3.77e-07	1.26e-07	2.51e-07	2.51e-07	2.51e-07	2.51e-07	1.26e-07	1.26e-07	1.26e-07	3.77e-07	0.0315586	0.0315586	0.0315586	0.0315586	2.51e-07	2.51e-07	5.03e-07	1e-14	3.77e-07	1.26e-07	1.26e-07	1.26e-07	2.51e-07	2.51e-07	2.51e-07	2.51e-07	1e-14	5.03e-07	2.51e-07	2.51e-07	0.0469916	0.0469916
0.0428698	0.0428693	0.0428693	0.0428698	0.0911506	0.0911501	0.0911506	0.0911501	0.0351456	0.0351451	0.0351451	0.0351446	0	1e-14	2.51e-07	2.51e-07	0.0889916	0.0889919	1.26e-07	3.77e-07	0.0990051	0.0990054	1.26e-07	3.77e-07	1.26e-07	1.26e-07	1.26e-07	6.29e-07	0	1e-14	2.51e-07	2.51e-07	1e-14	5.03e-07	0	1e-14	3.77e-07	1.26e-07	1.26e-07	1.26e-07	0.0386568	0.0386568	0.0386571	0.0386566	1e-14	0	0	1e-14	1.26e-07	1.26e-07
0.0428693	0.0428693	0.0428698	0.0428698	0.0911506	0.0911506	0.0911506	0.0911506	0.0351451	0.0351451	0.0351451	0.0351451	5.03e-07	1e-14	2.51e-07	2.51e-07	0.0889921	0.0889919	1.26e-07	1.26e-07	0.0990056	0.0990054	1.26e-07	1.26e-07	3.77e-07	1.26e-07	1.26e-07	1.26e-07	5.03e-07	1e-14	2.51e-07	2.51e-07	1e-14	0	5.03e-07	1e-14	1.26e-07	1.26e-07	1.26e-07	3.77e-07	0.0386568	0.0386563	0.0386566	0.0386566	1e-14	5.03e-07	5.03e-07	1e-14	3.77e-07	1.26e-07
0.0428698	0.0428693	0.0428696	0.0428701	0.00310064	0.00310064	0.00310064	0.00310064	0.0351453	0.0351448	0.0351446	0.0351451	1e-14	0	1e-14	0	3.77e-07	1.26e-07	1.26e-07	3.77e-07	3.77e-07	3.77e-07	1.26e-07	3.77e-07	1.26e-07	3.77e-07	1.26e-07	1.26e-07	0	1e-14	1e-14	5.03e-07	2.51e-07	2.51e-07	0	1e-14	1.26e-07	6.29e-07	1.26e-07	3.77e-07	0.0386566	0.0386566	0.0386566	0.0386566	2.51e-07	2.51e-07	2.51e-07	2.51e-07	1.26e-07	1.26e-07
0.0428698	0.0428698	0.0428696	0.0428696	0.00310014	0.00310064	0.00310115	0.00310064	0.0351448	0.0351448	0.0351451	0.0351451	1e-14	5.03e-07	1e-14	5.03e-07	3.77e-07	3.77e-07	1.26e-07	1.26e-07	3.77e-07	1.26e-07	1.26e-07	1.26e-07	1.26e-07	1.26e-07	1.26e-07	3.77e-07	5.03e-07	1e-14	1e-14	0	2.51e-07	2.51e-07	5.03e-07	1e-14	1.26e-07	1.26e-07	1.26e-07	1.26e-07	0.0386566	0.0386571	0.0386561	0.0386566	2.51e-07	2.51e-07	2.51e-07	2.51e-07	1.26e-07	3.77e-07
1e-14	0	1e-14	5.03e-07	1.26e-07	1.26e-07	1.26e-07	1.26e-07	3.77e-07	1.26e-07	1.26e-07	3.77e-07	0.0563709	0.0563714	0.0818802	0.0818797	2.51e-07	2.51e-07	1e-14	0	0.035305	0.0353049	0.0353049	0.035305	1e-14	5.03e-07	2.51e-07	2.51e-07	0	1e-14	2.51e-07	2.51e-07	0.0388934	0.0388939	0.0388935	0.0388934	1e-14	0	2.51e-07	2.51e-07	3.77e-07	1.26e-07	1.26e-07	1.26e-07	0.0950298	0.0950295	3.77e-07	1.26e-07	1.26e-07	1.26e-07
1e-14	5.03e-07	1e-14	0	3.77e-07	1.26e-07	1.26e-07	3.77e-07	1.26e-07	1.26e-07	1.26e-07	1.26e-07	0.0563709	0.0563709	0.0818797	0.0818797	2.51e-07	2.51e-07	1e-14	5.03e-07	0.035305	0.0353044	0.0353044	0.035305	1e-14	0	2.51e-07	2.51e-07	5.03e-07	1e-14	2.51e-07	2.51e-07	0.0388934	0.0388935	0.0388939	0.0388934	1e-14	5.03e-07	2.51e-07	2.51e-07	1.26e-07	1.26e-07	1.26e-07	3.77e-07	0.0950293	0.0950295	3.77e-07	3.77e-07	1.26e-07	3.77e-07
0	1e-14	1e-14	0	0.0617542	0.0617544	1.26e-07	3.77e-07	1.26e-07	1.26e-07	1.26e-07	1.26e-07	2.51e-07	2.51e-07	1e-14	0	1e-14	5.03e-07	2.51e-07	2.51e-07	0.0353049	0.035305	0.0353044	0.0353044	0	1e-14	1e-14	5.03e-07	2.51e-07	2.51e-07	1e-14	5.03e-07	0.11955	0.0417632	0.0326817	0.110469	2.51e-07	2.51e-07	0	1e-14	1.26e-07	1.26e-07	6.29e-07	1.26e-07	1.26e-07	1.26e-07	3.77e-07	1.26e-07	1.26e-07	1.26e-07
5.03e-07	1e-14	1e-14	5.03e-07	0.0617539	0.0617542	3.77e-07	3.77e-07	1.26e-07	3.77e-07	1.26e-07	6.29e-07	2.51e-07	2.51e-07	1e-14	5.03e-07	1e-14	0	2.51e-07	2.51e-07	0.0353044	0.035305	0.0353049	0.0353044	5.03e-07	1e-14	1e-14	0	2.51e-07	2.51e-07	1e-14	0	0.119551	0.0417632	0.110469	0.0326812	2.51e-07	2.51e-07	5.03e-07	1e-14	1.26e-07	3.77e-07	1.26e-07	1.26e-07	1.26e-07	3.77e-07	1.26e-07	1.26e-07	1.26e-07	6.29e-07
1.26e-07	1.26e-07	1.26e-07	3.77e-07	3.77e-07	1.26e-07	1.26e-07	3.77e-07	5.03e-07	1e-14	2.51e-07	2.51e-07	1.26e-07	3.77e-07	3.77e-07	1.26e-07	1.26e-07	3.77e-07	3.77e-07	3.77e-07	0.0421056	0.0421051	0.0421056	0.0421051	0	1e-14	5.03e-07	1e-14	2.51e-07	2.51e-07	2.51e-07	2.51e-07	2.51e-07	2.51e-07	2.51e-07	2.51e-07	1.26e-07	1.26e-07	1.26e-07	1.26e-07	1.26e-07	1.26e-07	1.26e-07	1.26e-07	0.0357137	0.0357142	0.0357134	0.0357139	0.0659454	0.0659449
1.26e-07	3.77e-07	1.26e-07	1.26e-07	1.26e-07	1.26e-07	1.26e-07	1.26e-07	0	1e-14	2.51e-07	2.51e-07	1.26e-07	1.26e-07	1.26e-07	1.26e-07	1.26e-07	1.26e-07	1.26e-07	3.77e-07	0.0421051	0.0421051	0.0421051	0.0421051	5.03e-07	1e-14	0	1e-14	2.51e-07	2.51e-07	2.51e-07	2.51e-07	2.51e-07	2.51e-07	2.51e-07	2.51e-07	1.26e-07	3.77e-07	3.77e-07	1.26e-07	3.77e-07	1.26e-07	3.77e-07	1.26e-07	0.0357137	0.0357137	0.0357139	0.0357139	0.0659449	0.0659449
6.29e-07	1.26e-07	1.26e-07	1.26e-07	1.26e-07	1.26e-07	1.26e-07	1.26e-07	2.51e-07	2.51e-07	0	1e-14	1.26e-07	3.77e-07	1.26e-07	1.26e-07	1.26e-07	3.77e-07	1.26e-07	1.26e-07	0.0421054	0.0421049	0.0421051	0.0421056	2.51e-07	2.51e-07	1e-14	5.03e-07	5.03e-07	1e-14	5.03e-07	1e-14	2.51e-07	2.51e-07	5.03e-07	1e-14	1.26e-07	3.77e-07	3.77e-07	1.26e-07	1.26e-07	3.77e-07	1.26e-07	3.77e-07	0.0357134	0.0357139	0.0357142	0.0357137	2.51e-07	2.51e-07
1.26e-07	1.26e-07	3.77e-07	1.26e-07	1.26e-07	3.77e-07	1.26e-07	6.29e-07	2.51e-07	2.51e-07	5.03e-07	1e-14	3.77e-07	3.77e-07	3.77e-07	1.26e-07	1.26e-07	1.26e-07	1.26e-07	3.77e-07	0.0421049	0.0421049	0.0421051	0.0421051	2.51e-07	2.51e-07	1e-14	0	0	1e-14	0	1e-14	2.51e-07	2.51e-07	0	1e-14	3.77e-07	3.77e-07	1.26e-07	1.26e-07	3.77e-07	3.77e-07	1.26e-07	1.26e-07	0.0357139	0.0357139	0.0357142	0.0357142	2.51e-07	2.51e-07
1.26e-07	6.29e-07	3.77e-07	1.26e-07	1.26e-07	1.26e-07	3.77e-07	3.77e-07	2.51e-07	2.51e-07	5.03e-07	1e-14	1.26e-07	1.26e-07	1.26e-07	1.26e-07	3.77e-07	1.26e-07	1.26e-07	3.77e-07	2.51e-07	2.51e-07	1e-14	0	0.0346678	0.0346678	0.034668	0.034668	0.0335316	0.0335316	0.0335321	0.0335316	2.51e-07	2.51e-07	5.03e-07	1e-14	2.51e-07	2.51e-07	1e-14	5.03e-07	0.0965275	0.0965277	3.77e-07	3.77e-07	1.26e-07	1.26e-07	1.26e-07	3.77e-07	5.03e-07	1e-14
1.26e-07	1.26e-07	1.26e-07	1.26e-07	3.77e-07	1.26e-07	3.77e-07	1.26e-07	2.51e-07	2.51e-07	0	1e-14	3.77e-07	1.26e-07	1.26e-07	3.77e-07	3.77e-07	3.77e-07	1.26e-07	1.26e-07	2.51e-07	2.51e-07	1e-14	5.03e-07	0.0346678	0.0346683	0.034668	0.0346675	0.0335316	0.0335321	0.0335316	0.0335316	2.51e-07	2.51e-07	0	1e-14	2.51e-07	2.51e-07	1e-14	0	0.096528	0.0965277	1.26e-07	3.77e-07	3.77e-07	1.26e-07	1.26e-07	1.26e-07	0	1e-14
1.26e-07	3.77e-07	3.77e-07	1.26e-07	3.77e-07	1.26e-07	1.26e-07	1.26e-07	0	1e-14	2.51e-07	2.51e-07	1.26e-07	3.77e-07	3.77e-07	3.77e-07	1.26e-07	1.26e-07	1.26e-07	1.26e-07	1e-14	0	1e-14	0	0.0346683	0.0346678	0.11933	0.0499952	0.0335319	0.0335319	0.0335311	0.0335316	5.03e-07	1e-14	2.51e-07	2.51e-07	2.51e-07	2.51e-07	1e-14	5.03e-07	1.26e-07	1.26e-07	3.77e-07	1.26e-07	1.26e-07	6.29e-07	1.26e-07	1.26e-07	2.51e-07	2.51e-07
1.26e-07	1.26e-07	1.26e-07	1.26e-07	1.26e-07	1.26e-07	1.26e-07	3.77e-07	5.03e-07	1e-14	2.51e-07	2.51e-07	1.26e-07	1.26e-07	3.77e-07	1.26e-07	3.77e-07	1.26e-07	3.77e-07	1.26e-07	1e-14	5.03e-07	1e-14	5.03e-07	0.0346678	0.0346678	0.11933	0.0499947	0.0335319	0.0335314	0.0335316	0.0335316	0	1e-14	2.51e-07	2.51e-07	2.51e-07	2.51e-07	1e-14	0	1.26e-07	3.77e-07	1.26e-07	1.26e-07	1.26e-07	1.26e-07	3.77e-07	1.26e-07	2.51e-07	2.51e-07
1.26e-07	1.26e-07	3.77e-07	1.26e-07	3.77e-07	1.26e-07	3.77e-07	1.26e-07	0.034188	0.034188	0.034188	0.034188	0	1e-14	1e-14	0	3.77e-07	1.26e-07	1.26e-07	1.26e-07	1.26e-07	1.26e-07	1.26e-07	3.77e-07	2.51e-07	2.51e-07	5.03e-07	1e-14	2.51e-07	2.51e-07	1e-14	0	2.51e-07	2.51e-07	0.0776302	0.0776302	2.51e-07	2.51e-07	2.51e-07	2.51e-07	2.51e-07	2.51e-07	0	1e-14	0	1e-14	0	1e-14	2.51e-07	2.51e-07
1.26e-07	3.77e-07	1.26e-07	1.26e-07	1.26e-07	1.26e-07	1.26e-07	1.26e-07	0.0341885	0.034188	0.034188	0.0341885	5.03e-07	1e-14	1e-14	5.03e-07	1.26e-07	1.26e-07	3.77e-07	1.26e-07	3.77e-07	1.26e-07	1.26e-07	1.26e-07	2.51e-07	2.51e-07	0	1e-14	2.51e-07	2.51e-07	1e-14	5.03e-07	2.51e-07	2.51e-07	0.0776307	0.0776302	2.51e-07	2.51e-07	2.51e-07	2.51e-07	2.51e-07	2.51e-07	5.03e-07	1e-14	5.03e-07	1e-14	5.03e-07	1e-14	2.51e-07	2.51e-07
3.77e-07	3.77e-07	3.77e-07	1.26e-07	1.26e-07	3.77e-07	1.26e-07	1.26e-07	0.034188	0.0341875	0.034188	0.034188	0	1e-14	0	1e-14	1.26e-07	1.26e-07	1.26e-07	1.26e-07	3.77e-07	3.77e-07	3.77e-07	1.26e-07	0	1e-14	0	1e-14	1e-14	0	2.51e-07	2.51e-07	0	1e-14	1e-14	0	2.51e-07	2.51e-07	0	1e-14	2.51e-07	2.51e-07	2.51e-07	2.51e-07	1e-14	5.03e-07	1e-14	5.03e-07	1e-14	5.03e-07
1.26e-07	3.77e-07	1.26e-07	1.26e-07	1.26e-07	1.26e-07	1.26e-07	6.29e-07	0.034188	0.034188	0.0341885	0.034188	5.03e-07	1e-14	5.03e-07	1e-14	6.29e-07	1.26e-07	1.26e-07	3.77e-07	3.77e-07	1.26e-07	1.26e-07	1.26e-07	5.03e-07	1e-14	5.03e-07	1e-14	1e-14	5.03e-07	2.51e-07	2.51e-07	5.03e-07	1e-14	1e-14	5.03e-07	2.51e-07	2.51e-07	5.03e-07	1e-14	2.51e-07	2.51e-07	2.51e-07	2.51e-07	1e-14	0	1e-14	0	1e-14	0
5.03e-07	1e-14	2.51e-07	2.51e-07	5.03e-07	1e-14	2.51e-07	2.51e-07	1.26e-07	3.77e-07	1.26e-07	1.26e-07	3.77e-07	1.26e-07	1.26e-07	3.77e-07	1e-14	5.03e-07	2.51e-07	2.51e-07	1.26e-07	1.26e-07	3.77e-07	1.26e-07	1e-14	5.03e-07	0	1e-14	6.29e-07	1.26e-07	1.26e-07	1.26e-07	5.03e-07	1e-14	2.51e-07	2.51e-07	1e-14	0	1e-14	5.03e-07	0.0659577	0.065958	1.26e-07	1.26e-07	0.0410043	0.0410048	0.0410045	0.0410045	3.77e-07	1.26e-07
0	1e-14	2.51e-07	2.51e-07	0	1e-14	2.51e-07	2.51e-07	1.26e-07	1.26e-07	3.77e-07	1.26e-07	1.26e-07	1.26e-07	3.77e-07	3.77e-07	1e-14	0	2.51e-07	2.51e-07	3.77e-07	1.26e-07	3.77e-07	3.77e-07	1e-14	0	5.03e-07	1e-14	1.26e-07	1.26e-07	3.77e-07	1.26e-07	0	1e-14	2.51e-07	2.51e-07	1e-14	5.03e-07	1e-14	0	0.0659585	0.0659577	3.77e-07	1.26e-07	0.0410043	0.0410043	0.0410045	0.041005	1.26e-07	1.26e-07
2.51e-07	2.51e-07	0.090722	0.0907215	5.03e-07	1e-14	5.03e-07	1e-14	1.26e-07	3.77e-07	1.26e-07	1.26e-07	0.0957876	0.0957874	1.26e-07	1.26e-07	0	1e-14	1e-14	5.03e-07	3.77e-07	1.26e-07	1.26e-07	1.26e-07	1e-14	0	5.03e-07	1e-14	3.77e-07	1.26e-07	1.26e-07	3.77e-07	0	1e-14	5.03e-07	1e-14	1e-14	0	2.51e-07	2.51e-07	0.0784875	0.0784878	1.26e-07	1.26e-07	0.0410043	0.0410043	0.0410045	0.041004	1.26e-07	1.26e-07
2.51e-07	2.51e-07	0.0907215	0.0907215	0	1e-14	0	1e-14	3.77e-07	3.77e-07	3.77e-07	1.26e-07	0.0957876	0.0957879	3.77e-07	1.26e-07	5.03e-07	1e-14	1e-14	0	1.26e-07	1.26e-07	3.77e-07	1.26e-07	1e-14	5.03e-07	0	1e-14	1.26e-07	1.26e-07	1.26e-07	1.26e-07	5.03e-07	1e-14	0	1e-14	1e-14	5.03e-07	2.51e-07	2.51e-07	0.078488	0.0784878	3.77e-07	1.26e-07	0.0410048	0.0410043	0.0410045	0.0410045	1.26e-07	6.29e-07
1.26e-07	1.26e-07	1.26e-07	1.26e-07	1.26e-07	1.26e-07	1.26e-07	1.26e-07	1e-14	5.03e-07	1e-14	5.03e-07	3.77e-07	1.26e-07	1.26e-07	1.26e-07	2.51e-07	2.51e-07	1e-14	0	3.77e-07	1.26e-07	1.26e-07	3.77e-07	0	1e-14	2.51e-07	2.51e-07	2.51e-07	2.51e-07	2.51e-07	2.51e-07	1e-14	5.03e-07	1e-14	0	3.77e-07	1.26e-07	1.26e-07	3.77e-07	2.51e-07	2.51e-07	1e-14	0	1e-14	0	2.51e-07	2.51e-07	5.03e-07	1e-14
6.29e-07	1.26e-07	1.26e-07	3.77e-07	1.26e-07	3.77e-07	1.26e-07	3.77e-07	1e-14	0	1e-14	0	1.26e-07	1.26e-07	3.77e-07	1.26e-07	2.51e-07	2.51e-07	1e-14	5.03e-07	1.26e-07	1.26e-07	1.26e-07	1.26e-07	5.03e-07	1e-14	2.51e-07	2.51e-07	2.51e-07	2.51e-07	2.51e-07	2.51e-07	1e-14	0	1e-14	5.03e-07	1.26e-07	1.26e-07	1.26e-07	1.26e-07	2.51e-07	2.51e-07	1e-14	5.03e-07	1e-14	5.03e-07	2.51e-07	2.51e-07	0	1e-14
1.26e-07	1.26e-07	0.0644012	0.0644014	3.77e-07	1.26e-07	3.77e-07	1.26e-07	1e-14	0	1e-14	0	1.26e-07	3.77e-07	3.77e-07	1.26e-07	2.51e-07	2.51e-07	2.51e-07	2.51e-07	6.29e-07	1.26e-07	3.77e-07	1.26e-07	0	1e-14	0	1e-14	2.51e-07	2.51e-07	1e-14	5.03e-07	2.51e-07	2.51e-07	2.51e-07	2.51e-07	1.26e-07	6.29e-07	1.26e-07	1.26e-07	1e-14	0	0	1e-14	5.03e-07	1e-14	1e-14	5.03e-07	0	1e-14
3.77e-07	1.26e-07	0.0644009	0.0644012	1.26e-07	1.26e-07	3.77e-07	3.77e-07	1e-14	5.03e-07	1e-14	5.03e-07	1.26e-07	1.26e-07	3.77e-07	3.77e-07	2.51e-07	2.51e-07	2.51e-07	2.51e-07	1.26e-07	1.26e-07	1.26e-07	1.26e-07	5.03e-07	1e-14	5.03e-07	1e-14	2.51e-07	2.51e-07	1e-14	0	2.51e-07	2.51e-07	2.51e-07	2.51e-07	1.26e-07	1.26e-07	1.26e-07	3.77e-07	1e-14	5.03e-07	5.03e-07	1e-14	0	1e-14	1e-14	0	5.03e-07	1e-14
3.77e-07	1.26e-07	1.26e-07	1.26e-07	1.26e-07	3.77e-07	1.26e-07	1.26e-07	3.77e-07	1.26e-07	1.26e-07	1.26e-07	0.106416	0.0288982	0.0387585	0.0387585	1e-14	0	2.51e-07	2.51e-07	0	1e-14	1e-14	0	1.26e-07	1.26e-07	1.26e-07	1.26e-07	3.77e-07	1.26e-07	6.29e-07	1.26e-07	1.26e-07	1.26e-07	1.26e-07	3.77e-07	1.26e-07	3.77e-07	1.26e-07	1.26e-07	1.26e-07	3.77e-07	1.26e-07	1.26e-07	0.0302955	0.0302955	0.030295	0.030295	2.51e-07	2.51e-07
1.26e-07	1.26e-07	3.77e-07	1.26e-07	1.26e-07	1.26e-07	6.29e-07	1.26e-07	1.26e-07	1.26e-07	3.77e-07	1.26e-07	0.0288988	0.106416	0.038759	0.0387585	1e-14	5.03e-07	2.51e-07	2.51e-07	5.03e-07	1e-14	1e-14	5.03e-07	3.77e-07	1.26e-07	1.26e-07	3.77e-07	1.26e-07	1.26e-07	1.26e-07	1.26e-07	3.77e-07	1.26e-07	1.26e-07	1.26e-07	1.26e-07	1.26e-07	3.77e-07	1.26e-07	1.26e-07	1.26e-07	3.77e-07	1.26e-07	0.030295	0.0302955	0.0302955	0.030295	2.51e-07	2.51e-07
1.26e-07	6.29e-07	3.77e-07	1.26e-07	3.77e-07	1.26e-07	1.26e-07	1.26e-07	3.77e-07	1.26e-07	1.26e-07	3.77e-07	0.0387588	0.0387588	0.107294	0.0297762	5.03e-07	1e-14	0	1e-14	1e-14	0	0	1e-14	1.26e-07	1.26e-07	1.26e-07	1.26e-07	1.26e-07	3.77e-07	1.26e-07	1.26e-07	1.26e-07	1.26e-07	1.26e-07	6.29e-07	1.26e-07	3.77e-07	1.26e-07	6.29e-07	1.26e-07	1.26e-07	1.26e-07	1.26e-07	0.0933868	0.0933863	0.0302957	0.0302952	1e-14	5.03e-07
1.26e-07	1.26e-07	1.26e-07	1.26e-07	1.26e-07	1.26e-07	3.77e-07	1.26e-07	1.26e-07	1.26e-07	3.77e-07	3.77e-07	0.0387588	0.0387583	0.0297767	0.107294	0	1e-14	5.03e-07	1e-14	1e-14	5.03e-07	5.03e-07	1e-14	3.77e-07	1.26e-07	6.29e-07	1.26e-07	1.26e-07	1.26e-07	1.26e-07	3.77e-07	1.26e-07	3.77e-07	1.26e-07	1.26e-07	1.26e-07	1.26e-07	1.26e-07	1.26e-07	6.29e-07	1.26e-07	1.26e-07	3.77e-07	0.0327958	0.0327958	0.0302952	0.0302952	1e-14	0
1.26e-07	3.77e-07	3.77e-07	1.26e-07	3.77e-07	1.26e-07	1.26e-07	3.77e-07	2.51e-07	2.51e-07	1e-14	0	3.77e-07	1.26e-07	3.77e-07	1.26e-07	1.26e-07	3.77e-07	3.77e-07	1.26e-07	1e-14	5.03e-07	2.51e-07	2.51e-07	1e-14	5.03e-07	1e-14	0	1.26e-07	3.77e-07	3.77e-07	3.77e-07	0.0440469	0.0440469	0.0440466	0.0440466	1e-14	5.03e-07	2.51e-07	2.51e-07	5.03e-07	1e-14	1e-14	0	2.51e-07	2.51e-07	2.51e-07	2.51e-07	3.77e-07	1.26e-07
1.26e-07	1.26e-07	1.26e-07	1.26e-07	1.26e-07	1.26e-07	1.26e-07	1.26e-07	2.51e-07	2.51e-07	1e-14	5.03e-07	1.26e-07	1.26e-07	1.26e-07	1.26e-07	1.26e-07	1.26e-07	1.26e-07	1.26e-07	1e-14	0	2.51e-07	2.51e-07	1e-14	0	1e-14	5.03e-07	1.26e-07	1.26e-07	3.77e-07	1.26e-07	0.0440469	0.0440464	0.0440466	0.0440471	1e-14	0	2.51e-07	2.51e-07	0	1e-14	1e-14	5.03e-07	2.51e-07	2.51e-07	2.51e-07	2.51e-07	1.26e-07	1.26e-07
3.77e-07	1.26e-07	1.26e-07	1.26e-07	1.26e-07	3.77e-07	3.77e-07	3.77e-07	2.51e-07	2.51e-07	0	1e-14	1.26e-07	1.26e-07	3.77e-07	3.77e-07	3.77e-07	1.26e-07	1.26e-07	1.26e-07	2.51e-07	2.51e-07	2.51e-07	2.51e-07	1e-14	0	1e-14	0	3.77e-07	1.26e-07	1.26e-07	1.26e-07	0.0440466	0.0440471	0.0440466	0.0440466	0	1e-14	0	1e-14	0	1e-14	0.0772218	0.0772218	1e-14	0	1e-14	5.03e-07	1.26e-07	1.26e-07
1.26e-07	1.26e-07	1.26e-07	6.29e-07	1.26e-07	1.26e-07	1.26e-07	3.77e-07	2.51e-07	2.51e-07	5.03e-07	1e-14	1.26e-07	3.77e-07	1.26e-07	3.77e-07	1.26e-07	1.26e-07	1.26e-07	6.29e-07	2.51e-07	2.51e-07	2.51e-07	2.51e-07	1e-14	5.03e-07	1e-14	5.03e-07	1.26e-07	1.26e-07	1.26e-07	3.77e-07	0.0440471	0.0440471	0.0440466	0.0440471	5.03e-07	1e-14	5.03e-07	1e-14	5.03e-07	1e-14	0.0772223	0.0772218	1e-14	5.03e-07	1e-14	0	3.77e-07	1.26e-07
1e-14	5.03e-07	1e-14	0	2.51e-07	2.51e-07	2.51e-07	2.51e-07	6.29e-07	1.26e-07	1.26e-07	1.26e-07	1.26e-07	1.26e-07	1.26e-07	3.77e-07	1.26e-07	3.77e-07	3.77e-07	1.26e-07	1.26e-07	3.77e-07	1.26e-07	1.26e-07	2.51e-07	2.51e-07	0	1e-14	0.0549521	0.0549516	0.0549516	0.0549521	1e-14	0	2.51e-07	2.51e-07	1.26e-07	1.26e-07	1.26e-07	1.26e-07	1.26e-07	1.26e-07	1.26e-07	3.77e-07	1.26e-07	1.26e-07	1.26e-07	1.26e-07	1.26e-07	1.26e-07
1e-14	0	1e-14	5.03e-07	2.51e-07	2.51e-07	2.51e-07	2.51e-07	1.26e-07	1.26e-07	3.77e-07	1.26e-07	3.77e-07	1.26e-07	1.26e-07	1.26e-07	1.26e-07	1.26e-07	1.26e-07	1.26e-07	1.26e-07	1.26e-07	1.26e-07	3.77e-07	2.51e-07	2.51e-07	5.03e-07	1e-14	0.0549516	0.0549516	0.0549516	0.0549516	1e-14	5.03e-07	2.51e-07	2.51e-07	3.77e-07	1.26e-07	1.26e-07	6.29e-07	3.77e-07	1.26e-07	1.26e-07	1.26e-07	3.77e-07	1.26e-07	6.29e-07	1.26e-07	1.26e-07	3.77e-07
1e-14	5.03e-07	5.03e-07	1e-14	2.51e-07	2.51e-07	1e-14	5.03e-07	1.26e-07	1.26e-07	1.26e-07	3.77e-07	1.26e-07	1.26e-07	1.26e-07	3.77e-07	3.77e-07	1.26e-07	1.26e-07	1.26e-07	1.26e-07	1.26e-07	3.77e-07	3.77e-07	2.51e-07	2.51e-07	2.51e-07	2.51e-07	0.0549516	0.0549521	0.0549514	0.0549514	0	1e-14	1e-14	0	1.26e-07	1.26e-07	3.77e-07	1.26e-07	3.77e-07	1.26e-07	3.77e-07	3.77e-07	1.26e-07	1.26e-07	3.77e-07	1.26e-07	3.77e-07	1.26e-07
1e-14	0	0	1e-14	2.51e-07	2.51e-07	1e-14	0	1.26e-07	3.77e-07	1.26e-07	1.26e-07	6.29e-07	1.26e-07	1.26e-07	1.26e-07	1.26e-07	1.26e-07	1.26e-07	6.29e-07	3.77e-07	1.26e-07	3.77e-07	1.26e-07	2.51e-07	2.51e-07	2.51e-07	2.51e-07	0.0549516	0.0549516	0.0549519	0.0549514	5.03e-07	1e-14	1e-14	5.03e-07	3.77e-07	1.26e-07	1.26e-07	1.26e-07	1.26e-07	1.26e-07	3.77e-07	1.26e-07	3.77e-07	1.26e-07	1.26e-07	1.26e-07	1.26e-07	1.26e-07
2.51e-07	2.51e-07	1e-14	5.03e-07	2.51e-07	2.51e-07	5.03e-07	1e-14	0.0323489	0.0323483	0.0323491	0.0323486	1.26e-07	6.29e-07	1.26e-07	1.26e-07	5.03e-07	1e-14	2.51e-07	2.51e-07	0.0435468	0.0435468	0.0435468	0.0435468	1e-14	5.03e-07	2.51e-07	2.51e-07	1.26e-07	3.77e-07	1.26e-07	1.26e-07	1e-14	0	0	1e-14	1.26e-07	1.26e-07	3.77e-07	3.77e-07	6.29e-07	1.26e-07	1.26e-07	1.26e-07	0.0486228	0.0486228	0.0486225	0.0486225	1.26e-07	6.29e-07
2.51e-07	2.51e-07	1e-14	0	2.51e-07	2.51e-07	0	1e-14	0.0323489	0.0323488	0.0323486	0.0323486	1.26e-07	1.26e-07	3.77e-07	1.26e-07	0	1e-14	2.51e-07	2.51e-07	0.0435468	0.0435473	0.0435468	0.0435473	1e-14	0	2.51e-07	2.51e-07	3.77e-07	3.77e-07	3.77e-07	1.26e-07	1e-14	5.03e-07	5.03e-07	1e-14	3.77e-07	1.26e-07	1.26e-07	3.77e-07	1.26e-07	1.26e-07	3.77e-07	1.26e-07	0.0486233	0.0486228	0.048623	0.0486225	1.26e-07	1.26e-07
0	1e-14	0	1e-14	2.51e-07	2.51e-07	1e-14	5.03e-07	0.0323483	0.0323489	0.0323483	0.0323483	1.26e-07	1.26e-07	1.26e-07	1.26e-07	1e-14	5.03e-07	0.0718377	0.0718371	0.0435471	0.0435476	0.0435471	0.0435471	1e-14	0	2.51e-07	2.51e-07	1.26e-07	3.77e-07	3.77e-07	1.26e-07	2.51e-07	2.51e-07	2.51e-07	2.51e-07	1.26e-07	1.26e-07	1.26e-07	1.26e-07	3.77e-07	1.26e-07	1.26e-07	1.26e-07	0.0295938	0.126839	0.0486228	0.0486228	1.26e-07	1.26e-07
5.03e-07	1e-14	5.03e-07	1e-14	2.51e-07	2.51e-07	1e-14	0	0.0323488	0.0323489	0.0323488	0.0323483	3.77e-07	1.26e-07	3.77e-07	1.26e-07	1e-14	0	0.0718371	0.0718371	0.0435471	0.0435471	0.0435466	0.0435471	1e-14	5.03e-07	2.51e-07	2.51e-07	1.26e-07	1.26e-07	1.26e-07	1.26e-07	2.51e-07	2.51e-07	2.51e-07	2.51e-07	3.77e-07	1.26e-07	1.26e-07	3.77e-07	1.26e-07	1.26e-07	1.26e-07	3.77e-07	0.0295938	0.12684	0.0486233	0.0486228	1.26e-07	3.77e-07
1.26e-07	3.77e-07	1.26e-07	1.26e-07	1e-14	5.03e-07	1e-14	0	6.29e-07	1.26e-07	1.26e-07	1.26e-07	0.0385263	0.0385258	0.0385258	0.0385263	0	1e-14	1e-14	5.03e-07	1.26e-07	3.77e-07	6.29e-07	1.26e-07	3.77e-07	1.26e-07	1.26e-07	1.26e-07	5.03e-07	1e-14	1e-14	0	0	1e-14	2.51e-07	2.51e-07	0.0369988	0.0369988	0.0369991	0.0369986	6.29e-07	1.26e-07	1.26e-07	3.77e-07	0.0431999	0.0431999	0.115012	0.0286111	3.77e-07	1.26e-07
1.26e-07	1.26e-07	1.26e-07	3.77e-07	1e-14	0	1e-14	5.03e-07	1.26e-07	1.26e-07	3.77e-07	1.26e-07	0.0385263	0.0385263	0.0385263	0.0385263	5.03e-07	1e-14	1e-14	0	1.26e-07	1.26e-07	1.26e-07	1.26e-07	1.26e-07	1.26e-07	1.26e-07	3.77e-07	0	1e-14	1e-14	5.03e-07	5.03e-07	1e-14	2.51e-07	2.51e-07	0.0369993	0.0369988	0.0369991	0.0369991	1.26e-07	1.26e-07	1.26e-07	1.26e-07	0.0432004	0.0431999	0.115012	0.0286116	1.26e-07	1.26e-07
1.26e-07	1.26e-07	1.26e-07	3.77e-07	2.51e-07	2.51e-07	2.51e-07	2.51e-07	3.77e-07	1.26e-07	3.77e-07	1.26e-07	0.0385263	0.0385263	0.0385268	0.0385263	2.51e-07	2.51e-07	2.51e-07	2.51e-07	3.77e-07	1.26e-07	1.26e-07	1.26e-07	1.26e-07	1.26e-07	1.26e-07	3.77e-07	2.51e-07	2.51e-07	2.51e-07	2.51e-07	2.51e-07	2.51e-07	1e-14	0	0.0369991	0.0369986	0.0369986	0.0369991	1.26e-07	1.26e-07	1.26e-07	1.26e-07	0.0432004	0.0432004	0.0432002	0.0432002	1.26e-07	1.26e-07
1.26e-07	3.77e-07	3.77e-07	3.77e-07	2.51e-07	2.51e-07	2.51e-07	2.51e-07	1.26e-07	1.26e-07	1.26e-07	1.26e-07	0.0385258	0.0385263	0.0385263	0.0385263	2.51e-07	2.51e-07	2.51e-07	2.51e-07	1.26e-07	1.26e-07	1.26e-07	3.77e-07	1.26e-07	3.77e-07	3.77e-07	3.77e-07	2.51e-07	2.51e-07	2.51e-07	2.51e-07	2.51e-07	2.51e-07	1e-14	5.03e-07	0.0369986	0.0369986	0.0369991	0.0369991	1.26e-07	3.77e-07	1.26e-07	3.77e-07	0.0432004	0.0431999	0.0432007	0.0432002	3.77e-07	1.26e-07
3.77e-07	1.26e-07	1.26e-07	1.26e-07	2.51e-07	2.51e-07	5.03e-07	1e-14	0.0323781	0.0323781	0.0323778	0.0323783	1.26e-07	1.26e-07	3.77e-07	1.26e-07	1.26e-07	1.26e-07	1.26e-07	1.26e-07	1e-14	0	5.03e-07	1e-14	1e-14	5.03e-07	1e-14	5.03e-07	2.51e-07	2.51e-07	2.51e-07	2.51e-07	3.77e-07	3.77e-07	1.26e-07	1.26e-07	0.0357198	0.0357203	0.0357198	0.0357203	0.0375727	0.0375727	0.0375727	0.0375732	0.0189129	0.0189129	0.0189129	0.0189129	0.0418229	0.0418229
1.26e-07	1.26e-07	1.26e-07	3.77e-07	2.51e-07	2.51e-07	0	1e-14	0.0323786	0.0323781	0.0323783	0.0323783	1.26e-07	3.77e-07	1.26e-07	1.26e-07	3.77e-07	1.26e-07	3.77e-07	1.26e-07	1e-14	5.03e-07	0	1e-14	1e-14	0	1e-14	0	2.51e-07	2.51e-07	2.51e-07	2.51e-07	1.26e-07	3.77e-07	1.26e-07	3.77e-07	0.0357198	0.0357198	0.0357203	0.0357203	0.0375727	0.0375732	0.0375727	0.0375727	0.0189134	0.0189129	0.0189129	0.0189134	0.0418229	0.0418234
1.26e-07	6.29e-07	3.77e-07	1.26e-07	5.03e-07	1e-14	2.51e-07	2.51e-07	0.0323778	0.0323778	0.0323781	0.0323781	1.26e-07	1.26e-07	1.26e-07	1.26e-07	1.26e-07	3.77e-07	1.26e-07	3.77e-07	0	1e-14	0.0842767	0.0842772	1e-14	5.03e-07	2.51e-07	2.51e-07	1e-14	0	2.51e-07	2.51e-07	1.26e-07	3.77e-07	3.77e-07	1.26e-07	0.0357201	0.0357196	0.0357201	0.0357201	0.037573	0.0375735	0.0375727	0.0375732	0.0742311	0.0742306	0.0742308	0.0742308	0.0418231	0.0418226
1.26e-07	1.26e-07	1.26e-07	1.26e-07	0	1e-14	2.51e-07	2.51e-07	0.0323778	0.0323783	0.0323781	0.0323786	6.29e-07	1.26e-07	3.77e-07	1.26e-07	1.26e-07	1.26e-07	3.77e-07	3.77e-07	5.03e-07	1e-14	0.0842772	0.0842772	1e-14	0	2.51e-07	2.51e-07	1e-14	5.03e-07	2.51e-07	2.51e-07	1.26e-07	1.26e-07	1.26e-07	1.26e-07	0.0357201	0.0357201	0.0357196	0.0357201	0.037573	0.037573	0.0375727	0.0375727	0.0742306	0.0742306	0.0742314	0.0742308	0.0418231	0.0418231
2.51e-07	2.51e-07	2.51e-07	2.51e-07	3.77e-07	3.77e-07	3.77e-07	1.26e-07	1.26e-07	1.26e-07	1.26e-07	3.77e-07	1.26e-07	1.26e-07	1.26e-07	3.77e-07	3.77e-07	1.26e-07	3.77e-07	1.26e-07	1e-14	5.03e-07	1e-14	5.03e-07	0.0381492	0.0381497	0.0381489	0.0381494	1.26e-07	3.77e-07	1.26e-07	1.26e-07	1.26e-07	1.26e-07	3.77e-07	3.77e-07	1.26e-07	3.77e-07	0.0725386	0.0725383	0.0295361	0.0295361	0.0295364	0.0295359	3.77e-07	1.26e-07	3.77e-07	1.26e-07	0.0760144	0.0760149
2.51e-07	2.51e-07	2.51e-07	2.51e-07	3.77e-07	1.26e-07	1.26e-07	1.26e-07	1.26e-07	3.77e-07	1.26e-07	1.26e-07	3.77e-07	1.26e-07	1.26e-07	1.26e-07	1.26e-07	1.26e-07	1.26e-07	1.26e-07	1e-14	0	1e-14	0	0.0381492	0.0381492	0.0381489	0.0381489	1.26e-07	1.26e-07	1.26e-07	3.77e-07	1.26e-07	3.77e-07	1.26e-07	3.77e-07	3.77e-07	3.77e-07	0.0725388	0.0725386	0.0295366	0.0295361	0.0295364	0.0295364	1.26e-07	1.26e-07	1.26e-07	1.26e-07	0.0760149	0.0760149
1e-14	5.03e-07	2.51e-07	2.51e-07	3.77e-07	1.26e-07	1.26e-07	1.26e-07	6.29e-07	1.26e-07	3.77e-07	1.26e-07	6.29e-07	1.26e-07	3.77e-07	1.26e-07	3.77e-07	3.77e-07	1.26e-07	3.77e-07	1e-14	0	1e-14	5.03e-07	0.0381489	0.0381494	0.0381489	0.0381489	6.29e-07	1.26e-07	3.77e-07	1.26e-07	1.26e-07	1.26e-07	1.26e-07	1.26e-07	3.77e-07	1.26e-07	3.77e-07	1.26e-07	0.0295364	0.0295359	0.0295364	0.0295364	1.26e-07	1.26e-07	1.26e-07	1.26e-07	0.0760146	0.0760146
1e-14	0	2.51e-07	2.51e-07	1.26e-07	1.26e-07	1.26e-07	3.77e-07	1.26e-07	1.26e-07	1.26e-07	1.26e-07	1.26e-07	1.26e-07	1.26e-07	1.26e-07	3.77e-07	1.26e-07	1.26e-07	1.26e-07	1e-14	5.03e-07	1e-14	0	0.0381489	0.0381489	0.0381494	0.0381489	1.26e-07	1.26e-07	1.26e-07	1.26e-07	1.26e-07	3.77e-07	1.26e-07	3.77e-07	1.26e-07	1.26e-07	1.26e-07	1.26e-07	0.0295364	0.0295364	0.0295369	0.0295364	3.77e-07	1.26e-07	1.26e-07	6.29e-07	0.0760146	0.0760151
1.26e-07	3.77e-07	1.26e-07	3.77e-07	3.77e-07	3.77e-07	1.26e-07	3.77e-07	1.26e-07	1.26e-07	1.26e-07	1.26e-07	2.51e-07	2.51e-07	1e-14	5.03e-07	3.77e-07	3.77e-07	1.26e-07	1.26e-07	1.26e-07	1.26e-07	1.26e-07	1.26e-07	3.77e-07	1.26e-07	1.26e-07	1.26e-07	2.51e-07	2.51e-07	2.51e-07	2.51e-07	0.0406304	0.0406309	0.0406312	0.0406307	0.0447796	0.0447796	0.0447796	0.0447796	5.03e-07	1e-14	1e-14	0	0.0435474	0.0435479	0.0435477	0.0435477	0.0320393	0.0320393
1.26e-07	1.26e-07	3.77e-07	3.77e-07	3.77e-07	1.26e-07	1.26e-07	1.26e-07	1.26e-07	3.77e-07	3.77e-07	1.26e-07	2.51e-07	2.51e-07	1e-14	0	3.77e-07	1.26e-07	3.77e-07	1.26e-07	3.77e-07	1.26e-07	3.77e-07	1.26e-07	1.26e-07	1.26e-07	1.26e-07	3.77e-07	2.51e-07	2.51e-07	2.51e-07	2.51e-07	0.0406309	0.0406309	0.0406312	0.0406312	0.0447796	0.0447801	0.0447796	0.0447801	0	1e-14	1e-14	5.03e-07	0.0435479	0.0435479	0.0435477	0.0435482	0.0320393	0.0320398
1.26e-07	1.26e-07	1.26e-07	3.77e-07	1.26e-07	1.26e-07	1.26e-07	1.26e-07	3.77e-07	3.77e-07	1.26e-07	1.26e-07	2.51e-07	2.51e-07	5.03e-07	1e-14	1.26e-07	1.26e-07	1.26e-07	1.26e-07	1.26e-07	1.26e-07	1.26e-07	1.26e-07	1.26e-07	1.26e-07	1.26e-07	1.26e-07	2.51e-07	2.51e-07	1e-14	5.03e-07	0.0406314	0.0406309	0.0406309	0.0406314	0.0447798	0.0447793	0.0447798	0.0447798	5.03e-07	1e-14	2.51e-07	2.51e-07	0.0435477	0.0435482	0.0435479	0.0435479	0.0320393	0.0320398
1.26e-07	3.77e-07	1.26e-07	1.26e-07	3.77e-07	1.26e-07	3.77e-07	1.26e-07	1.26e-07	3.77e-07	1.26e-07	3.77e-07	2.51e-07	2.51e-07	0	1e-14	3.77e-07	1.26e-07	3.77e-07	1.26e-07	3.77e-07	1.26e-07	6.29e-07	1.26e-07	6.29e-07	1.26e-07	1.26e-07	3.77e-07	2.51e-07	2.51e-07	1e-14	0	0.0406309	0.0406309	0.0406309	0.0406309	0.0447793	0.0447793	0.0447793	0.0447798	0	1e-14	2.51e-07	2.51e-07	0.0435477	0.0435477	0.0435479	0.0435484	0.0320398	0.0320398
1.26e-07	6.29e-07	3.77e-07	1.26e-07	0.0422819	0.0422819	0.0422819	0.0422819	1e-14	0	2.51e-07	2.51e-07	2.51e-07	2.51e-07	2.51e-07	2.51e-07	1e-14	0	2.51e-07	2.51e-07	0.0453547	0.0453547	0.102226	0.102227	3.77e-07	3.77e-07	1.26e-07	3.77e-07	1.26e-07	1.26e-07	3.77e-07	1.26e-07	0.0360916	0.0360921	0.0360914	0.0360919	1e-14	5.03e-07	0	1e-14	0.0354518	0.0354518	0.0354521	0.0354516	0.00227282	0.00227232	0.0796317	0.0796317	0.0766418	0.0766423
1.26e-07	1.26e-07	1.26e-07	1.26e-07	0.0422819	0.0422824	0.0422824	0.0422819	1e-14	5.03e-07	2.51e-07	2.51e-07	2.51e-07	2.51e-07	2.51e-07	2.51e-07	1e-14	5.03e-07	2.51e-07	2.51e-07	0.0453547	0.0453552	0.0115172	0.0115172	1.26e-07	3.77e-07	1.26e-07	1.26e-07	3.77e-07	1.26e-07	1.26e-07	1.26e-07	0.0360916	0.0360916	0.0360919	0.0360919	1e-14	0	5.03e-07	1e-14	0.0354518	0.0354523	0.0354516	0.0354516	0.00227282	0.00227282	0.0796317	0.0796322	0.0766423	0.0766423
1.26e-07	1.26e-07	1.26e-07	1.26e-07	0.0422821	0.0422816	0.0422821	0.0422816	1e-14	0	2.51e-07	2.51e-07	2.51e-07	2.51e-07	1e-14	5.03e-07	2.51e-07	2.51e-07	2.51e-07	2.51e-07	0.0453549	0.0453544	0.0126137	0.103323	1.26e-07	1.26e-07	1.26e-07	3.77e-07	3.77e-07	3.77e-07	1.26e-07	1.26e-07	0.0360919	0.0360914	0.0360919	0.0360919	0.0707055	0.0707055	2.51e-07	2.51e-07	0.0354516	0.0354516	0.0354516	0.0354516	0.00227282	0.00227232	0.079632	0.0796325	0.0766421	0.0766421
1.26e-07	3.77e-07	3.77e-07	1.26e-07	0.0422816	0.0422816	0.0422821	0.0422821	1e-14	5.03e-07	2.51e-07	2.51e-07	2.51e-07	2.51e-07	1e-14	0	2.51e-07	2.51e-07	2.51e-07	2.51e-07	0.0453549	0.0453549	0.103323	0.0126132	3.77e-07	1.26e-07	1.26e-07	1.26e-07	3.77e-07	1.26e-07	3.77e-07	1.26e-07	0.0360914	0.0360914	0.0360919	0.0360914	0.0707055	0.070706	2.51e-07	2.51e-07	0.0354516	0.0354521	0.0354521	0.0354516	0.00227282	0.00227282	0.079632	0.079632	0.0766421	0.0766426
5.03e-07	1e-14	1e-14	0	5.03e-07	1e-14	5.03e-07	1e-14	1.26e-07	3.77e-07	3.77e-07	1.26e-07	3.77e-07	1.26e-07	0.0816637	0.081664	2.51e-07	2.51e-07	1e-14	5.03e-07	3.77e-07	3.77e-07	3.77e-07	1.26e-07	1.26e-07	1.26e-07	1.26e-07	1.26e-07	3.77e-07	1.26e-07	0.162185	0.162185	1.26e-07	1.26e-07	1.26e-07	3.77e-07	0.0801635	0.0801635	1e-14	5.03e-07	3.77e-07	3.77e-07	3.77e-07	1.26e-07	0.0586901	0.0586906	0.0586901	0.0586906	0.196631	0.0761915
0	1e-14	1e-14	5.03e-07	0	1e-14	0	1e-14	1.26e-07	1.26e-07	1.26e-07	1.26e-07	1.26e-07	1.26e-07	0.0816632	0.081664	2.51e-07	2.51e-07	1e-14	0	3.77e-07	1.26e-07	1.26e-07	1.26e-07	1.26e-07	3.77e-07	1.26e-07	6.29e-07	1.26e-07	1.26e-07	0.0292022	0.0292019	6.29e-07	1.26e-07	1.26e-07	1.26e-07	0.080164	0.0801635	1e-14	0	1.26e-07	3.77e-07	1.26e-07	1.26e-07	0.0586901	0.0586901	0.0586906	0.0586906	0.076191	0.196631
0	1e-14	0	1e-14	1e-14	5.03e-07	5.03e-07	1e-14	3.77e-07	3.77e-07	1.26e-07	1.26e-07	3.77e-07	1.26e-07	1.26e-07	1.26e-07	5.03e-07	1e-14	0.107674	0.107674	3.77e-07	1.26e-07	1.26e-07	3.77e-07	1.26e-07	3.77e-07	1.26e-07	3.77e-07	1.26e-07	3.77e-07	6.29e-07	1.26e-07	3.77e-07	1.26e-07	1.26e-07	1.26e-07	2.51e-07	2.51e-07	1e-14	0	1.26e-07	1.26e-07	1.26e-07	3.77e-07	0.0586903	0.0586903	0.0586903	0.0586908	0.136411	0.136411
5.03e-07	1e-14	5.03e-07	1e-14	1e-14	0	0	1e-14	1.26e-07	3.77e-07	1.26e-07	3.77e-07	1.26e-07	1.26e-07	1.26e-07	3.77e-07	0	1e-14	0.107674	0.107673	1.26e-07	1.26e-07	1.26e-07	1.26e-07	1.26e-07	1.26e-07	1.26e-07	1.26e-07	1.26e-07	1.26e-07	1.26e-07	1.26e-07	1.26e-07	1.26e-07	3.77e-07	1.26e-07	2.51e-07	2.51e-07	1e-14	5.03e-07	1.26e-07	3.77e-07	1.26e-07	1.26e-07	0.0586903	0.0586908	0.0586903	0.0586903	0.136411	0.136411
1.26e-07	1.26e-07	1.26e-07	1.26e-07	2.51e-07	2.51e-07	2.51e-07	2.51e-07	5.03e-07	1e-14	1e-14	0	1e-14	0	5.03e-07	1e-14	0.0731904	0.0731904	2.51e-07	2.51e-07	0.0304618	0.0304618	0.0304618	0.0304613	1.26e-07	1.26e-07	1.26e-07	3.77e-07	1.26e-07	1.26e-07	3.77e-07	1.26e-07	0	1e-14	2.51e-07	2.51e-07	1.26e-07	1.26e-07	1.26e-07	1.26e-07	1e-14	5.03e-07	1e-14	0	0.0943597	0.0943602	0.0943605	0.0943605	0.185006	0.185006
3.77e-07	1.26e-07	1.26e-07	3.77e-07	2.51e-07	2.51e-07	2.51e-07	2.51e-07	0	1e-14	1e-14	5.03e-07	1e-14	5.03e-07	0	1e-14	0.0731909	0.0731904	2.51e-07	2.51e-07	0.0304613	0.0304618	0.0304618	0.0304618	1.26e-07	3.77e-07	3.77e-07	3.77e-07	3.77e-07	1.26e-07	1.26e-07	1.26e-07	5.03e-07	1e-14	2.51e-07	2.51e-07	1.26e-07	3.77e-07	1.26e-07	6.29e-07	1e-14	0	1e-14	5.03e-07	0.0943602	0.0943602	0.09436	0.0943605	0.185006	0.185006
3.77e-07	1.26e-07	3.77e-07	3.77e-07	0	1e-14	2.51e-07	2.51e-07	5.03e-07	1e-14	2.51e-07	2.51e-07	2.51e-07	2.51e-07	2.51e-07	2.51e-07	2.51e-07	2.51e-07	2.51e-07	2.51e-07	0.0304618	0.0304613	0.0304613	0.0304613	0.0857683	0.0857686	1.26e-07	1.26e-07	3.77e-07	3.77e-07	1.26e-07	1.26e-07	0	1e-14	2.51e-07	2.51e-07	1.26e-07	1.26e-07	1.26e-07	3.77e-07	1e-14	5.03e-07	1e-14	5.03e-07	0.0943605	0.0943605	0.0943602	0.0943602	0.185007	0.185006
1.26e-07	1.26e-07	1.26e-07	3.77e-07	5.03e-07	1e-14	2.51e-07	2.51e-07	0	1e-14	2.51e-07	2.51e-07	2.51e-07	2.51e-07	2.51e-07	2.51e-07	2.51e-07	2.51e-07	2.51e-07	2.51e-07	0.0304618	0.0304618	0.0304613	0.0304618	0.0857688	0.0857686	3.77e-07	1.26e-07	3.77e-07	1.26e-07	1.26e-07	3.77e-07	5.03e-07	1e-14	2.51e-07	2.51e-07	3.77e-07	1.26e-07	1.26e-07	1.26e-07	1e-14	0	1e-14	0	0.09436	0.0943605	0.0943602	0.0943607	0.185006	0.185006
3.77e-07	1.26e-07	1.26e-07	1.26e-07	0	1e-14	2.51e-07	2.51e-07	0.0372773	0.0372778	0.0372778	0.0372778	1e-14	5.03e-07	1e-14	5.03e-07	0.101625	0.0417115	0.0299564	0.0299564	1.26e-07	1.26e-07	6.29e-07	1.26e-07	2.51e-07	2.51e-07	2.51e-07	2.51e-07	1.26e-07	6.29e-07	1.26e-07	1.26e-07	1.26e-07	1.26e-07	1.26e-07	1.26e-07	1.26e-07	3.77e-07	1.26e-07	1.26e-07	2.51e-07	2.51e-07	2.51e-07	2.51e-07	0.0661225	0.13046	0.118175	0.118175	0.0746057	0.235129
3.77e-07	3.77e-07	3.77e-07	1.26e-07	5.03e-07	1e-14	2.51e-07	2.51e-07	0.0372778	0.0372778	0.0372778	0.0372783	1e-14	0	1e-14	0	0.101625	0.0417115	0.0299569	0.0299564	3.77e-07	1.26e-07	1.26e-07	1.26e-07	2.51e-07	2.51e-07	2.51e-07	2.51e-07	1.26e-07	1.26e-07	1.26e-07	3.77e-07	1.26e-07	3.77e-07	1.26e-07	3.77e-07	1.26e-07	1.26e-07	1.26e-07	3.77e-07	2.51e-07	2.51e-07	2.51e-07	2.51e-07	0.0661225	0.13046	0.118175	0.118175	0.0746052	0.235129
1.26e-07	1.26e-07	1.26e-07	1.26e-07	0	1e-14	2.51e-07	2.51e-07	0.0372775	0.037278	0.0372775	0.037278	0	1e-14	2.51e-07	2.51e-07	0.0299564	0.0299564	0.0299569	0.0299564	1.26e-07	1.26e-07	1.26e-07	3.77e-07	2.51e-07	2.51e-07	1e-14	0	1.26e-07	1.26e-07	1.26e-07	1.26e-07	3.77e-07	3.77e-07	1.26e-07	3.77e-07	3.77e-07	1.26e-07	1.26e-07	6.29e-07	2.51e-07	2.51e-07	1e-14	0	0.0321686	0.0321691	0.118175	0.118175	0.213126	0.0966096
3.77e-07	1.26e-07	1.26e-07	3.77e-07	5.03e-07	1e-14	2.51e-07	2.51e-07	0.0372775	0.0372775	0.0372775	0.0372775	5.03e-07	1e-14	2.51e-07	2.51e-07	0.0299569	0.0299564	0.0299564	0.0299564	1.26e-07	3.77e-07	1.26e-07	1.26e-07	2.51e-07	2.51e-07	1e-14	5.03e-07	1.26e-07	3.77e-07	3.77e-07	1.26e-07	1.26e-07	3.77e-07	1.26e-07	1.26e-07	1.26e-07	1.26e-07	1.26e-07	1.26e-07	2.51e-07	2.51e-07	1e-14	5.03e-07	0.0321691	0.0321691	0.118175	0.118176	0.0966091	0.213126
2.51e-07	2.51e-07	5.03e-07	1e-14	0.0670174	0.13417	0.0335766	0.0335766	1e-14	5.03e-07	2.51e-07	2.51e-07	0.0509374	0.0509379	0.0509377	0.0509377	2.51e-07	2.51e-07	1e-14	5.03e-07	1.26e-07	6.29e-07	3.77e-07	1.26e-07	0.0443088	0.0443083	0.044309	0.0443085	2.51e-07	2.51e-07	2.51e-07	2.51e-07	2.51e-07	2.51e-07	0	1e-14	3.77e-07	1.26e-07	1.26e-07	3.77e-07	1.26e-07	1.26e-07	1.26e-07	1.26e-07	0.0904733	0.0904733	0.179734	0.179734	0.246849	0.246849
2.51e-07	2.51e-07	0	1e-14	0.0670169	0.13417	0.0335766	0.0335761	1e-14	0	2.51e-07	2.51e-07	0.0509379	0.0509379	0.0509377	0.0509382	2.51e-07	2.51e-07	1e-14	0	1.26e-07	1.26e-07	1.26e-07	1.26e-07	0.0443083	0.0443083	0.0443085	0.0443085	2.51e-07	2.51e-07	2.51e-07	2.51e-07	2.51e-07	2.51e-07	5.03e-07	1e-14	1.26e-07	1.26e-07	1.26e-07	1.26e-07	1.26e-07	3.77e-07	1.26e-07	3.77e-07	0.0904728	0.0904733	0.179734	0.179734	0.246849	0.246849
0	1e-14	1e-14	5.03e-07	0.0335766	0.0335766	0.0335767	0.0335767	1e-14	0	2.51e-07	2.51e-07	0.0509377	0.0509377	0.0509377	0.0509372	2.51e-07	2.51e-07	1e-14	5.03e-07	1.26e-07	1.26e-07	1.26e-07	3.77e-07	0.0443088	0.0443088	0.0443085	0.0443085	2.51e-07	2.51e-07	2.51e-07	2.51e-07	2.51e-07	2.51e-07	2.51e-07	2.51e-07	1.26e-07	3.77e-07	1.26e-07	1.26e-07	1.26e-07	1.26e-07	1.26e-07	1.26e-07	0.0904731	0.0904736	0.179734	0.179734	0.246849	0.246849
5.03e-07	1e-14	1e-14	0	0.0335766	0.0335761	0.0335772	0.0335767	1e-14	5.03e-07	2.51e-07	2.51e-07	0.0509377	0.0509382	0.0509377	0.0509377	2.51e-07	2.51e-07	1e-14	0	3.77e-07	1.26e-07	1.26e-07	1.26e-07	0.0443088	0.0443083	0.0443085	0.044309	2.51e-07	2.51e-07	2.51e-07	2.51e-07	2.51e-07	2.51e-07	2.51e-07	2.51e-07	3.77e-07	3.77e-07	3.77e-07	1.26e-07	3.77e-07	1.26e-07	1.26e-07	6.29e-07	0.0904736	0.0904736	0.179734	0.179734	0.246849	0.246849
1e-14	5.03e-07	2.51e-07	2.51e-07	0.0337876	0.0337876	0.0337874	0.0337874	0	1e-14	5.03e-07	1e-14	3.77e-07	3.77e-07	3.77e-07	1.26e-07	2.51e-07	2.51e-07	2.51e-07	2.51e-07	3.77e-07	1.26e-07	1.26e-07	1.26e-07	0.0456401	0.0456401	0.0456403	0.0456398	0.0391449	0.0391444	0.0391449	0.0391444	6.29e-07	1.26e-07	1.26e-07	3.77e-07	1.26e-07	3.77e-07	1.26e-07	1.26e-07	0.0408297	0.0408297	0.0408297	0.0408297	0.0224027	0.197236	0.222075	0.222075	0.2793	0.279301
1e-14	0	2.51e-07	2.51e-07	0.0337876	0.0337871	0.0337879	0.0337874	5.03e-07	1e-14	0	1e-14	1.26e-07	3.77e-07	1.26e-07	1.26e-07	2.51e-07	2.51e-07	2.51e-07	2.51e-07	1.26e-07	1.26e-07	3.77e-07	1.26e-07	0.0456406	0.0456401	0.0456398	0.0456398	0.0391449	0.0391449	0.0391449	0.0391449	1.26e-07	1.26e-07	1.26e-07	1.26e-07	3.77e-07	3.77e-07	3.77e-07	1.26e-07	0.0408302	0.0408297	0.0408297	0.0408302	0.0224027	0.197236	0.222075	0.222075	0.2793	0.2793
5.03e-07	1e-14	5.03e-07	1e-14	0.0337879	0.0337874	0.0337874	0.0337874	0	1e-14	5.03e-07	1e-14	3.77e-07	1.26e-07	1.26e-07	1.26e-07	2.51e-07	2.51e-07	1e-14	5.03e-07	1.26e-07	1.26e-07	6.29e-07	1.26e-07	0.0456401	0.0456401	0.0167021	0.107983	0.0391449	0.0391449	0.0391444	0.0391449	3.77e-07	1.26e-07	1.26e-07	1.26e-07	1.26e-07	3.77e-07	1.26e-07	3.77e-07	0.0408299	0.0408294	0.0408299	0.0408304	0.10982	0.10982	0.222075	0.222075	0.2793	0.2793
0	1e-14	0	1e-14	0.0337874	0.0337874	0.0337869	0.0337874	5.03e-07	1e-14	0	1e-14	1.26e-07	1.26e-07	3.77e-07	1.26e-07	2.51e-07	2.51e-07	1e-14	0	3.77e-07	1.26e-07	1.26e-07	1.26e-07	0.0456401	0.0456406	0.107983	0.0167026	0.0391454	0.0391449	0.0391449	0.0391449	1.26e-07	1.26e-07	1.26e-07	3.77e-07	1.26e-07	1.26e-07	1.26e-07	1.26e-07	0.0408299	0.0408299	0.0408299	0.0408299	0.10982	0.10982	0.222075	0.222075	0.279301	0.2793
5.03e-07	1e-14	1e-14	0	1.26e-07	3.77e-07	6.29e-07	1.26e-07	2.51e-07	2.51e-07	1e-14	0	1.26e-07	3.77e-07	3.77e-07	1.26e-07	3.77e-07	1.26e-07	1.26e-07	1.26e-07	1.26e-07	3.77e-07	3.77e-07	1.26e-07	0	1e-14	2.51e-07	2.51e-07	1.26e-07	1.26e-07	1.26e-07	1.26e-07	1.26e-07	1.26e-07	3.77e-07	1.26e-07	1.26e-07	1.26e-07	1.26e-07	1.26e-07	0.0131209	0.0131209	0.0819467	0.0819472	0.125998	0.125999	0.190926	0.190926	0.312243	0.312243
0	1e-14	1e-14	5.03e-07	1.26e-07	1.26e-07	1.26e-07	1.26e-07	2.51e-07	2.51e-07	1e-14	5.03e-07	1.26e-07	1.26e-07	1.26e-07	1.26e-07	1.26e-07	1.26e-07	3.77e-07	1.26e-07	1.26e-07	1.26e-07	1.26e-07	1.26e-07	5.03e-07	1e-14	2.51e-07	2.51e-07	1.26e-07	3.77e-07	3.77e-07	1.26e-07	3.77e-07	1.26e-07	1.26e-07	1.26e-07	6.29e-07	1.26e-07	3.77e-07	1.26e-07	0.0131209	0.0131204	0.0819467	0.0819467	0.125998	0.125998	0.190926	0.190926	0.312244	0.312243
5.03e-07	1e-14	2.51e-07	2.51e-07	1.26e-07	1.26e-07	1.26e-07	1.26e-07	2.51e-07	2.51e-07	2.51e-07	2.51e-07	1.26e-07	6.29e-07	3.77e-07	1.26e-07	1.26e-07	6.29e-07	1.26e-07	3.77e-07	6.29e-07	1.26e-07	1.26e-07	1.26e-07	1e-14	0	0	1e-14	1.26e-07	1.26e-07	1.26e-07	1.26e-07	1.26e-07	3.77e-07	1.26e-07	3.77e-07	1.26e-07	3.77e-07	1.26e-07	1.26e-07	0.0131207	0.0131212	0.081947	0.0819474	0.125998	0.125998	0.190926	0.190926	0.312244	0.312244
0	1e-14	2.51e-07	2.51e-07	1.26e-07	3.77e-07	3.77e-07	1.26e-07	2.51e-07	2.51e-07	2.51e-07	2.51e-07	1.26e-07	1.26e-07	1.26e-07	1.26e-07	1.26e-07	1.26e-07	1.26e-07	1.26e-07	1.26e-07	1.26e-07	1.26e-07	3.77e-07	1e-14	5.03e-07	5.03e-07	1e-14	1.26e-07	6.29e-07	3.77e-07	1.26e-07	3.77e-07	3.77e-07	1.26e-07	1.26e-07	1.26e-07	1.26e-07	3.77e-07	1.26e-07	0.0131207	0.0131207	0.081947	0.0819469	0.125998	0.125998	0.190926	0.190926	0.312243	0.312244
1.26e-07	1.26e-07	3.77e-07	3.77e-07	1.26e-07	3.77e-07	0.0831439	0.0831437	3.77e-07	1.26e-07	3.77e-07	3.77e-07	2.51e-07	2.51e-07	2.51e-07	2.51e-07	2.51e-07	2.51e-07	2.51e-07	2.51e-07	0.0478582	0.0478581	0.0478581	0.0478582	1e-14	0	2.51e-07	2.51e-07	0.0394823	0.0394823	0.039482	0.039482	0.0335968	0.0335968	0.0335971	0.0335971	0.0291583	0.0291578	0.0291578	0.0291578	0.0891745	0.089175	0.0891742	0.0891747	0.18004	0.18004	0.236462	0.236462	0.287041	0.287041
3.77e-07	1.26e-07	1.26e-07	3.77e-07	1.26e-07	1.26e-07	0.0831434	0.0831437	1.26e-07	1.26e-07	1.26e-07	3.77e-07	2.51e-07	2.51e-07	2.51e-07	2.51e-07	2.51e-07	2.51e-07	2.51e-07	2.51e-07	0.0478586	0.0478581	0.0478581	0.0478586	1e-14	5.03e-07	2.51e-07	2.51e-07	0.0394823	0.0394818	0.0394825	0.039482	0.0335973	0.0335968	0.0335976	0.0335971	0.0291578	0.0291578	0.0291578	0.0291583	0.0891745	0.0891745	0.0891747	0.0891747	0.18004	0.180041	0.236462	0.236463	0.287041	0.287041
1.26e-07	1.26e-07	1.26e-07	3.77e-07	1.26e-07	6.29e-07	1.26e-07	1.26e-07	1.26e-07	1.26e-07	3.77e-07	1.26e-07	0	1e-14	2.51e-07	2.51e-07	2.51e-07	2.51e-07	2.51e-07	2.51e-07	0.0478587	0.0478586	0.129173	0.0334563	5.03e-07	1e-14	5.03e-07	1e-14	0.0394828	0.0394823	0.039482	0.039482	0.0335968	0.0335968	0.0335968	0.0335968	0.0291575	0.0291575	0.0291578	0.0291578	0.0891745	0.089175	0.00393802	0.182288	0.180041	0.180041	0.236462	0.236462	0.287041	0.287041
1.26e-07	3.77e-07	1.26e-07	1.26e-07	1.26e-07	1.26e-07	3.77e-07	1.26e-07	3.77e-07	1.26e-07	1.26e-07	1.26e-07	5.03e-07	1e-14	2.51e-07	2.51e-07	2.51e-07	2.51e-07	2.51e-07	2.51e-07	0.0478587	0.0478582	0.0334558	0.129173	0	1e-14	0	1e-14	0.0394823	0.0394823	0.0394825	0.039482	0.0335968	0.0335973	0.0335968	0.0335973	0.0291575	0.029158	0.0291578	0.0291583	0.0891745	0.0891745	0.00393802	0.182287	0.18004	0.180041	0.236462	0.236462	0.287041	0.287041
1.26e-07	3.77e-07	1.26e-07	1.26e-07	1.26e-07	3.77e-07	1.26e-07	1.26e-07	0	1e-14	2.51e-07	2.51e-07	2.51e-07	2.51e-07	2.51e-07	2.51e-07	2.51e-07	2.51e-07	5.03e-07	1e-14	0	1e-14	2.51e-07	2.51e-07	2.51e-07	2.51e-07	2.51e-07	2.51e-07	0	1e-14	0	1e-14	1.26e-07	1.26e-07	3.77e-07	1.26e-07	0.0452799	0.0452804	0.0452799	0.0452799	0.0176205	0.137216	0.154398	0.154398	0.209384	0.209384	0.296577	0.296576	0.356479	0.356479
1.26e-07	1.26e-07	1.26e-07	3.77e-07	1.26e-07	1.26e-07	1.26e-07	3.77e-07	5.03e-07	1e-14	2.51e-07	2.51e-07	2.51e-07	2.51e-07	2.51e-07	2.51e-07	2.51e-07	2.51e-07	0	1e-14	5.03e-07	1e-14	2.51e-07	2.51e-07	2.51e-07	2.51e-07	2.51e-07	2.51e-07	5.03e-07	1e-14	5.03e-07	1e-14	3.77e-07	1.26e-07	1.26e-07	1.26e-07	0.0452799	0.0452799	0.0452799	0.0452804	0.0176205	0.137215	0.154398	0.154399	0.209384	0.209384	0.296577	0.296577	0.356479	0.356479
1.26e-07	1.26e-07	1.26e-07	1.26e-07	0.0810105	0.0810103	3.77e-07	1.26e-07	0.102408	0.102408	1e-14	0	0	1e-14	0	1e-14	2.51e-07	2.51e-07	1e-14	0	5.03e-07	1e-14	5.03e-07	1e-14	1e-14	5.03e-07	2.51e-07	2.51e-07	2.51e-07	2.51e-07	2.51e-07	2.51e-07	1.26e-07	1.26e-07	1.26e-07	1.26e-07	0.0452801	0.0452796	0.0452801	0.0452802	0.0597977	0.0597977	0.154399	0.154399	0.209384	0.209384	0.296576	0.296577	0.356479	0.356479
3.77e-07	1.26e-07	6.29e-07	1.26e-07	0.0810105	0.0810108	3.77e-07	3.77e-07	0.102408	0.102409	1e-14	5.03e-07	5.03e-07	1e-14	5.03e-07	1e-14	2.51e-07	2.51e-07	1e-14	5.03e-07	0	1e-14	0	1e-14	1e-14	0	2.51e-07	2.51e-07	2.51e-07	2.51e-07	2.51e-07	2.51e-07	3.77e-07	1.26e-07	1.26e-07	6.29e-07	0.0452801	0.0452801	0.0452801	0.0452807	0.0597972	0.0597977	0.154399	0.154399	0.209384	0.209384	0.296577	0.296577	0.356479	0.35648
0	1e-14	1e-14	5.03e-07	0.0929208	0.0929203	1e-14	0	3.77e-07	3.77e-07	1.26e-07	1.26e-07	2.51e-07	2.51e-07	2.51e-07	2.51e-07	5.03e-07	1e-14	2.51e-07	2.51e-07	1.26e-07	1.26e-07	1.26e-07	3.77e-07	3.77e-07	1.26e-07	3.77e-07	1.26e-07	1e-14	0	1e-14	5.03e-07	2.51e-07	2.51e-07	1e-14	5.03e-07	1.26e-07	1.26e-07	3.77e-07	1.26e-07	0.016292	0.206852	0.111572	0.111572	0.221028	0.221029	0.230433	0.400086	0.370842	0.370842
5.03e-07	1e-14	1e-14	0	0.0929208	0.0929208	1e-14	5.03e-07	3.77e-07	1.26e-07	3.77e-07	1.26e-07	2.51e-07	2.51e-07	2.51e-07	2.51e-07	0	1e-14	2.51e-07	2.51e-07	1.26e-07	3.77e-07	1.26e-07	1.26e-07	1.26e-07	1.26e-07	3.77e-07	3.77e-07	1e-14	5.03e-07	1e-14	0	2.51e-07	2.51e-07	1e-14	0	1.26e-07	3.77e-07	1.26e-07	1.26e-07	0.016292	0.206851	0.111572	0.111572	0.221029	0.221029	0.230433	0.400086	0.370842	0.370842
2.51e-07	2.51e-07	2.51e-07	2.51e-07	2.51e-07	2.51e-07	5.03e-07	1e-14	1.26e-07	3.77e-07	1.26e-07	1.26e-07	5.03e-07	1e-14	1e-14	0	0	1e-14	0	1e-14	1.26e-07	1.26e-07	6.29e-07	1.26e-07	3.77e-07	1.26e-07	3.77e-07	1.26e-07	0	1e-14	1e-14	5.03e-07	2.51e-07	2.51e-07	5.03e-07	1e-14	1.26e-07	1.26e-07	1.26e-07	3.77e-07	0.111572	0.111572	0.111572	0.111572	0.221029	0.221029	0.315259	0.31526	0.370842	0.370842
2.51e-07	2.51e-07	2.51e-07	2.51e-07	2.51e-07	2.51e-07	0	1e-14	1.26e-07	1.26e-07	1.26e-07	3.77e-07	0	1e-14	1e-14	5.03e-07	5.03e-07	1e-14	5.03e-07	1e-14	3.77e-07	1.26e-07	1.26e-07	1.26e-07	1.26e-07	1.26e-07	1.26e-07	1.26e-07	5.03e-07	1e-14	1e-14	0	2.51e-07	2.51e-07	0	1e-14	3.77e-07	1.26e-07	3.77e-07	3.77e-07	0.111572	0.111572	0.111572	0.111572	0.221029	0.221029	0.315259	0.315259	0.370842	0.370842
5.03e-07	1e-14	2.51e-07	2.51e-07	1.26e-07	1.26e-07	1.26e-07	6.29e-07	2.51e-07	2.51e-07	5.03e-07	1e-14	6.29e-07	1.26e-07	1.26e-07	3.77e-07	2.51e-07	2.51e-07	2.51e-07	2.51e-07	0.0470619	0.0470624	0.0470616	0.0470621	0.0389015	0.038901	0.038901	0.0389015	5.03e-07	1e-14	2.51e-07	2.51e-07	2.51e-07	2.51e-07	2.51e-07	2.51e-07	0.0363901	0.0363901	0.0363898	0.0363898	0.148871	0.148872	0.148872	0.148872	0.284836	0.284836	0.284837	0.284837	0.411802	0.411802
0	1e-14	2.51e-07	2.51e-07	1.26e-07	3.77e-07	1.26e-07	1.26e-07	2.51e-07	2.51e-07	0	1e-14	1.26e-07	1.26e-07	1.26e-07	1.26e-07	2.51e-07	2.51e-07	2.51e-07	2.51e-07	0.0470624	0.0470624	0.0470621	0.0470621	0.0389015	0.0389015	0.0389015	0.0389015	0	1e-14	2.51e-07	2.51e-07	2.51e-07	2.51e-07	2.51e-07	2.51e-07	0.0363901	0.0363896	0.0363898	0.0363903	0.148871	0.148871	0.148871	0.148872	0.284837	0.284836	0.284836	0.284837	0.411802	0.411803
2.51e-07	2.51e-07	0	1e-14	1.26e-07	1.26e-07	1.26e-07	1.26e-07	2.51e-07	2.51e-07	1e-14	0	1.26e-07	1.26e-07	1.26e-07	1.26e-07	2.51e-07	2.51e-07	1e-14	5.03e-07	0.0470619	0.0470619	0.0470619	0.0470619	0.0389015	0.0389015	0.0389017	0.0389012	2.51e-07	2.51e-07	2.51e-07	2.51e-07	0	1e-14	0.0599917	0.0599912	0.0363901	0.0363901	0.0363901	0.0363906	0.148871	0.148871	0.0718802	0.225862	0.284836	0.284836	0.284836	0.284836	0.411802	0.411803
2.51e-07	2.51e-07	5.03e-07	1e-14	1.26e-07	3.77e-07	1.26e-07	3.77e-07	2.51e-07	2.51e-07	1e-14	5.03e-07	1.26e-07	3.77e-07	3.77e-07	1.26e-07	2.51e-07	2.51e-07	1e-14	0	0.0470619	0.0470624	0.0470624	0.0470619	0.0389015	0.038901	0.0389017	0.0389017	2.51e-07	2.51e-07	2.51e-07	2.51e-07	5.03e-07	1e-14	0.0599917	0.0599917	0.0363901	0.0363896	0.0363901	0.0363901	0.148871	0.148871	0.0718797	0.225862	0.284836	0.284837	0.284836	0.284837	0.411802	0.411802
2.51e-07	2.51e-07	2.51e-07	2.51e-07	2.51e-07	2.51e-07	0	1e-14	1e-14	0	2.51e-07	2.51e-07	2.51e-07	2.51e-07	1e-14	5.03e-07	0.0375705	0.0375705	0.0375705	0.037571	0	1e-14	1e-14	0	5.03e-07	1e-14	0	1e-14	1.26e-07	1.26e-07	1.26e-07	1.26e-07	0.0360271	0.0360271	0.0360271	0.0360276	0.0398798	0.0398798	0.0398793	0.0398798	0.0890552	0.0890557	0.187901	0.187901	0.241479	0.241479	0.32396	0.323961	0.447876	0.447876
2.51e-07	2.51e-07	2.51e-07	2.51e-07	2.51e-07	2.51e-07	5.03e-07	1e-14	1e-14	5.03e-07	2.51e-07	2.51e-07	2.51e-07	2.51e-07	1e-14	0	0.0375705	0.037571	0.0375705	0.0375705	5.03e-07	1e-14	1e-14	5.03e-07	0	1e-14	5.03e-07	1e-14	3.77e-07	1.26e-07	3.77e-07	1.26e-07	0.0360276	0.0360271	0.0360276	0.0360276	0.0398793	0.0398798	0.0398798	0.0398798	0.0890552	0.0890552	0.187901	0.187901	0.241479	0.241479	0.323961	0.323961	0.447876	0.447877
0	1e-14	2.51e-07	2.51e-07	1e-14	0	2.51e-07	2.51e-07	2.51e-07	2.51e-07	1e-14	5.03e-07	0	1e-14	2.51e-07	2.51e-07	0.0375703	0.0375708	0.0375705	0.0375705	5.03e-07	1e-14	2.51e-07	2.51e-07	2.51e-07	2.51e-07	2.51e-07	2.51e-07	1.26e-07	1.26e-07	3.77e-07	1.26e-07	0.0360276	0.0360271	0.0955328	0.0234777	0.0398798	0.0398798	0.03988	0.03988	0.0890552	0.0890557	0.102276	0.273525	0.241479	0.241479	0.323961	0.323961	0.371974	0.371974
5.03e-07	1e-14	2.51e-07	2.51e-07	1e-14	5.03e-07	2.51e-07	2.51e-07	2.51e-07	2.51e-07	1e-14	0	5.03e-07	1e-14	2.51e-07	2.51e-07	0.0375703	0.0375703	0.037571	0.0375705	0	1e-14	2.51e-07	2.51e-07	2.51e-07	2.51e-07	2.51e-07	2.51e-07	6.29e-07	1.26e-07	1.26e-07	1.26e-07	0.0360276	0.0360276	0.0234782	0.0955328	0.0398793	0.0398798	0.0398795	0.03988	0.0890552	0.0890552	0.102276	0.273525	0.241479	0.24148	0.323961	0.323961	0.523778	0.523779
1.26e-07	1.26e-07	1.26e-07	1.26e-07	0.0382179	0.0382174	0.0382176	0.0382176	3.77e-07	1.26e-07	1.26e-07	1.26e-07	3.77e-07	1.26e-07	1.26e-07	6.29e-07	1e-14	0	1e-14	5.03e-07	0.035504	0.0355045	0.0355042	0.0355042	2.51e-07	2.51e-07	1e-14	5.03e-07	2.51e-07	2.51e-07	5.03e-07	1e-14	1.26e-07	6.29e-07	1.26e-07	1.26e-07	0.0374265	0.037427	0.0374268	0.0374273	0.144002	0.144002	0.144002	0.144002	0.234995	0.234996	0.359182	0.359183	0.449146	0.449146
1.26e-07	3.77e-07	3.77e-07	1.26e-07	0.0382174	0.0382174	0.0382171	0.0382176	1.26e-07	1.26e-07	1.26e-07	3.77e-07	1.26e-07	1.26e-07	1.26e-07	1.26e-07	1e-14	5.03e-07	1e-14	0	0.0355045	0.0355045	0.0355037	0.0355042	2.51e-07	2.51e-07	1e-14	0	2.51e-07	2.51e-07	0	1e-14	1.26e-07	1.26e-07	1.26e-07	3.77e-07	0.0374265	0.0374265	0.0374268	0.0374268	0.144002	0.144002	0.144002	0.144003	0.234996	0.234996	0.359183	0.359183	0.449146	0.449146
1.26e-07	3.77e-07	1.26e-07	3.77e-07	0.0382174	0.0382179	0.0382174	0.0382169	1.26e-07	1.26e-07	3.77e-07	3.77e-07	1.26e-07	1.26e-07	1.26e-07	1.26e-07	0	1e-14	2.51e-07	2.51e-07	0.0355045	0.0355045	0.0355045	0.035504	2.51e-07	2.51e-07	2.51e-07	2.51e-07	1e-14	5.03e-07	2.51e-07	2.51e-07	3.77e-07	1.26e-07	1.26e-07	3.77e-07	0.0374268	0.0374268	0.0374268	0.0374273	0.144002	0.144002	0.144002	0.144002	0.234996	0.234996	0.359183	0.359183	0.344082	0.344082
3.77e-07	3.77e-07	1.26e-07	1.26e-07	0.0382174	0.0382174	0.0382174	0.0382174	1.26e-07	3.77e-07	1.26e-07	3.77e-07	1.26e-07	3.77e-07	1.26e-07	3.77e-07	5.03e-07	1e-14	2.51e-07	2.51e-07	0.035504	0.0355045	0.0355045	0.0355045	2.51e-07	2.51e-07	2.51e-07	2.51e-07	1e-14	0	2.51e-07	2.51e-07	1.26e-07	1.26e-07	1.26e-07	1.26e-07	0.0374268	0.0374273	0.0374268	0.0374268	0.144002	0.144002	0.144002	0.144002	0.234996	0.234996	0.359182	0.359183	0.344082	0.344082
2.51e-07	2.51e-07	2.51e-07	2.51e-07	5.03e-07	1e-14	1e-14	5.03e-07	1.26e-07	1.26e-07	3.77e-07	1.26e-07	1e-14	5.03e-07	0.0697263	0.0697263	6.29e-07	1.26e-07	1.26e-07	3.77e-07	0.135202	0.0509812	0.0327865	0.032786	0.0379917	0.0379917	0.0379917	0.0379917	0	1e-14	1e-14	5.03e-07	1.26e-07	1.26e-07	1.26e-07	1.26e-07	2.51e-07	2.51e-07	2.51e-07	2.51e-07	0.0935823	0.0935823	0.19927	0.199271	0.221932	0.35862	0.385649	0.385649	0.368114	0.368114
2.51e-07	2.51e-07	2.51e-07	2.51e-07	0	1e-14	1e-14	0	3.77e-07	1.26e-07	1.26e-07	1.26e-07	1e-14	0	0.0697263	0.0697268	1.26e-07	1.26e-07	1.26e-07	1.26e-07	0.135202	0.0509807	0.117007	0.117007	0.0379922	0.0379917	0.0379912	0.0379917	5.03e-07	1e-14	1e-14	0	1.26e-07	3.77e-07	1.26e-07	3.77e-07	2.51e-07	2.51e-07	2.51e-07	2.51e-07	0.0935823	0.0935828	0.19927	0.19927	0.221932	0.35862	0.385649	0.385649	0.368114	0.368114
2.51e-07	2.51e-07	2.51e-07	2.51e-07	2.51e-07	2.51e-07	5.03e-07	1e-14	1.26e-07	6.29e-07	3.77e-07	1.26e-07	1e-14	0	0.0693936	0.0693941	3.77e-07	1.26e-07	1.26e-07	1.26e-07	0.04211	0.04211	0.04211	0.0421105	0.0379915	0.037992	0.0379917	0.0379912	2.51e-07	2.51e-07	2.51e-07	2.51e-07	1.26e-07	1.26e-07	1.26e-07	1.26e-07	2.51e-07	2.51e-07	1e-14	0	0.0935823	0.0935823	0.19927	0.19927	0.290276	0.290276	0.385649	0.385649	0.368114	0.368114
2.51e-07	2.51e-07	2.51e-07	2.51e-07	2.51e-07	2.51e-07	0	1e-14	1.26e-07	1.26e-07	1.26e-07	1.26e-07	1e-14	5.03e-07	0.0693936	0.0693936	1.26e-07	1.26e-07	1.26e-07	3.77e-07	0.04211	0.0421105	0.0421105	0.0421105	0.0379915	0.0379915	0.0379917	0.0379917	2.51e-07	2.51e-07	2.51e-07	2.51e-07	1.26e-07	6.29e-07	3.77e-07	1.26e-07	2.51e-07	2.51e-07	1e-14	5.03e-07	0.0935823	0.0935828	0.19927	0.19927	0.290276	0.290276	0.38565	0.385649	0.368113	0.368114
1e-14	0	1e-14	0	0.0376285	0.037628	0.0376283	0.0376282	2.51e-07	2.51e-07	5.03e-07	1e-14	0	1e-14	1e-14	0	0.041974	0.041974	0.0419737	0.0419732	1e-14	5.03e-07	2.51e-07	2.51e-07	2.51e-07	2.51e-07	2.51e-07	2.51e-07	1.26e-07	3.77e-07	1.26e-07	3.77e-07	1.26e-07	1.26e-07	1.26e-07	3.77e-07	0.0478413	0.0478418	0.0478418	0.0478418	0.120948	0.120948	0.208815	0.208815	0.262205	0.41189	0.419795	0.419796	0.46762	0.46762
1e-14	5.03e-07	1e-14	5.03e-07	0.0376285	0.0376285	0.0376283	0.0376277	2.51e-07	2.51e-07	0	1e-14	5.03e-07	1e-14	1e-14	5.03e-07	0.041974	0.0419735	0.0419737	0.0419737	1e-14	0	2.51e-07	2.51e-07	2.51e-07	2.51e-07	2.51e-07	2.51e-07	1.26e-07	1.26e-07	1.26e-07	1.26e-07	1.26e-07	3.77e-07	3.77e-07	3.77e-07	0.0478413	0.0478413	0.0478413	0.0478418	0.120948	0.120948	0.208815	0.208815	0.262205	0.411889	0.419796	0.419796	0.46762	0.46762
2.51e-07	2.51e-07	2.51e-07	2.51e-07	0.0376285	0.0376285	0.0376283	0.0376283	2.51e-07	2.51e-07	0.0794428	0.0794433	2.51e-07	2.51e-07	0.0802832	0.0802832	0.0419737	0.0419737	0.0419737	0.0419737	2.51e-07	2.51e-07	2.51e-07	2.51e-07	2.51e-07	2.51e-07	5.03e-07	1e-14	6.29e-07	1.26e-07	1.26e-07	1.26e-07	1.26e-07	3.77e-07	1.26e-07	3.77e-07	0.0478411	0.0478416	0.0478418	0.0478413	0.120948	0.120948	0.208815	0.208815	0.180112	0.338712	0.497431	0.497431	0.540586	0.540585
2.51e-07	2.51e-07	2.51e-07	2.51e-07	0.0376285	0.037628	0.0376288	0.0376283	2.51e-07	2.51e-07	0.0794433	0.0794433	2.51e-07	2.51e-07	0.0802827	0.0802832	0.0419737	0.0419742	0.0419742	0.0419737	2.51e-07	2.51e-07	2.51e-07	2.51e-07	2.51e-07	2.51e-07	0	1e-14	1.26e-07	1.26e-07	3.77e-07	1.26e-07	1.26e-07	1.26e-07	1.26e-07	1.26e-07	0.0478416	0.0478416	0.0478413	0.0478413	0.120948	0.120948	0.208815	0.208815	0.180112	0.338712	0.497431	0.497431	0.540585	0.540585
0.0392436	0.0392436	0.0240902	0.102577	1.26e-07	1.26e-07	1.26e-07	1.26e-07	1.26e-07	1.26e-07	1.26e-07	3.77e-07	2.51e-07	2.51e-07	2.51e-07	2.51e-07	1.26e-07	1.26e-07	3.77e-07	3.77e-07	6.29e-07	1.26e-07	1.26e-07	3.77e-07	2.51e-07	2.51e-07	2.51e-07	2.51e-07	1e-14	0	2.51e-07	2.51e-07	1.26e-07	3.77e-07	1.26e-07	1.26e-07	0.0555396	0.0555396	0.0555396	0.0555401	0.048392	0.048392	0.137332	0.137332	0.182248	0.354081	0.268165	0.268164	0.426876	0.426877
0.0392436	0.0392431	0.102577	0.0240907	1.26e-07	3.77e-07	1.26e-07	3.77e-07	1.26e-07	3.77e-07	1.26e-07	1.26e-07	2.51e-07	2.51e-07	2.51e-07	2.51e-07	3.77e-07	1.26e-07	3.77e-07	1.26e-07	1.26e-07	1.26e-07	1.26e-07	1.26e-07	2.51e-07	2.51e-07	2.51e-07	2.51e-07	1e-14	5.03e-07	2.51e-07	2.51e-07	1.26e-07	1.26e-07	3.77e-07	1.26e-07	0.0555396	0.0555401	0.0555396	0.0555396	0.048392	0.0483925	0.137332	0.137333	0.182248	0.35408	0.268165	0.268164	0.426877	0.426877
0.0392436	0.0392431	0.0392436	0.0392431	1.26e-07	1.26e-07	6.29e-07	1.26e-07	6.29e-07	1.26e-07	0.0823627	0.082363	2.51e-07	2.51e-07	2.51e-07	2.51e-07	1.26e-07	1.26e-07	3.77e-07	1.26e-07	1.26e-07	1.26e-07	1.26e-07	1.26e-07	1e-14	0	2.51e-07	2.51e-07	2.51e-07	2.51e-07	5.03e-07	1e-14	1.26e-07	6.29e-07	1.26e-07	3.77e-07	0.0555394	0.0555399	0.0555394	0.0555399	0.137371	0.137371	0.114123	0.338499	0.268164	0.268164	0.268165	0.268165	0.426876	0.426877
0.0392431	0.0392431	0.0392431	0.0392431	1.26e-07	3.77e-07	1.26e-07	1.26e-07	1.26e-07	1.26e-07	0.0823627	0.0823625	2.51e-07	2.51e-07	2.51e-07	2.51e-07	3.77e-07	1.26e-07	1.26e-07	1.26e-07	1.26e-07	3.77e-07	3.77e-07	1.26e-07	1e-14	5.03e-07	2.51e-07	2.51e-07	2.51e-07	2.51e-07	0	1e-14	1.26e-07	1.26e-07	1.26e-07	1.26e-07	0.0555394	0.0555394	0.0555399	0.0555399	0.137371	0.137372	0.114123	0.3385	0.268164	0.268165	0.268165	0.268165	0.426877	0.426877
3.77e-07	1.26e-07	3.77e-07	1.26e-07	2.51e-07	2.51e-07	1e-14	0	1e-14	5.03e-07	1e-14	0	1.26e-07	3.77e-07	3.77e-07	3.77e-07	0	1e-14	2.51e-07	2.51e-07	5.03e-07	1e-14	5.03e-07	1e-14	1e-14	5.03e-07	2.51e-07	2.51e-07	0.0416844	0.0416844	0.0416847	0.0416847	1.26e-07	1.26e-07	3.77e-07	1.26e-07	0.0048623	0.0048623	0.0708189	0.0708194	0.113014	0.113014	0.183797	0.183798	0.208523	0.208523	0.365894	0.214245	0.385328	0.385328
3.77e-07	3.77e-07	1.26e-07	1.26e-07	2.51e-07	2.51e-07	1e-14	5.03e-07	1e-14	0	1e-14	5.03e-07	1.26e-07	1.26e-07	1.26e-07	3.77e-07	5.03e-07	1e-14	2.51e-07	2.51e-07	0	1e-14	0	1e-14	1e-14	0	2.51e-07	2.51e-07	0.0416849	0.0416844	0.0416847	0.0416842	6.29e-07	1.26e-07	1.26e-07	1.26e-07	0.0048623	0.0048628	0.0708189	0.0708189	0.113013	0.113014	0.183798	0.183798	0.208523	0.208524	0.365894	0.214245	0.385328	0.385328
1.26e-07	3.77e-07	1.26e-07	1.26e-07	1e-14	5.03e-07	2.51e-07	2.51e-07	0	1e-14	2.51e-07	2.51e-07	0.0809634	0.0809631	1.26e-07	3.77e-07	2.51e-07	2.51e-07	2.51e-07	2.51e-07	0.0831132	0.0831127	2.51e-07	2.51e-07	5.03e-07	1e-14	2.51e-07	2.51e-07	0.0416844	0.0416844	0.0416842	0.0416847	1.26e-07	1.26e-07	3.77e-07	1.26e-07	0.00486255	0.00486305	0.0708189	0.0708194	0.113013	0.113014	0.183797	0.183797	0.208523	0.208523	0.290069	0.29007	0.385328	0.385328
1.26e-07	1.26e-07	3.77e-07	1.26e-07	1e-14	0	2.51e-07	2.51e-07	5.03e-07	1e-14	2.51e-07	2.51e-07	0.0809629	0.0809631	1.26e-07	1.26e-07	2.51e-07	2.51e-07	2.51e-07	2.51e-07	0.0831127	0.0831127	2.51e-07	2.51e-07	0	1e-14	2.51e-07	2.51e-07	0.0416844	0.0416849	0.0416842	0.0416842	3.77e-07	1.26e-07	1.26e-07	1.26e-07	0.00486255	0.00486255	0.0708189	0.0708189	0.113013	0.113013	0.183797	0.183798	0.208523	0.208523	0.29007	0.29007	0.385328	0.385328
1.26e-07	3.77e-07	1.26e-07	3.77e-07	1.26e-07	1.26e-07	3.77e-07	1.26e-07	2.51e-07	2.51e-07	2.51e-07	2.51e-07	1.26e-07	6.29e-07	1.26e-07	1.26e-07	3.77e-07	1.26e-07	1.26e-07	1.26e-07	1.26e-07	1.26e-07	1.26e-07	1.26e-07	1.26e-07	1.26e-07	3.77e-07	1.26e-07	2.51e-07	2.51e-07	2.51e-07	2.51e-07	1e-14	0	2.51e-07	2.51e-07	3.77e-07	1.26e-07	1.26e-07	1.26e-07	0.0761242	0.0761247	0.130419	0.13042	0.208723	0.208724	0.180146	0.343672	0.262636	0.452732
1.26e-07	1.26e-07	3.77e-07	3.77e-07	3.77e-07	1.26e-07	1.26e-07	1.26e-07	2.51e-07	2.51e-07	2.51e-07	2.51e-07	1.26e-07	1.26e-07	3.77e-07	1.26e-07	1.26e-07	1.26e-07	3.77e-07	1.26e-07	3.77e-07	1.26e-07	1.26e-07	3.77e-07	1.26e-07	3.77e-07	1.26e-07	1.26e-07	2.51e-07	2.51e-07	2.51e-07	2.51e-07	1e-14	5.03e-07	2.51e-07	2.51e-07	1.26e-07	1.26e-07	1.26e-07	3.77e-07	0.0761247	0.0761247	0.130419	0.130419	0.208723	0.208723	0.180146	0.343673	0.262636	0.452732
1.26e-07	1.26e-07	3.77e-07	1.26e-07	1.26e-07	1.26e-07	1.26e-07	3.77e-07	1e-14	0	2.51e-07	2.51e-07	3.77e-07	1.26e-07	3.77e-07	1.26e-07	1.26e-07	3.77e-07	1.26e-07	1.26e-07	1.26e-07	1.26e-07	6.29e-07	1.26e-07	3.77e-07	3.77e-07	1.26e-07	3.77e-07	1e-14	0	1e-14	0	1e-14	5.03e-07	5.03e-07	1e-14	0.0905225	0.0905227	1.26e-07	6.29e-07	0.0761242	0.0761242	0.130419	0.13042	0.208723	0.208723	0.316627	0.207192	0.357684	0.357684
1.26e-07	3.77e-07	1.26e-07	1.26e-07	1.26e-07	3.77e-07	3.77e-07	3.77e-07	1e-14	5.03e-07	2.51e-07	2.51e-07	1.26e-07	1.26e-07	1.26e-07	1.26e-07	1.26e-07	1.26e-07	1.26e-07	6.29e-07	3.77e-07	1.26e-07	1.26e-07	1.26e-07	3.77e-07	1.26e-07	1.26e-07	1.26e-07	1e-14	5.03e-07	1e-14	5.03e-07	1e-14	0	0	1e-14	0.090523	0.0905227	1.26e-07	1.26e-07	0.0761242	0.0761247	0.130419	0.130419	0.208723	0.208723	0.207191	0.316627	0.357684	0.357684
0.0384837	0.0384832	0.0384832	0.0384832	1.26e-07	3.77e-07	1.26e-07	1.26e-07	6.29e-07	1.26e-07	1.26e-07	3.77e-07	0.0396239	0.0396239	0.0396239	0.0396239	0.0799096	0.0799096	1e-14	0	1.26e-07	1.26e-07	1.26e-07	1.26e-07	1.26e-07	1.26e-07	3.77e-07	3.77e-07	2.51e-07	2.51e-07	5.03e-07	1e-14	0	1e-14	2.51e-07	2.51e-07	0.0377913	0.0377913	0.0377916	0.0377916	0.0560469	0.0560469	0.140376	0.140376	0.185198	0.185198	0.249016	0.249016	0.343357	0.343358
0.0384837	0.0384837	0.0384832	0.0384837	3.77e-07	3.77e-07	3.77e-07	1.26e-07	1.26e-07	1.26e-07	1.26e-07	1.26e-07	0.0396239	0.0396244	0.0396239	0.0396244	0.0799101	0.0799096	1e-14	5.03e-07	1.26e-07	3.77e-07	6.29e-07	1.26e-07	3.77e-07	1.26e-07	3.77e-07	1.26e-07	2.51e-07	2.51e-07	0	1e-14	5.03e-07	1e-14	2.51e-07	2.51e-07	0.0377918	0.0377913	0.0377916	0.0377921	0.0560464	0.0560469	0.140376	0.140376	0.185198	0.185198	0.249016	0.249017	0.343357	0.343357
0.0384835	0.0384835	0.0384832	0.0384832	1.26e-07	1.26e-07	1.26e-07	1.26e-07	1.26e-07	1.26e-07	1.26e-07	1.26e-07	0.040558	0.119806	0.0396238	0.0396239	0	1e-14	1e-14	0	1.26e-07	1.26e-07	1.26e-07	1.26e-07	1.26e-07	3.77e-07	1.26e-07	3.77e-07	2.51e-07	2.51e-07	2.51e-07	2.51e-07	1e-14	5.03e-07	0	1e-14	0.0377913	0.0377913	0.0377913	0.0377913	0.0560464	0.0560469	0.140376	0.140376	0.185198	0.185198	0.249017	0.249017	0.343357	0.343357
0.0384835	0.038483	0.0384837	0.0384832	3.77e-07	1.26e-07	3.77e-07	1.26e-07	1.26e-07	3.77e-07	1.26e-07	3.77e-07	0.040558	0.119806	0.0396233	0.0396239	5.03e-07	1e-14	1e-14	5.03e-07	3.77e-07	1.26e-07	3.77e-07	1.26e-07	1.26e-07	1.26e-07	1.26e-07	1.26e-07	2.51e-07	2.51e-07	2.51e-07	2.51e-07	1e-14	0	5.03e-07	1e-14	0.0377913	0.0377918	0.0377913	0.0377918	0.0560469	0.0560469	0.140376	0.140376	0.185198	0.185198	0.249016	0.249017	0.343357	0.343357
2.51e-07	2.51e-07	2.51e-07	2.51e-07	0.0350067	0.0350062	0.0350057	0.0350062	2.51e-07	2.51e-07	5.03e-07	1e-14	1.26e-07	1.26e-07	1.26e-07	1.26e-07	5.03e-07	1e-14	2.51e-07	2.51e-07	2.51e-07	2.51e-07	2.51e-07	2.51e-07	0.105177	0.105177	1.26e-07	1.26e-07	1.26e-07	1.26e-07	1.26e-07	3.77e-07	2.51e-07	2.51e-07	2.51e-07	2.51e-07	1.26e-07	1.26e-07	1.26e-07	3.77e-07	0.0545996	0.0545996	0.0545996	0.0546002	0.117129	0.117129	0.196436	0.196436	0.252544	0.252544
2.51e-07	2.51e-07	2.51e-07	2.51e-07	0.0350062	0.0350062	0.0350062	0.0350062	2.51e-07	2.51e-07	0	1e-14	1.26e-07	3.77e-07	3.77e-07	1.26e-07	0	1e-14	2.51e-07	2.51e-07	2.51e-07	2.51e-07	2.51e-07	2.51e-07	0.105177	0.105177	3.77e-07	1.26e-07	6.29e-07	1.26e-07	1.26e-07	1.26e-07	2.51e-07	2.51e-07	2.51e-07	2.51e-07	1.26e-07	3.77e-07	1.26e-07	1.26e-07	0.0545991	0.0545996	0.0545996	0.0545997	0.117129	0.117129	0.196435	0.196436	0.252544	0.252544
1e-14	5.03e-07	1e-14	0	0.0350064	0.0350064	0.0350064	0.0350064	2.51e-07	2.51e-07	2.51e-07	2.51e-07	1.26e-07	1.26e-07	3.77e-07	3.77e-07	2.51e-07	2.51e-07	1e-14	5.03e-07	5.03e-07	1e-14	2.51e-07	2.51e-07	1.26e-07	6.29e-07	1.26e-07	1.26e-07	3.77e-07	1.26e-07	3.77e-07	1.26e-07	0	1e-14	2.51e-07	2.51e-07	0.0679607	0.0679602	3.77e-07	1.26e-07	0.0545996	0.0545996	0.0545991	0.0545996	0.117129	0.11713	0.196435	0.196435	0.345303	0.159785
1e-14	0	1e-14	5.03e-07	0.0350064	0.0350059	0.0350059	0.0350064	2.51e-07	2.51e-07	2.51e-07	2.51e-07	3.77e-07	1.26e-07	3.77e-07	1.26e-07	2.51e-07	2.51e-07	1e-14	0	0	1e-14	2.51e-07	2.51e-07	1.26e-07	1.26e-07	3.77e-07	1.26e-07	1.26e-07	1.26e-07	1.26e-07	1.26e-07	5.03e-07	1e-14	2.51e-07	2.51e-07	0.0679599	0.0679599	1.26e-07	1.26e-07	0.0545991	0.0545996	0.0545996	0.0545996	0.117129	0.117129	0.196435	0.196436	0.345302	0.159785
2.51e-07	2.51e-07	0	1e-14	0.0374779	0.0374774	0.0374776	0.0374776	3.77e-07	3.77e-07	3.77e-07	1.26e-07	3.77e-07	1.26e-07	3.77e-07	1.26e-07	0.0460303	0.0460308	0.0460305	0.0460305	1e-14	5.03e-07	1e-14	0	0	1e-14	0	1e-14	0.0442138	0.0442143	0.0442136	0.0442141	1.26e-07	1.26e-07	3.77e-07	1.26e-07	3.77e-07	3.77e-07	1.26e-07	1.26e-07	0.0298432	0.0298432	0.0298429	0.0298434	0.0156691	0.224722	0.120195	0.120196	0.190332	0.295099
2.51e-07	2.51e-07	5.03e-07	1e-14	0.0374779	0.0374779	0.0374781	0.0374776	1.26e-07	3.77e-07	1.26e-07	1.26e-07	1.26e-07	1.26e-07	1.26e-07	1.26e-07	0.0460308	0.0460308	0.0460305	0.046031	1e-14	0	1e-14	5.03e-07	5.03e-07	1e-14	5.03e-07	1e-14	0.0442138	0.0442138	0.0442136	0.0442136	6.29e-07	1.26e-07	1.26e-07	1.26e-07	1.26e-07	3.77e-07	1.26e-07	3.77e-07	0.0298432	0.0298437	0.0298434	0.0298434	0.0156686	0.224722	0.120196	0.120196	0.295099	0.190332
2.51e-07	2.51e-07	2.51e-07	2.51e-07	0.0374776	0.0374781	0.0374776	0.0374776	1.26e-07	1.26e-07	3.77e-07	1.26e-07	3.77e-07	1.26e-07	6.29e-07	1.26e-07	0.0460303	0.0460303	0.046031	0.0460305	1e-14	5.03e-07	1e-14	5.03e-07	2.51e-07	2.51e-07	2.51e-07	2.51e-07	0.0442141	0.0442136	0.0442138	0.0442138	3.77e-07	1.26e-07	1.26e-07	3.77e-07	1.26e-07	3.77e-07	1.26e-07	1.26e-07	0.0298429	0.0298434	0.0298429	0.0298434	0.120195	0.120196	0.0326625	0.207728	0.242716	0.242716
2.51e-07	2.51e-07	2.51e-07	2.51e-07	0.0374776	0.0374776	0.0374771	0.0374776	3.77e-07	1.26e-07	1.26e-07	1.26e-07	1.26e-07	1.26e-07	1.26e-07	1.26e-07	0.0460303	0.0460308	0.0460305	0.0460305	1e-14	0	1e-14	0	2.51e-07	2.51e-07	2.51e-07	2.51e-07	0.0442141	0.0442141	0.0442143	0.0442138	1.26e-07	1.26e-07	1.26e-07	1.26e-07	1.26e-07	1.26e-07	1.26e-07	3.77e-07	0.0298429	0.0298429	0.0298434	0.0298434	0.120195	0.120195	0.032662	0.207728	0.242715	0.242716
2.51e-07	2.51e-07	2.51e-07	2.51e-07	1.26e-07	1.26e-07	1.26e-07	1.26e-07	5.03e-07	1e-14	2.51e-07	2.51e-07	1.26e-07	1.26e-07	1.26e-07	1.26e-07	0.0583972	0.058398	1.26e-07	1.26e-07	1.26e-07	1.26e-07	3.77e-07	1.26e-07	0.0397115	0.0397115	0.0397115	0.0397115	2.51e-07	2.51e-07	2.51e-07	2.51e-07	3.77e-07	3.77e-07	1.26e-07	3.77e-07	0	1e-14	2.51e-07	2.51e-07	0.0457997	0.0457992	0.0457997	0.0458002	0.0777075	0.0777075	0.0777078	0.0777078	0.170871	0.170871
2.51e-07	2.51e-07	2.51e-07	2.51e-07	3.77e-07	1.26e-07	1.26e-07	3.77e-07	0	1e-14	2.51e-07	2.51e-07	3.77e-07	1.26e-07	6.29e-07	1.26e-07	0.058398	0.0583977	3.77e-07	1.26e-07	3.77e-07	1.26e-07	1.26e-07	1.26e-07	0.0397115	0.039712	0.0397115	0.039712	2.51e-07	2.51e-07	2.51e-07	2.51e-07	1.26e-07	3.77e-07	1.26e-07	1.26e-07	5.03e-07	1e-14	2.51e-07	2.51e-07	0.0457997	0.0457997	0.0457997	0.0457997	0.077707	0.0777075	0.0777072	0.0777078	0.170871	0.170871
1e-14	0	5.03e-07	1e-14	3.77e-07	1.26e-07	1.26e-07	1.26e-07	2.51e-07	2.51e-07	2.51e-07	2.51e-07	3.77e-07	1.26e-07	1.26e-07	3.77e-07	3.77e-07	1.26e-07	3.77e-07	1.26e-07	1.26e-07	1.26e-07	1.26e-07	3.77e-07	0.039711	0.0397115	0.0397115	0.0397115	0	1e-14	2.51e-07	2.51e-07	3.77e-07	1.26e-07	1.26e-07	3.77e-07	5.03e-07	1e-14	1e-14	5.03e-07	0.0457999	0.0457994	0.0457994	0.0457994	0.0777072	0.0777078	0.0777072	0.0777078	0.170871	0.170871
1e-14	5.03e-07	0	1e-14	1.26e-07	1.26e-07	6.29e-07	1.26e-07	2.51e-07	2.51e-07	2.51e-07	2.51e-07	1.26e-07	1.26e-07	1.26e-07	1.26e-07	1.26e-07	1.26e-07	1.26e-07	1.26e-07	1.26e-07	6.29e-07	1.26e-07	1.26e-07	0.0397115	0.0397115	0.039712	0.0397115	5.03e-07	1e-14	2.51e-07	2.51e-07	1.26e-07	1.26e-07	1.26e-07	1.26e-07	0	1e-14	1e-14	0	0.0457994	0.0457994	0.0457994	0.0457999	0.0777072	0.0777072	0.0777072	0.0777072	0.170871	0.170871
5.03e-07	1e-14	2.51e-07	2.51e-07	3.77e-07	1.26e-07	1.26e-07	6.29e-07	0.0734125	0.0734123	3.77e-07	1.26e-07	0.0397751	0.0397757	0.0397754	0.0397754	2.51e-07	2.51e-07	2.51e-07	2.51e-07	1.26e-07	3.77e-07	3.77e-07	1.26e-07	2.51e-07	2.51e-07	5.03e-07	1e-14	2.51e-07	2.51e-07	2.51e-07	2.51e-07	1.26e-07	1.26e-07	1.26e-07	3.77e-07	1.26e-07	1.26e-07	1.26e-07	1.26e-07	3.77e-07	1.26e-07	1.26e-07	3.77e-07	0.0535566	0.0535571	0.0535568	0.0535573	0.126599	0.126599
0	1e-14	2.51e-07	2.51e-07	1.26e-07	1.26e-07	1.26e-07	1.26e-07	0.073412	0.0734123	3.77e-07	3.77e-07	0.0397751	0.0397752	0.0397754	0.0397759	2.51e-07	2.51e-07	2.51e-07	2.51e-07	1.26e-07	1.26e-07	1.26e-07	1.26e-07	2.51e-07	2.51e-07	0	1e-14	2.51e-07	2.51e-07	2.51e-07	2.51e-07	1.26e-07	6.29e-07	1.26e-07	1.26e-07	1.26e-07	3.77e-07	1.26e-07	3.77e-07	1.26e-07	1.26e-07	3.77e-07	3.77e-07	0.0535571	0.0535571	0.0535568	0.0535568	0.126599	0.126599
5.03e-07	1e-14	2.51e-07	2.51e-07	1.26e-07	1.26e-07	1.26e-07	1.26e-07	3.77e-07	1.26e-07	3.77e-07	1.26e-07	0.0363627	0.115914	0.0397754	0.0397749	2.51e-07	2.51e-07	5.03e-07	1e-14	3.77e-07	1.26e-07	1.26e-07	1.26e-07	5.03e-07	1e-14	2.51e-07	2.51e-07	0.0624866	0.0624866	1e-14	0	3.77e-07	1.26e-07	3.77e-07	1.26e-07	3.77e-07	3.77e-07	3.77e-07	1.26e-07	3.77e-07	1.26e-07	1.26e-07	1.26e-07	0.0535566	0.0535566	0.0535571	0.0535571	0.212977	0.212977
0	1e-14	2.51e-07	2.51e-07	3.77e-07	1.26e-07	3.77e-07	1.26e-07	1.26e-07	1.26e-07	1.26e-07	1.26e-07	0.0363632	0.115914	0.0397754	0.0397754	2.51e-07	2.51e-07	0	1e-14	1.26e-07	1.26e-07	1.26e-07	6.29e-07	0	1e-14	2.51e-07	2.51e-07	0.0624866	0.0624871	1e-14	5.03e-07	1.26e-07	1.26e-07	1.26e-07	1.26e-07	3.77e-07	1.26e-07	1.26e-07	1.26e-07	1.26e-07	1.26e-07	3.77e-07	1.26e-07	0.0535566	0.0535571	0.0535571	0.0535566	0.212977	0.212977
3.77e-07	3.77e-07	3.77e-07	1.26e-07	5.03e-07	1e-14	5.03e-07	1e-14	3.77e-07	3.77e-07	1.26e-07	3.77e-07	3.77e-07	3.77e-07	3.77e-07	1.26e-07	2.51e-07	2.51e-07	2.51e-07	2.51e-07	1.26e-07	3.77e-07	1.26e-07	3.77e-07	2.51e-07	2.51e-07	2.51e-07	2.51e-07	0.0326979	0.0326979	0.0326981	0.0326981	0.0349524	0.0349519	0.0349517	0.0349522	1e-14	5.03e-07	1e-14	5.03e-07	0	1e-14	2.51e-07	2.51e-07	0.00122208	0.00122208	0.0851586	0.0851591	0.0957228	0.0957228
3.77e-07	1.26e-07	1.26e-07	1.26e-07	0	1e-14	0	1e-14	1.26e-07	3.77e-07	1.26e-07	1.26e-07	1.26e-07	3.77e-07	1.26e-07	1.26e-07	2.51e-07	2.51e-07	2.51e-07	2.51e-07	1.26e-07	1.26e-07	1.26e-07	1.26e-07	2.51e-07	2.51e-07	2.51e-07	2.51e-07	0.0326979	0.0326984	0.0326976	0.0326981	0.0349519	0.0349519	0.0349522	0.0349522	1e-14	0	1e-14	0	5.03e-07	1e-14	2.51e-07	2.51e-07	0.00122259	0.00122208	0.0851586	0.0851586	0.0957228	0.0957233
0.0832529	0.0832526	1.26e-07	1.26e-07	2.51e-07	2.51e-07	2.51e-07	2.51e-07	3.77e-07	1.26e-07	3.77e-07	1.26e-07	1.26e-07	1.26e-07	1.26e-07	3.77e-07	2.51e-07	2.51e-07	2.51e-07	2.51e-07	3.77e-07	1.26e-07	6.29e-07	1.26e-07	0	1e-14	1e-14	5.03e-07	0.0326981	0.0326981	0.0326981	0.0326981	0.0349519	0.0349524	0.0349527	0.0349522	5.03e-07	1e-14	1e-14	5.03e-07	0.0792705	0.07927	1e-14	0	0.00122234	0.00122183	0.0357353	0.206053	0.0957226	0.0957231
0.0832524	0.0832526	1.26e-07	3.77e-07	2.51e-07	2.51e-07	2.51e-07	2.51e-07	1.26e-07	1.26e-07	1.26e-07	1.26e-07	1.26e-07	3.77e-07	1.26e-07	1.26e-07	2.51e-07	2.51e-07	2.51e-07	2.51e-07	1.26e-07	1.26e-07	1.26e-07	1.26e-07	5.03e-07	1e-14	1e-14	0	0.0326981	0.0326976	0.0326981	0.0326986	0.0349519	0.0349519	0.0349522	0.0349522	0	1e-14	1e-14	0	0.0792699	0.07927	1e-14	5.03e-07	0.00122234	0.00122234	0.0357353	0.206052	0.0957226	0.0957226
1.26e-07	1.26e-07	1.26e-07	1.26e-07	1.26e-07	3.77e-07	1.26e-07	3.77e-07	0.0316147	0.0316147	0.0316147	0.0316152	1.26e-07	1.26e-07	1.26e-07	1.26e-07	2.51e-07	2.51e-07	2.51e-07	2.51e-07	1.26e-07	6.29e-07	3.77e-07	1.26e-07	5.03e-07	1e-14	1e-14	5.03e-07	0.0277953	0.0277953	0.0277951	0.0277951	1.26e-07	3.77e-07	1.26e-07	1.26e-07	5.03e-07	1e-14	2.51e-07	2.51e-07	0.0480794	0.0480794	0.0480791	0.0480791	0.0303134	0.0303134	0.0303133	0.0303139	0.056238	0.192902
1.26e-07	3.77e-07	3.77e-07	1.26e-07	1.26e-07	1.26e-07	1.26e-07	1.26e-07	0.0316152	0.0316147	0.0316147	0.0316147	1.26e-07	3.77e-07	6.29e-07	1.26e-07	2.51e-07	2.51e-07	2.51e-07	2.51e-07	1.26e-07	1.26e-07	1.26e-07	1.26e-07	0	1e-14	1e-14	0	0.0277958	0.0277953	0.0277951	0.0277956	1.26e-07	1.26e-07	1.26e-07	6.29e-07	0	1e-14	2.51e-07	2.51e-07	0.0480789	0.0480794	0.0480791	0.0480786	0.0303128	0.0303134	0.0303133	0.0303134	0.056238	0.192901
1.26e-07	1.26e-07	3.77e-07	1.26e-07	1.26e-07	3.77e-07	1.26e-07	3.77e-07	0.0316147	0.0316147	0.0316147	0.0316152	1.26e-07	1.26e-07	1.26e-07	1.26e-07	2.51e-07	2.51e-07	2.51e-07	2.51e-07	3.77e-07	1.26e-07	3.77e-07	1.26e-07	2.51e-07	2.51e-07	5.03e-07	1e-14	0.0277953	0.0277958	0.0277956	0.0277956	1.26e-07	1.26e-07	3.77e-07	1.26e-07	0	1e-14	1e-14	5.03e-07	0.0480789	0.0480794	0.0480792	0.0480791	0.0303128	0.0303134	0.0303131	0.0303136	0.0683318	0.0683318
6.29e-07	1.26e-07	1.26e-07	1.26e-07	1.26e-07	1.26e-07	3.77e-07	3.77e-07	0.0316152	0.0316147	0.0316152	0.0316152	1.26e-07	3.77e-07	1.26e-07	3.77e-07	2.51e-07	2.51e-07	2.51e-07	2.51e-07	1.26e-07	1.26e-07	1.26e-07	1.26e-07	2.51e-07	2.51e-07	0	1e-14	0.0277953	0.0277953	0.0277951	0.0277956	1.26e-07	3.77e-07	1.26e-07	1.26e-07	5.03e-07	1e-14	1e-14	0	0.0480794	0.0480794	0.0480797	0.0480791	0.0303134	0.0303134	0.0303131	0.0303131	0.0683313	0.0683318
2.51e-07	2.51e-07	2.51e-07	2.51e-07	6.29e-07	1.26e-07	1.26e-07	3.77e-07	1.26e-07	3.77e-07	3.77e-07	1.26e-07	2.51e-07	2.51e-07	1e-14	0	0.0414116	0.0414116	0.138276	0.0554535	5.03e-07	1e-14	1e-14	5.03e-07	0.0391835	0.039184	0.0391837	0.0391842	1e-14	0	2.51e-07	2.51e-07	1.26e-07	1.26e-07	1.26e-07	1.26e-07	0	1e-14	0	1e-14	1.26e-07	6.29e-07	1.26e-07	1.26e-07	0.0250737	0.0250737	0.0250739	0.0250739	0.0595344	0.0595345
2.51e-07	2.51e-07	2.51e-07	2.51e-07	1.26e-07	1.26e-07	1.26e-07	1.26e-07	3.77e-07	3.77e-07	1.26e-07	1.26e-07	2.51e-07	2.51e-07	1e-14	5.03e-07	0.0414116	0.0414111	0.138276	0.0554535	0	1e-14	1e-14	0	0.039184	0.039184	0.0391837	0.0391837	1e-14	5.03e-07	2.51e-07	2.51e-07	6.29e-07	1.26e-07	1.26e-07	3.77e-07	5.03e-07	1e-14	5.03e-07	1e-14	1.26e-07	1.26e-07	3.77e-07	1.26e-07	0.0250732	0.0250737	0.0250734	0.0250739	0.0595344	0.059535
0	1e-14	0	1e-14	3.77e-07	1.26e-07	1.26e-07	3.77e-07	1.26e-07	3.77e-07	1.26e-07	1.26e-07	5.03e-07	1e-14	2.51e-07	2.51e-07	0.0414108	0.0414113	0.0414111	0.0414111	2.51e-07	2.51e-07	2.51e-07	2.51e-07	0.118097	0.0397296	0.0391835	0.039184	1e-14	0	2.51e-07	2.51e-07	1.26e-07	1.26e-07	1.26e-07	3.77e-07	2.51e-07	2.51e-07	2.51e-07	2.51e-07	1.26e-07	3.77e-07	3.77e-07	1.26e-07	0.0250734	0.0250734	0.0250732	0.0250737	0.0595342	0.0595347
5.03e-07	1e-14	5.03e-07	1e-14	1.26e-07	1.26e-07	1.26e-07	1.26e-07	1.26e-07	1.26e-07	1.26e-07	3.77e-07	0	1e-14	2.51e-07	2.51e-07	0.0414113	0.0414113	0.0414111	0.0414116	2.51e-07	2.51e-07	2.51e-07	2.51e-07	0.118097	0.0397291	0.039184	0.039184	1e-14	5.03e-07	2.51e-07	2.51e-07	3.77e-07	1.26e-07	1.26e-07	1.26e-07	2.51e-07	2.51e-07	2.51e-07	2.51e-07	1.26e-07	1.26e-07	1.26e-07	1.26e-07	0.0250734	0.0250739	0.0250737	0.0250737	0.0595342	0.0595342
3.77e-07	1.26e-07	1.26e-07	3.77e-07	1e-14	5.03e-07	1e-14	0	2.51e-07	2.51e-07	0	1e-14	0.0529089	0.0529094	0.0529089	0.0529089	0.0327394	0.0327394	0.0327397	0.0327402	0.0384939	0.0384944	0.0384947	0.0384942	2.51e-07	2.51e-07	2.51e-07	2.51e-07	1.26e-07	3.77e-07	1.26e-07	1.26e-07	2.51e-07	2.51e-07	2.51e-07	2.51e-07	1e-14	5.03e-07	0.0715792	0.0715792	0.0392806	0.0392806	0.0392806	0.0392801	0.0315843	0.0315838	0.0315833	0.0315838	0.00791407	0.00791457
1.26e-07	1.26e-07	1.26e-07	1.26e-07	1e-14	0	1e-14	5.03e-07	2.51e-07	2.51e-07	5.03e-07	1e-14	0.0529089	0.0529089	0.0529089	0.0529094	0.0327399	0.0327394	0.0327397	0.0327397	0.0384939	0.0384939	0.0384942	0.0384942	2.51e-07	2.51e-07	2.51e-07	2.51e-07	1.26e-07	1.26e-07	1.26e-07	6.29e-07	2.51e-07	2.51e-07	2.51e-07	2.51e-07	1e-14	0	0.0715797	0.0715792	0.0392811	0.0392806	0.0392806	0.0392806	0.0315838	0.0315838	0.0315838	0.0315838	0.00791407	0.00791407
3.77e-07	3.77e-07	1.26e-07	1.26e-07	2.51e-07	2.51e-07	2.51e-07	2.51e-07	0.0742491	0.0742491	5.03e-07	1e-14	0.0529094	0.0529094	0.0529089	0.0529094	0.0327394	0.0327399	0.0327397	0.0327397	0.0384939	0.0384944	0.0384947	0.0384942	2.51e-07	2.51e-07	2.51e-07	2.51e-07	1.26e-07	1.26e-07	1.26e-07	1.26e-07	1e-14	0	1e-14	0	1e-14	0	1e-14	5.03e-07	0.0392808	0.0392808	0.0392808	0.0392808	0.0315838	0.0315838	0.0315838	0.0315838	0.00791407	0.00791457
3.77e-07	1.26e-07	1.26e-07	3.77e-07	2.51e-07	2.51e-07	2.51e-07	2.51e-07	0.0742486	0.0742491	0	1e-14	0.0529089	0.0529094	0.0529089	0.0529089	0.0327399	0.0327399	0.0327402	0.0327397	0.0384944	0.0384944	0.0384942	0.0384942	2.51e-07	2.51e-07	2.51e-07	2.51e-07	1.26e-07	3.77e-07	3.77e-07	1.26e-07	1e-14	5.03e-07	1e-14	5.03e-07	1e-14	5.03e-07	1e-14	0	0.0392803	0.0392808	0.0392808	0.0392803	0.0315838	0.0315833	0.0315833	0.0315838	0.00791407	0.00791407
1.26e-07	1.26e-07	3.77e-07	1.26e-07	1e-14	5.03e-07	2.51e-07	2.51e-07	0.0786628	0.0786625	1.26e-07	1.26e-07	1.26e-07	3.77e-07	1.26e-07	1.26e-07	3.77e-07	1.26e-07	1.26e-07	1.26e-07	5.03e-07	1e-14	2.51e-07	2.51e-07	0	1e-14	0	1e-14	1.26e-07	1.26e-07	3.77e-07	1.26e-07	1.26e-07	1.26e-07	1.26e-07	1.26e-07	0.036874	0.0368745	0.036874	0.036874	1.26e-07	3.77e-07	1.26e-07	1.26e-07	0.0443549	0.0443549	0.044206	0.132916	0.0518224	0.0518229
6.29e-07	1.26e-07	1.26e-07	1.26e-07	1e-14	0	2.51e-07	2.51e-07	0.0786628	0.078663	3.77e-07	1.26e-07	1.26e-07	1.26e-07	3.77e-07	1.26e-07	3.77e-07	3.77e-07	3.77e-07	1.26e-07	0	1e-14	2.51e-07	2.51e-07	5.03e-07	1e-14	5.03e-07	1e-14	3.77e-07	1.26e-07	1.26e-07	1.26e-07	3.77e-07	1.26e-07	3.77e-07	1.26e-07	0.036874	0.036874	0.036874	0.0368745	1.26e-07	1.26e-07	3.77e-07	1.26e-07	0.0443554	0.0443549	0.044206	0.132916	0.0518224	0.0518224
0.0708441	0.0708439	1.26e-07	1.26e-07	0	1e-14	0.083694	0.083694	1.26e-07	1.26e-07	1.26e-07	1.26e-07	1.26e-07	3.77e-07	1.26e-07	1.26e-07	1.26e-07	1.26e-07	1.26e-07	1.26e-07	0	1e-14	2.51e-07	2.51e-07	0	1e-14	0	1e-14	1.26e-07	1.26e-07	3.77e-07	3.77e-07	3.77e-07	1.26e-07	1.26e-07	1.26e-07	0.0368737	0.0368737	0.0368742	0.0368737	1.26e-07	1.26e-07	1.26e-07	1.26e-07	0.0443554	0.0443554	0.0443551	0.0443546	0.0518224	0.0518229
0.0708444	0.0708441	3.77e-07	1.26e-07	5.03e-07	1e-14	0.0836935	0.083694	1.26e-07	6.29e-07	3.77e-07	1.26e-07	3.77e-07	3.77e-07	1.26e-07	3.77e-07	3.77e-07	1.26e-07	1.26e-07	3.77e-07	5.03e-07	1e-14	2.51e-07	2.51e-07	5.03e-07	1e-14	5.03e-07	1e-14	3.77e-07	1.26e-07	1.26e-07	3.77e-07	1.26e-07	1.26e-07	6.29e-07	1.26e-07	0.0368737	0.0368742	0.0368742	0.0368742	3.77e-07	1.26e-07	1.26e-07	6.29e-07	0.0443554	0.0443549	0.0443551	0.0443551	0.0518224	0.0518224
0	1e-14	1e-14	5.03e-07	2.51e-07	2.51e-07	1e-14	0	0.0450634	0.0450634	0.0450639	0.0450634	1.26e-07	1.26e-07	1.26e-07	1.26e-07	3.77e-07	1.26e-07	3.77e-07	1.26e-07	2.51e-07	2.51e-07	0	1e-14	0.0349142	0.0349142	0.0349142	0.0349137	0	1e-14	0	1e-14	1.26e-07	3.77e-07	1.26e-07	1.26e-07	1e-14	5.03e-07	2.51e-07	2.51e-07	1.26e-07	3.77e-07	1.26e-07	1.26e-07	6.29e-07	1.26e-07	1.26e-07	1.26e-07	1.26e-07	1.26e-07
5.03e-07	1e-14	1e-14	0	2.51e-07	2.51e-07	1e-14	5.03e-07	0.0450634	0.0450639	0.0450634	0.0450634	3.77e-07	1.26e-07	1.26e-07	3.77e-07	1.26e-07	1.26e-07	3.77e-07	3.77e-07	2.51e-07	2.51e-07	5.03e-07	1e-14	0.0349142	0.0349137	0.0349137	0.0349137	5.03e-07	1e-14	5.03e-07	1e-14	1.26e-07	1.26e-07	3.77e-07	1.26e-07	1e-14	0	2.51e-07	2.51e-07	1.26e-07	1.26e-07	3.77e-07	1.26e-07	1.26e-07	1.26e-07	1.26e-07	3.77e-07	3.77e-07	1.26e-07
1e-14	5.03e-07	2.51e-07	2.51e-07	2.51e-07	2.51e-07	1e-14	5.03e-07	0.0450631	0.0450636	0.0450631	0.0450636	1.26e-07	6.29e-07	1.26e-07	1.26e-07	1.26e-07	3.77e-07	1.26e-07	3.77e-07	2.51e-07	2.51e-07	1e-14	5.03e-07	0.0349142	0.0349142	0.034914	0.034914	2.51e-07	2.51e-07	1e-14	0	6.29e-07	1.26e-07	1.26e-07	1.26e-07	2.51e-07	2.51e-07	1e-14	5.03e-07	1.26e-07	1.26e-07	3.77e-07	1.26e-07	1.26e-07	1.26e-07	1.26e-07	1.26e-07	3.77e-07	1.26e-07
1e-14	0	2.51e-07	2.51e-07	2.51e-07	2.51e-07	1e-14	0	0.0450631	0.0450631	0.0450636	0.0450636	1.26e-07	1.26e-07	1.26e-07	3.77e-07	1.26e-07	1.26e-07	1.26e-07	1.26e-07	2.51e-07	2.51e-07	1e-14	0	0.0349142	0.0349137	0.034914	0.0349145	2.51e-07	2.51e-07	1e-14	5.03e-07	1.26e-07	1.26e-07	1.26e-07	3.77e-07	2.51e-07	2.51e-07	1e-14	0	1.26e-07	6.29e-07	1.26e-07	1.26e-07	3.77e-07	1.26e-07	1.26e-07	3.77e-07	1.26e-07	1.26e-07
1.26e-07	3.77e-07	6.29e-07	1.26e-07	2.51e-07	2.51e-07	5.03e-07	1e-14	1.26e-07	1.26e-07	1.26e-07	1.26e-07	1.26e-07	3.77e-07	0.0748728	0.074873	2.51e-07	2.51e-07	0	1e-14	2.51e-07	2.51e-07	0	1e-14	1.26e-07	1.26e-07	3.77e-07	1.26e-07	2.51e-07	2.51e-07	1e-14	0	2.51e-07	2.51e-07	1e-14	0	0	1e-14	2.51e-07	2.51e-07	1e-14	0	2.51e-07	2.51e-07	0.0917356	0.0917361	2.51e-07	2.51e-07	1.26e-07	1.26e-07
1.26e-07	1.26e-07	1.26e-07	1.26e-07	2.51e-07	2.51e-07	0	1e-14	1.26e-07	6.29e-07	3.77e-07	1.26e-07	1.26e-07	1.26e-07	0.0748728	0.0748725	2.51e-07	2.51e-07	5.03e-07	1e-14	2.51e-07	2.51e-07	5.03e-07	1e-14	6.29e-07	1.26e-07	1.26e-07	1.26e-07	2.51e-07	2.51e-07	1e-14	5.03e-07	2.51e-07	2.51e-07	1e-14	5.03e-07	5.03e-07	1e-14	2.51e-07	2.51e-07	1e-14	5.03e-07	2.51e-07	2.51e-07	0.0917356	0.0917356	2.51e-07	2.51e-07	1.26e-07	6.29e-07
1.26e-07	1.26e-07	1.26e-07	3.77e-07	2.51e-07	2.51e-07	2.51e-07	2.51e-07	1.26e-07	1.26e-07	1.26e-07	1.26e-07	1.26e-07	1.26e-07	6.29e-07	1.26e-07	2.51e-07	2.51e-07	0	1e-14	2.51e-07	2.51e-07	2.51e-07	2.51e-07	1.26e-07	1.26e-07	1.26e-07	3.77e-07	2.51e-07	2.51e-07	5.03e-07	1e-14	1e-14	0	0	1e-14	0	1e-14	2.51e-07	2.51e-07	5.03e-07	1e-14	2.51e-07	2.51e-07	5.03e-07	1e-14	1e-14	5.03e-07	3.77e-07	1.26e-07
1.26e-07	3.77e-07	1.26e-07	1.26e-07	2.51e-07	2.51e-07	2.51e-07	2.51e-07	1.26e-07	3.77e-07	3.77e-07	1.26e-07	3.77e-07	1.26e-07	1.26e-07	1.26e-07	2.51e-07	2.51e-07	5.03e-07	1e-14	2.51e-07	2.51e-07	2.51e-07	2.51e-07	3.77e-07	1.26e-07	1.26e-07	1.26e-07	2.51e-07	2.51e-07	0	1e-14	1e-14	5.03e-07	5.03e-07	1e-14	5.03e-07	1e-14	2.51e-07	2.51e-07	0	1e-14	2.51e-07	2.51e-07	0	1e-14	1e-14	0	1.26e-07	1.26e-07
3.77e-07	1.26e-07	3.77e-07	1.26e-07	0.0432807	0.0432802	0.0432807	0.0432802	6.29e-07	1.26e-07	1.26e-07	1.26e-07	1e-14	5.03e-07	2.51e-07	2.51e-07	5.03e-07	1e-14	0	1e-14	1.26e-07	3.77e-07	1.26e-07	6.29e-07	1e-14	5.03e-07	0.0647396	0.0647391	0	1e-14	5.03e-07	1e-14	1.26e-07	1.26e-07	1.26e-07	1.26e-07	1e-14	0	1e-14	0	1.26e-07	1.26e-07	3.77e-07	1.26e-07	1.26e-07	1.26e-07	1.26e-07	1.26e-07	3.77e-07	3.77e-07
1.26e-07	1.26e-07	1.26e-07	1.26e-07	0.0432802	0.0432802	0.0432802	0.0432802	1.26e-07	1.26e-07	3.77e-07	1.26e-07	1e-14	0	2.51e-07	2.51e-07	0	1e-14	5.03e-07	1e-14	1.26e-07	1.26e-07	1.26e-07	1.26e-07	1e-14	0	0.0647391	0.0647391	5.03e-07	1e-14	0	1e-14	1.26e-07	3.77e-07	6.29e-07	1.26e-07	1e-14	5.03e-07	1e-14	5.03e-07	3.77e-07	1.26e-07	1.26e-07	1.26e-07	3.77e-07	1.26e-07	1.26e-07	3.77e-07	1.26e-07	3.77e-07
1.26e-07	1.26e-07	3.77e-07	1.26e-07	0.0432802	0.0432802	0.131957	0.0453964	1.26e-07	3.77e-07	1.26e-07	1.26e-07	1e-14	5.03e-07	1e-14	5.03e-07	1e-14	5.03e-07	5.03e-07	1e-14	0.107912	0.107912	1.26e-07	3.77e-07	1e-14	0	2.51e-07	2.51e-07	2.51e-07	2.51e-07	2.51e-07	2.51e-07	1.26e-07	3.77e-07	1.26e-07	3.77e-07	0.0796077	0.0796082	0	1e-14	1.26e-07	1.26e-07	3.77e-07	1.26e-07	1.26e-07	1.26e-07	3.77e-07	3.77e-07	1.26e-07	1.26e-07
1.26e-07	6.29e-07	1.26e-07	1.26e-07	0.0432797	0.0432802	0.131957	0.0453959	1.26e-07	1.26e-07	3.77e-07	1.26e-07	1e-14	0	1e-14	0	1e-14	0	0	1e-14	0.107912	0.107912	1.26e-07	1.26e-07	1e-14	5.03e-07	2.51e-07	2.51e-07	2.51e-07	2.51e-07	2.51e-07	2.51e-07	1.26e-07	1.26e-07	1.26e-07	1.26e-07	0.0796082	0.0796082	5.03e-07	1e-14	1.26e-07	6.29e-07	1.26e-07	1.26e-07	1.26e-07	3.77e-07	1.26e-07	3.77e-07	3.77e-07	1.26e-07
1.26e-07	1.26e-07	3.77e-07	1.26e-07	6.29e-07	1.26e-07	3.77e-07	1.26e-07	5.03e-07	1e-14	5.03e-07	1e-14	3.77e-07	1.26e-07	3.77e-07	1.26e-07	3.77e-07	1.26e-07	0.0761026	0.0761018	0.0355485	0.0355485	0.035549	0.035549	2.51e-07	2.51e-07	0	1e-14	1.26e-07	1.26e-07	1.26e-07	1.26e-07	0.0324373	0.0324373	0.0324373	0.0324378	0.035953	0.035953	0.0359535	0.035953	1.26e-07	1.26e-07	1.26e-07	1.26e-07	2.51e-07	2.51e-07	1e-14	5.03e-07	1.26e-07	1.26e-07
3.77e-07	1.26e-07	1.26e-07	1.26e-07	1.26e-07	1.26e-07	1.26e-07	1.26e-07	0	1e-14	0	1e-14	3.77e-07	3.77e-07	1.26e-07	1.26e-07	1.26e-07	1.26e-07	0.0761021	0.0761018	0.0355485	0.035549	0.035549	0.0355485	2.51e-07	2.51e-07	5.03e-07	1e-14	1.26e-07	6.29e-07	1.26e-07	3.77e-07	0.0324373	0.0324378	0.0324373	0.0324373	0.0359535	0.035953	0.035953	0.035953	1.26e-07	3.77e-07	3.77e-07	1.26e-07	2.51e-07	2.51e-07	1e-14	0	1.26e-07	6.29e-07
1.26e-07	1.26e-07	1.26e-07	6.29e-07	3.77e-07	1.26e-07	1.26e-07	1.26e-07	2.51e-07	2.51e-07	2.51e-07	2.51e-07	1.26e-07	1.26e-07	1.26e-07	3.77e-07	1.26e-07	3.77e-07	3.77e-07	1.26e-07	0.0355488	0.0355493	0.0355488	0.0355488	1e-14	5.03e-07	2.51e-07	2.51e-07	3.77e-07	1.26e-07	3.77e-07	1.26e-07	0.0324376	0.0324371	0.0324378	0.0324373	0.035953	0.0359535	0.035953	0.035953	1.26e-07	1.26e-07	3.77e-07	3.77e-07	2.51e-07	2.51e-07	1e-14	5.03e-07	1.26e-07	1.26e-07
1.26e-07	3.77e-07	1.26e-07	1.26e-07	1.26e-07	1.26e-07	1.26e-07	3.77e-07	2.51e-07	2.51e-07	2.51e-07	2.51e-07	3.77e-07	1.26e-07	1.26e-07	1.26e-07	1.26e-07	1.26e-07	1.26e-07	1.26e-07	0.0355488	0.0355488	0.0355488	0.0355493	1e-14	0	2.51e-07	2.51e-07	1.26e-07	1.26e-07	1.26e-07	1.26e-07	0.0324371	0.0324371	0.0324373	0.0324373	0.0359535	0.0359535	0.035953	0.0359535	3.77e-07	1.26e-07	1.26e-07	3.77e-07	2.51e-07	2.51e-07	1e-14	0	3.77e-07	1.26e-07
1.26e-07	3.77e-07	1.26e-07	1.26e-07	2.51e-07	2.51e-07	1e-14	0	0.043024	0.043024	0.043024	0.043024	2.51e-07	2.51e-07	1e-14	0	0.0365508	0.0365513	0.0365508	0.0365508	2.51e-07	2.51e-07	0	1e-14	1e-14	0	2.51e-07	2.51e-07	1.26e-07	1.26e-07	1.26e-07	1.26e-07	1.26e-07	1.26e-07	1.26e-07	3.77e-07	1e-14	0	0	1e-14	2.51e-07	2.51e-07	0.0838926	0.0838926	0	1e-14	2.51e-07	2.51e-07	0.036764	0.036764
1.26e-07	1.26e-07	3.77e-07	1.26e-07	2.51e-07	2.51e-07	1e-14	5.03e-07	0.043024	0.0430245	0.043024	0.0430235	2.51e-07	2.51e-07	1e-14	5.03e-07	0.0365508	0.0365508	0.0365513	0.0365508	2.51e-07	2.51e-07	5.03e-07	1e-14	1e-14	5.03e-07	2.51e-07	2.51e-07	1.26e-07	3.77e-07	3.77e-07	1.26e-07	1.26e-07	6.29e-07	1.26e-07	1.26e-07	1e-14	5.03e-07	5.03e-07	1e-14	2.51e-07	2.51e-07	0.0838931	0.0838926	5.03e-07	1e-14	2.51e-07	2.51e-07	0.036764	0.0367635
3.77e-07	1.26e-07	1.26e-07	1.26e-07	2.51e-07	2.51e-07	1e-14	5.03e-07	0.043024	0.0430235	0.0430237	0.0430242	2.51e-07	2.51e-07	5.03e-07	1e-14	0.036551	0.036551	0.036551	0.0365505	2.51e-07	2.51e-07	2.51e-07	2.51e-07	5.03e-07	1e-14	1e-14	5.03e-07	1.26e-07	3.77e-07	1.26e-07	1.26e-07	1.26e-07	3.77e-07	1.26e-07	3.77e-07	1e-14	5.03e-07	2.51e-07	2.51e-07	2.51e-07	2.51e-07	2.51e-07	2.51e-07	2.51e-07	2.51e-07	2.51e-07	2.51e-07	0.0367635	0.036764
1.26e-07	1.26e-07	1.26e-07	6.29e-07	2.51e-07	2.51e-07	1e-14	0	0.043024	0.043024	0.0430237	0.0430237	2.51e-07	2.51e-07	0	1e-14	0.0365515	0.036551	0.036551	0.036551	2.51e-07	2.51e-07	2.51e-07	2.51e-07	0	1e-14	1e-14	0	1.26e-07	1.26e-07	1.26e-07	6.29e-07	1.26e-07	1.26e-07	1.26e-07	1.26e-07	1e-14	0	2.51e-07	2.51e-07	2.51e-07	2.51e-07	2.51e-07	2.51e-07	2.51e-07	2.51e-07	2.51e-07	2.51e-07	0.0367635	0.0367635
2.51e-07	2.51e-07	5.03e-07	1e-14	0.0344546	0.0344541	0.0344544	0.0344544	1.26e-07	1.26e-07	1.26e-07	3.77e-07	3.77e-07	1.26e-07	3.77e-07	3.77e-07	1.26e-07	3.77e-07	1.26e-07	3.77e-07	1.26e-07	3.77e-07	1.26e-07	1.26e-07	3.77e-07	1.26e-07	1.26e-07	1.26e-07	3.77e-07	1.26e-07	1.26e-07	1.26e-07	3.77e-07	1.26e-07	1.26e-07	1.26e-07	0	1e-14	1e-14	5.03e-07	2.51e-07	2.51e-07	1e-14	0	1.26e-07	1.26e-07	1.26e-07	1.26e-07	6.29e-07	1.26e-07
2.51e-07	2.51e-07	0	1e-14	0.0344546	0.0344546	0.0344539	0.0344544	1.26e-07	3.77e-07	1.26e-07	1.26e-07	1.26e-07	1.26e-07	1.26e-07	3.77e-07	1.26e-07	1.26e-07	1.26e-07	1.26e-07	1.26e-07	1.26e-07	1.26e-07	3.77e-07	1.26e-07	1.26e-07	6.29e-07	1.26e-07	1.26e-07	1.26e-07	1.26e-07	6.29e-07	1.26e-07	1.26e-07	3.77e-07	1.26e-07	5.03e-07	1e-14	1e-14	0	2.51e-07	2.51e-07	1e-14	5.03e-07	1.26e-07	3.77e-07	1.26e-07	3.77e-07	1.26e-07	1.26e-07
1e-14	5.03e-07	1e-14	5.03e-07	0.0344541	0.0344546	0.0344549	0.0344544	3.77e-07	1.26e-07	1.26e-07	3.77e-07	1.26e-07	3.77e-07	1.26e-07	3.77e-07	1.26e-07	3.77e-07	3.77e-07	3.77e-07	1.26e-07	3.77e-07	1.26e-07	1.26e-07	1.26e-07	3.77e-07	3.77e-07	1.26e-07	1.26e-07	3.77e-07	1.26e-07	1.26e-07	3.77e-07	3.77e-07	1.26e-07	1.26e-07	2.51e-07	2.51e-07	2.51e-07	2.51e-07	0	1e-14	0.0857946	0.0857951	1.26e-07	1.26e-07	3.77e-07	1.26e-07	1.26e-07	1.26e-07
1e-14	0	1e-14	0	0.0344546	0.0344546	0.0344544	0.0344544	1.26e-07	1.26e-07	3.77e-07	3.77e-07	1.26e-07	1.26e-07	1.26e-07	1.26e-07	1.26e-07	1.26e-07	3.77e-07	1.26e-07	1.26e-07	1.26e-07	1.26e-07	6.29e-07	1.26e-07	1.26e-07	1.26e-07	1.26e-07	1.26e-07	1.26e-07	1.26e-07	3.77e-07	3.77e-07	1.26e-07	3.77e-07	1.26e-07	2.51e-07	2.51e-07	2.51e-07	2.51e-07	5.03e-07	1e-14	0.0857951	0.0857951	1.26e-07	3.77e-07	3.77e-07	3.77e-07	3.77e-07	1.26e-07
0.0345465	0.034547	0.034547	0.0345465	0.0375639	0.0375634	0.0375634	0.0375639	0.0656407	0.0656407	1.26e-07	3.77e-07	0.0367713	0.0367713	0.0367716	0.0367716	1.26e-07	3.77e-07	1.26e-07	3.77e-07	1e-14	5.03e-07	2.51e-07	2.51e-07	1e-14	5.03e-07	1e-14	0	1.26e-07	1.26e-07	1.26e-07	3.77e-07	1e-14	5.03e-07	2.51e-07	2.51e-07	0	1e-14	0	1e-14	0.0386931	0.0386926	0.0386928	0.0386928	1.26e-07	3.77e-07	1.26e-07	1.26e-07	6.29e-07	1.26e-07
0.0345465	0.0345465	0.0345465	0.0345465	0.0375639	0.0375639	0.0375634	0.0375634	0.065641	0.0656405	3.77e-07	3.77e-07	0.0367718	0.0367713	0.0367721	0.0367716	1.26e-07	1.26e-07	3.77e-07	3.77e-07	1e-14	0	2.51e-07	2.51e-07	1e-14	0	1e-14	5.03e-07	1.26e-07	3.77e-07	3.77e-07	3.77e-07	1e-14	0	2.51e-07	2.51e-07	5.03e-07	1e-14	5.03e-07	1e-14	0.0386926	0.0386926	0.0386928	0.0386933	1.26e-07	1.26e-07	1.26e-07	3.77e-07	1.26e-07	1.26e-07
0.0345468	0.0345463	0.0345468	0.0345468	0.0375636	0.0375641	0.0375634	0.0375639	1.26e-07	1.26e-07	1.26e-07	1.26e-07	0.0367716	0.0367716	0.104844	0.104844	3.77e-07	1.26e-07	1.26e-07	1.26e-07	2.51e-07	2.51e-07	2.51e-07	2.51e-07	1e-14	5.03e-07	1e-14	5.03e-07	1.26e-07	3.77e-07	1.26e-07	1.26e-07	2.51e-07	2.51e-07	2.51e-07	2.51e-07	1e-14	5.03e-07	1e-14	5.03e-07	0.0386931	0.0386931	0.0386933	0.0386928	1.26e-07	1.26e-07	3.77e-07	3.77e-07	1.26e-07	1.26e-07
0.0345463	0.0345463	0.0345468	0.0345463	0.0375636	0.0375636	0.0375639	0.0375639	1.26e-07	3.77e-07	3.77e-07	1.26e-07	0.0367716	0.0367711	0.0313012	0.0313012	1.26e-07	1.26e-07	1.26e-07	3.77e-07	2.51e-07	2.51e-07	2.51e-07	2.51e-07	1e-14	0	1e-14	0	1.26e-07	1.26e-07	3.77e-07	1.26e-07	2.51e-07	2.51e-07	2.51e-07	2.51e-07	1e-14	0	1e-14	0	0.0386931	0.0386926	0.0386928	0.0386928	3.77e-07	1.26e-07	1.26e-07	3.77e-07	1.26e-07	3.77e-07
0.0333709	0.0333704	0.0333704	0.0333709	1.26e-07	1.26e-07	1.26e-07	3.77e-07	5.03e-07	1e-14	0	1e-14	1.26e-07	1.26e-07	0.0783778	0.0783781	1.26e-07	1.26e-07	1.26e-07	1.26e-07	3.77e-07	3.77e-07	1.26e-07	3.77e-07	2.51e-07	2.51e-07	1e-14	0	1.26e-07	1.26e-07	1.26e-07	1.26e-07	3.77e-07	1.26e-07	1.26e-07	1.26e-07	2.51e-07	2.51e-07	2.51e-07	2.51e-07	3.77e-07	1.26e-07	1.26e-07	1.26e-07	1.26e-07	1.26e-07	1.26e-07	1.26e-07	1.26e-07	3.77e-07
0.0333704	0.0333704	0.0333704	0.0333704	1.26e-07	3.77e-07	3.77e-07	3.77e-07	0	1e-14	5.03e-07	1e-14	1.26e-07	3.77e-07	0.0783786	0.0783778	3.77e-07	1.26e-07	3.77e-07	1.26e-07	3.77e-07	1.26e-07	1.26e-07	1.26e-07	2.51e-07	2.51e-07	1e-14	5.03e-07	6.29e-07	1.26e-07	3.77e-07	1.26e-07	1.26e-07	1.26e-07	1.26e-07	3.77e-07	2.51e-07	2.51e-07	2.51e-07	2.51e-07	1.26e-07	1.26e-07	3.77e-07	1.26e-07	1.26e-07	3.77e-07	6.29e-07	1.26e-07	1.26e-07	1.26e-07
0.0333709	0.0333704	0.0333701	0.0333701	1.26e-07	3.77e-07	3.77e-07	1.26e-07	5.03e-07	1e-14	2.51e-07	2.51e-07	1.26e-07	1.26e-07	1.26e-07	1.26e-07	3.77e-07	1.26e-07	3.77e-07	3.77e-07	1.26e-07	1.26e-07	0.0724158	0.0724155	0	1e-14	5.03e-07	1e-14	3.77e-07	1.26e-07	1.26e-07	3.77e-07	3.77e-07	3.77e-07	3.77e-07	1.26e-07	5.03e-07	1e-14	1e-14	0	3.77e-07	1.26e-07	1.26e-07	3.77e-07	1.26e-07	3.77e-07	1.26e-07	1.26e-07	1.26e-07	1.26e-07
0.0333704	0.0333704	0.0333706	0.0333701	1.26e-07	1.26e-07	1.26e-07	1.26e-07	0	1e-14	2.51e-07	2.51e-07	1.26e-07	3.77e-07	3.77e-07	1.26e-07	1.26e-07	1.26e-07	1.26e-07	3.77e-07	1.26e-07	3.77e-07	0.0724155	0.0724152	5.03e-07	1e-14	0	1e-14	1.26e-07	1.26e-07	1.26e-07	1.26e-07	3.77e-07	1.26e-07	1.26e-07	1.26e-07	0	1e-14	1e-14	5.03e-07	1.26e-07	1.26e-07	3.77e-07	3.77e-07	1.26e-07	1.26e-07	3.77e-07	1.26e-07	1.26e-07	3.77e-07
1e-14	0	1e-14	5.03e-07	0.0375144	0.0375144	0.0375144	0.0375144	3.77e-07	1.26e-07	1.26e-07	1.26e-07	1e-14	5.03e-07	2.51e-07	2.51e-07	1.26e-07	1.26e-07	1.26e-07	3.77e-07	5.03e-07	1e-14	2.51e-07	2.51e-07	1.26e-07	1.26e-07	3.77e-07	1.26e-07	2.51e-07	2.51e-07	1e-14	5.03e-07	1.26e-07	1.26e-07	1.26e-07	1.26e-07	2.51e-07	2.51e-07	0.0730559	0.0730559	1.26e-07	1.26e-07	6.29e-07	1.26e-07	0	1e-14	2.51e-07	2.51e-07	2.51e-07	2.51e-07
1e-14	5.03e-07	1e-14	0	0.0375149	0.0375144	0.0375144	0.0375139	1.26e-07	1.26e-07	6.29e-07	1.26e-07	1e-14	0	2.51e-07	2.51e-07	3.77e-07	1.26e-07	3.77e-07	3.77e-07	0	1e-14	2.51e-07	2.51e-07	3.77e-07	1.26e-07	3.77e-07	3.77e-07	2.51e-07	2.51e-07	1e-14	0	3.77e-07	1.26e-07	3.77e-07	1.26e-07	2.51e-07	2.51e-07	0.0730564	0.0730559	3.77e-07	1.26e-07	1.26e-07	1.26e-07	5.03e-07	1e-14	2.51e-07	2.51e-07	2.51e-07	2.51e-07
0	1e-14	5.03e-07	1e-14	0.0375147	0.0375142	0.0375147	0.0375142	1.26e-07	1.26e-07	1.26e-07	3.77e-07	1e-14	0	2.51e-07	2.51e-07	1.26e-07	1.26e-07	1.26e-07	1.26e-07	2.51e-07	2.51e-07	1e-14	5.03e-07	3.77e-07	1.26e-07	1.26e-07	3.77e-07	1e-14	0	2.51e-07	2.51e-07	1.26e-07	3.77e-07	3.77e-07	3.77e-07	2.51e-07	2.51e-07	2.51e-07	2.51e-07	1.26e-07	1.26e-07	1.26e-07	3.77e-07	2.51e-07	2.51e-07	2.51e-07	2.51e-07	2.51e-07	2.51e-07
5.03e-07	1e-14	0	1e-14	0.0375147	0.0375147	0.0375147	0.0375147	1.26e-07	3.77e-07	1.26e-07	1.26e-07	1e-14	5.03e-07	2.51e-07	2.51e-07	3.77e-07	1.26e-07	3.77e-07	1.26e-07	2.51e-07	2.51e-07	1e-14	0	1.26e-07	1.26e-07	1.26e-07	1.26e-07	1e-14	5.03e-07	2.51e-07	2.51e-07	1.26e-07	1.26e-07	3.77e-07	1.26e-07	2.51e-07	2.51e-07	2.51e-07	2.51e-07	1.26e-07	3.77e-07	1.26e-07	1.26e-07	2.51e-07	2.51e-07	2.51e-07	2.51e-07	2.51e-07	2.51e-07
0.0443887	0.0443892	0.044389	0.0443895	2.51e-07	2.51e-07	1e-14	5.03e-07	3.77e-07	1.26e-07	1.26e-07	3.77e-07	1.26e-07	1.26e-07	3.77e-07	1.26e-07	1.26e-07	1.26e-07	3.77e-07	1.26e-07	2.51e-07	2.51e-07	2.51e-07	2.51e-07	1.26e-07	6.29e-07	1.26e-07	1.26e-07	0.036365	0.036365	0.0363653	0.0363653	0.0359829	0.0359834	0.0359829	0.0359829	1e-14	0	0.0745269	0.0745269	1.26e-07	1.26e-07	1.26e-07	1.26e-07	1.26e-07	3.77e-07	1.26e-07	6.29e-07	1.26e-07	3.77e-07
0.0443892	0.0443892	0.0443895	0.0443895	2.51e-07	2.51e-07	1e-14	0	1.26e-07	1.26e-07	3.77e-07	3.77e-07	1.26e-07	3.77e-07	1.26e-07	1.26e-07	1.26e-07	3.77e-07	3.77e-07	3.77e-07	2.51e-07	2.51e-07	2.51e-07	2.51e-07	1.26e-07	1.26e-07	3.77e-07	1.26e-07	0.036365	0.0363645	0.0363648	0.0363653	0.0359834	0.0359834	0.0359834	0.0359829	1e-14	5.03e-07	0.0745274	0.0745269	6.29e-07	1.26e-07	3.77e-07	1.26e-07	1.26e-07	1.26e-07	1.26e-07	1.26e-07	1.26e-07	1.26e-07
0.044389	0.044389	0.044389	0.044389	2.51e-07	2.51e-07	1e-14	0	3.77e-07	1.26e-07	1.26e-07	3.77e-07	6.29e-07	1.26e-07	1.26e-07	1.26e-07	1.26e-07	1.26e-07	1.26e-07	3.77e-07	1e-14	0	0	1e-14	1.26e-07	1.26e-07	3.77e-07	1.26e-07	0.036365	0.0363656	0.036365	0.0363651	0.0359834	0.0359829	0.0359829	0.0359834	2.51e-07	2.51e-07	0	1e-14	1.26e-07	3.77e-07	1.26e-07	1.26e-07	1.26e-07	1.26e-07	1.26e-07	3.77e-07	1.26e-07	3.77e-07
0.044389	0.0443895	0.044389	0.0443895	2.51e-07	2.51e-07	1e-14	5.03e-07	1.26e-07	1.26e-07	1.26e-07	1.26e-07	1.26e-07	1.26e-07	3.77e-07	1.26e-07	1.26e-07	3.77e-07	1.26e-07	1.26e-07	1e-14	5.03e-07	5.03e-07	1e-14	1.26e-07	3.77e-07	1.26e-07	1.26e-07	0.036365	0.0363651	0.036365	0.0363656	0.0359829	0.0359829	0.0359829	0.0359829	2.51e-07	2.51e-07	5.03e-07	1e-14	1.26e-07	1.26e-07	1.26e-07	3.77e-07	3.77e-07	1.26e-07	1.26e-07	1.26e-07	3.77e-07	3.77e-07
1.26e-07	1.26e-07	1.26e-07	1.26e-07	0.0698886	0.0698889	1.26e-07	1.26e-07	1.26e-07	6.29e-07	0.0851115	0.0851117	2.51e-07	2.51e-07	1e-14	5.03e-07	2.51e-07	2.51e-07	0	1e-14	3.77e-07	1.26e-07	1.26e-07	1.26e-07	1e-14	0	2.51e-07	2.51e-07	1.26e-07	1.26e-07	3.77e-07	1.26e-07	5.03e-07	1e-14	5.03e-07	1e-14	0.0415162	0.0415162	0.0415162	0.0415162	1e-14	0	1e-14	5.03e-07	1.26e-07	1.26e-07	3.77e-07	1.26e-07	5.03e-07	1e-14
6.29e-07	1.26e-07	3.77e-07	1.26e-07	0.0698891	0.0698889	3.77e-07	1.26e-07	1.26e-07	1.26e-07	0.0851115	0.0851112	2.51e-07	2.51e-07	1e-14	0	2.51e-07	2.51e-07	5.03e-07	1e-14	1.26e-07	1.26e-07	3.77e-07	1.26e-07	1e-14	5.03e-07	2.51e-07	2.51e-07	1.26e-07	6.29e-07	1.26e-07	1.26e-07	0	1e-14	0	1e-14	0.0415167	0.0415162	0.0415162	0.0415167	1e-14	5.03e-07	1e-14	0	3.77e-07	1.26e-07	1.26e-07	1.26e-07	0	1e-14
1.26e-07	3.77e-07	1.26e-07	1.26e-07	1.26e-07	1.26e-07	1.26e-07	6.29e-07	1.26e-07	1.26e-07	1.26e-07	1.26e-07	2.51e-07	2.51e-07	0	1e-14	2.51e-07	2.51e-07	2.51e-07	2.51e-07	1.26e-07	1.26e-07	1.26e-07	1.26e-07	2.51e-07	2.51e-07	5.03e-07	1e-14	1.26e-07	3.77e-07	1.26e-07	1.26e-07	2.51e-07	2.51e-07	2.51e-07	2.51e-07	0.0415164	0.0415164	0.0415159	0.0415164	5.03e-07	1e-14	1e-14	0	1.26e-07	1.26e-07	6.29e-07	1.26e-07	2.51e-07	2.51e-07
1.26e-07	1.26e-07	1.26e-07	3.77e-07	1.26e-07	3.77e-07	1.26e-07	1.26e-07	3.77e-07	1.26e-07	1.26e-07	3.77e-07	2.51e-07	2.51e-07	5.03e-07	1e-14	2.51e-07	2.51e-07	2.51e-07	2.51e-07	1.26e-07	3.77e-07	6.29e-07	1.26e-07	2.51e-07	2.51e-07	0	1e-14	1.26e-07	1.26e-07	3.77e-07	1.26e-07	2.51e-07	2.51e-07	2.51e-07	2.51e-07	0.0415164	0.0415159	0.0415159	0.0415159	0	1e-14	1e-14	5.03e-07	3.77e-07	1.26e-07	1.26e-07	1.26e-07	2.51e-07	2.51e-07
1.26e-07	1.26e-07	1.26e-07	3.77e-07	0.0705324	0.0705324	2.51e-07	2.51e-07	1e-14	0	1e-14	0	3.77e-07	3.77e-07	1.26e-07	1.26e-07	0.0418027	0.0418033	0.041803	0.041803	1.26e-07	3.77e-07	3.77e-07	3.77e-07	1.26e-07	3.77e-07	3.77e-07	3.77e-07	3.77e-07	1.26e-07	1.26e-07	1.26e-07	1.26e-07	1.26e-07	1.26e-07	1.26e-07	2.51e-07	2.51e-07	1e-14	0	1.26e-07	1.26e-07	3.77e-07	1.26e-07	1.26e-07	1.26e-07	3.77e-07	1.26e-07	0.0380545	0.0380545
1.26e-07	3.77e-07	3.77e-07	3.77e-07	0.0705329	0.0705324	2.51e-07	2.51e-07	1e-14	5.03e-07	1e-14	5.03e-07	3.77e-07	1.26e-07	1.26e-07	3.77e-07	0.0418033	0.0418033	0.041803	0.0418035	1.26e-07	1.26e-07	3.77e-07	1.26e-07	1.26e-07	1.26e-07	3.77e-07	1.26e-07	1.26e-07	1.26e-07	1.26e-07	6.29e-07	3.77e-07	1.26e-07	1.26e-07	3.77e-07	2.51e-07	2.51e-07	1e-14	5.03e-07	3.77e-07	1.26e-07	1.26e-07	1.26e-07	1.26e-07	6.29e-07	1.26e-07	1.26e-07	0.0380545	0.038054
3.77e-07	1.26e-07	1.26e-07	1.26e-07	1e-14	0	5.03e-07	1e-14	2.51e-07	2.51e-07	5.03e-07	1e-14	1.26e-07	3.77e-07	3.77e-07	1.26e-07	0.041803	0.0418025	0.041803	0.041803	1.26e-07	1.26e-07	3.77e-07	1.26e-07	1.26e-07	3.77e-07	1.26e-07	1.26e-07	3.77e-07	1.26e-07	1.26e-07	3.77e-07	3.77e-07	1.26e-07	3.77e-07	3.77e-07	2.51e-07	2.51e-07	1e-14	5.03e-07	1.26e-07	1.26e-07	1.26e-07	1.26e-07	1.26e-07	1.26e-07	1.26e-07	1.26e-07	0.0380543	0.0380543
1.26e-07	1.26e-07	3.77e-07	1.26e-07	1e-14	5.03e-07	0	1e-14	2.51e-07	2.51e-07	0	1e-14	1.26e-07	1.26e-07	1.26e-07	1.26e-07	0.041803	0.041803	0.041803	0.0418035	3.77e-07	1.26e-07	1.26e-07	1.26e-07	1.26e-07	1.26e-07	3.77e-07	1.26e-07	1.26e-07	1.26e-07	1.26e-07	1.26e-07	1.26e-07	1.26e-07	3.77e-07	1.26e-07	2.51e-07	2.51e-07	1e-14	0	6.29e-07	1.26e-07	1.26e-07	3.77e-07	1.26e-07	3.77e-07	1.26e-07	3.77e-07	0.0380543	0.0380548
5.03e-07	1e-14	5.03e-07	1e-14	1.26e-07	3.77e-07	0.0940246	0.0940253	3.77e-07	1.26e-07	1.26e-07	1.26e-07	2.51e-07	2.51e-07	2.51e-07	2.51e-07	1.26e-07	1.26e-07	1.26e-07	1.26e-07	0.0652236	0.0652236	1.26e-07	3.77e-07	1.26e-07	1.26e-07	3.77e-07	1.26e-07	1e-14	0	2.51e-07	2.51e-07	1.26e-07	1.26e-07	3.77e-07	3.77e-07	1.26e-07	3.77e-07	3.77e-07	1.26e-07	1e-14	5.03e-07	1e-14	5.03e-07	0.0333407	0.0333402	0.0333407	0.0333407	3.77e-07	1.26e-07
0	1e-14	0	1e-14	1.26e-07	1.26e-07	0.0940251	0.0940253	3.77e-07	3.77e-07	1.26e-07	3.77e-07	2.51e-07	2.51e-07	2.51e-07	2.51e-07	3.77e-07	1.26e-07	1.26e-07	6.29e-07	0.0652233	0.0652228	1.26e-07	1.26e-07	3.77e-07	1.26e-07	1.26e-07	1.26e-07	1e-14	5.03e-07	2.51e-07	2.51e-07	3.77e-07	1.26e-07	3.77e-07	1.26e-07	1.26e-07	1.26e-07	1.26e-07	1.26e-07	1e-14	0	1e-14	0	0.0333407	0.0333407	0.0333407	0.0333402	1.26e-07	1.26e-07
2.51e-07	2.51e-07	2.51e-07	2.51e-07	1.26e-07	1.26e-07	1.26e-07	1.26e-07	1.26e-07	3.77e-07	1.26e-07	1.26e-07	2.51e-07	2.51e-07	1e-14	0	0.0701887	0.0701884	1.26e-07	1.26e-07	1.26e-07	1.26e-07	1.26e-07	1.26e-07	1.26e-07	1.26e-07	1.26e-07	3.77e-07	2.51e-07	2.51e-07	0	1e-14	1.26e-07	1.26e-07	1.26e-07	1.26e-07	1.26e-07	1.26e-07	3.77e-07	3.77e-07	5.03e-07	1e-14	2.51e-07	2.51e-07	0.0333402	0.0333407	0.033341	0.033341	3.77e-07	1.26e-07
2.51e-07	2.51e-07	2.51e-07	2.51e-07	3.77e-07	1.26e-07	3.77e-07	1.26e-07	1.26e-07	1.26e-07	1.26e-07	3.77e-07	2.51e-07	2.51e-07	1e-14	5.03e-07	0.0701889	0.0701887	3.77e-07	1.26e-07	3.77e-07	1.26e-07	3.77e-07	1.26e-07	1.26e-07	3.77e-07	3.77e-07	3.77e-07	2.51e-07	2.51e-07	5.03e-07	1e-14	1.26e-07	3.77e-07	3.77e-07	1.26e-07	3.77e-07	1.26e-07	3.77e-07	1.26e-07	0	1e-14	2.51e-07	2.51e-07	0.0333407	0.0333407	0.0333405	0.033341	3.77e-07	3.77e-07
3.77e-07	1.26e-07	1.26e-07	1.26e-07	1.26e-07	3.77e-07	1.26e-07	1.26e-07	1.26e-07	1.26e-07	3.77e-07	3.77e-07	2.51e-07	2.51e-07	2.51e-07	2.51e-07	1.26e-07	1.26e-07	3.77e-07	1.26e-07	0.0428054	0.0428049	0.0428049	0.0428054	1.26e-07	6.29e-07	1.26e-07	1.26e-07	1.26e-07	1.26e-07	1.26e-07	1.26e-07	1.26e-07	1.26e-07	3.77e-07	1.26e-07	1.26e-07	6.29e-07	3.77e-07	1.26e-07	2.51e-07	2.51e-07	2.51e-07	2.51e-07	2.51e-07	2.51e-07	5.03e-07	1e-14	1.26e-07	1.26e-07
1.26e-07	1.26e-07	3.77e-07	1.26e-07	3.77e-07	3.77e-07	3.77e-07	1.26e-07	3.77e-07	1.26e-07	1.26e-07	3.77e-07	2.51e-07	2.51e-07	2.51e-07	2.51e-07	1.26e-07	6.29e-07	1.26e-07	1.26e-07	0.0428049	0.0428049	0.0428049	0.0428049	1.26e-07	1.26e-07	3.77e-07	1.26e-07	3.77e-07	1.26e-07	3.77e-07	1.26e-07	1.26e-07	3.77e-07	1.26e-07	1.26e-07	1.26e-07	1.26e-07	1.26e-07	1.26e-07	2.51e-07	2.51e-07	2.51e-07	2.51e-07	2.51e-07	2.51e-07	0	1e-14	3.77e-07	1.26e-07
3.77e-07	1.26e-07	1.26e-07	1.26e-07	3.77e-07	1.26e-07	1.26e-07	1.26e-07	1.26e-07	3.77e-07	1.26e-07	1.26e-07	2.51e-07	2.51e-07	2.51e-07	2.51e-07	3.77e-07	1.26e-07	1.26e-07	3.77e-07	0.0428051	0.0428051	0.0428056	0.0428051	1.26e-07	1.26e-07	1.26e-07	1.26e-07	1.26e-07	1.26e-07	1.26e-07	3.77e-07	3.77e-07	1.26e-07	3.77e-07	1.26e-07	1.26e-07	1.26e-07	3.77e-07	1.26e-07	0	1e-14	2.51e-07	2.51e-07	2.51e-07	2.51e-07	2.51e-07	2.51e-07	1.26e-07	1.26e-07
3.77e-07	3.77e-07	1.26e-07	3.77e-07	1.26e-07	1.26e-07	1.26e-07	3.77e-07	1.26e-07	1.26e-07	1.26e-07	3.77e-07	2.51e-07	2.51e-07	2.51e-07	2.51e-07	1.26e-07	1.26e-07	1.26e-07	1.26e-07	0.0428046	0.0428051	0.0428051	0.0428051	3.77e-07	1.26e-07	3.77e-07	1.26e-07	3.77e-07	1.26e-07	3.77e-07	3.77e-07	1.26e-07	1.26e-07	3.77e-07	3.77e-07	3.77e-07	1.26e-07	1.26e-07	1.26e-07	5.03e-07	1e-14	2.51e-07	2.51e-07	2.51e-07	2.51e-07	2.51e-07	2.51e-07	1.26e-07	3.77e-07
0.0348388	0.0348388	0.0348388	0.0348388	2.51e-07	2.51e-07	2.51e-07	2.51e-07	1.26e-07	3.77e-07	1.26e-07	1.26e-07	1e-14	0	5.03e-07	1e-14	3.77e-07	3.77e-07	1.26e-07	1.26e-07	0.0265465	0.0265465	0.0265462	0.0265462	1.26e-07	1.26e-07	1.26e-07	1.26e-07	0	1e-14	2.51e-07	2.51e-07	3.77e-07	3.77e-07	1.26e-07	3.77e-07	1.26e-07	1.26e-07	1.26e-07	1.26e-07	3.77e-07	3.77e-07	1.26e-07	3.77e-07	1.26e-07	6.29e-07	1.26e-07	1.26e-07	5.03e-07	1e-14
0.0348388	0.0348393	0.0348388	0.0348393	2.51e-07	2.51e-07	2.51e-07	2.51e-07	1.26e-07	1.26e-07	6.29e-07	1.26e-07	1e-14	5.03e-07	0	1e-14	1.26e-07	3.77e-07	1.26e-07	3.77e-07	0.0265465	0.026547	0.0265467	0.0265462	1.26e-07	3.77e-07	1.26e-07	6.29e-07	5.03e-07	1e-14	2.51e-07	2.51e-07	1.26e-07	3.77e-07	1.26e-07	1.26e-07	1.26e-07	3.77e-07	1.26e-07	3.77e-07	1.26e-07	3.77e-07	1.26e-07	1.26e-07	1.26e-07	1.26e-07	1.26e-07	3.77e-07	0	1e-14
0.0348391	0.0348385	0.0348386	0.0348391	2.51e-07	2.51e-07	2.51e-07	2.51e-07	3.77e-07	1.26e-07	3.77e-07	1.26e-07	1e-14	0	2.51e-07	2.51e-07	3.77e-07	1.26e-07	0.0910274	0.0910276	0.0265465	0.026547	0.0265462	0.0265467	3.77e-07	1.26e-07	1.26e-07	3.77e-07	2.51e-07	2.51e-07	0	1e-14	0.0662855	0.0662855	1.26e-07	3.77e-07	3.77e-07	1.26e-07	6.29e-07	1.26e-07	1.26e-07	3.77e-07	1.26e-07	1.26e-07	3.77e-07	1.26e-07	1.26e-07	1.26e-07	2.51e-07	2.51e-07
0.0348386	0.0348385	0.0348391	0.0348391	2.51e-07	2.51e-07	2.51e-07	2.51e-07	1.26e-07	1.26e-07	1.26e-07	1.26e-07	1e-14	5.03e-07	2.51e-07	2.51e-07	1.26e-07	1.26e-07	0.0910279	0.0910276	0.0265465	0.0265465	0.0265467	0.0265467	1.26e-07	1.26e-07	1.26e-07	1.26e-07	2.51e-07	2.51e-07	5.03e-07	1e-14	0.0662858	0.0662853	1.26e-07	1.26e-07	1.26e-07	1.26e-07	1.26e-07	1.26e-07	1.26e-07	1.26e-07	1.26e-07	3.77e-07	1.26e-07	1.26e-07	1.26e-07	3.77e-07	2.51e-07	2.51e-07
0	1e-14	1e-14	5.03e-07	3.77e-07	3.77e-07	1.26e-07	1.26e-07	2.51e-07	2.51e-07	1e-14	0	1.26e-07	1.26e-07	1.26e-07	1.26e-07	1.26e-07	1.26e-07	1.26e-07	3.77e-07	1e-14	5.03e-07	1e-14	0	2.51e-07	2.51e-07	2.51e-07	2.51e-07	1e-14	0	2.51e-07	2.51e-07	0.0289963	0.0289969	0.0289969	0.0289963	0.0299375	0.0299381	0.0299373	0.0299373	1.26e-07	1.26e-07	3.77e-07	1.26e-07	1e-14	0	2.51e-07	2.51e-07	2.51e-07	2.51e-07
5.03e-07	1e-14	1e-14	0	3.77e-07	1.26e-07	3.77e-07	1.26e-07	2.51e-07	2.51e-07	1e-14	5.03e-07	3.77e-07	1.26e-07	3.77e-07	1.26e-07	1.26e-07	3.77e-07	1.26e-07	1.26e-07	1e-14	0	1e-14	5.03e-07	2.51e-07	2.51e-07	2.51e-07	2.51e-07	1e-14	5.03e-07	2.51e-07	2.51e-07	0.0289963	0.0289963	0.0289963	0.0289963	0.0299375	0.0299375	0.0299378	0.0299373	1.26e-07	3.77e-07	3.77e-07	3.77e-07	1e-14	5.03e-07	2.51e-07	2.51e-07	2.51e-07	2.51e-07
1e-14	5.03e-07	1e-14	5.03e-07	1.26e-07	1.26e-07	3.77e-07	1.26e-07	2.51e-07	2.51e-07	2.51e-07	2.51e-07	1.26e-07	1.26e-07	3.77e-07	3.77e-07	3.77e-07	3.77e-07	1.26e-07	1.26e-07	2.51e-07	2.51e-07	5.03e-07	1e-14	1e-14	0	5.03e-07	1e-14	2.51e-07	2.51e-07	0	1e-14	0.0289966	0.0289966	0.0289963	0.0289963	0.0342469	0.094122	0.0299378	0.0299373	0.0785606	0.0785609	3.77e-07	1.26e-07	2.51e-07	2.51e-07	2.51e-07	2.51e-07	1e-14	5.03e-07
1e-14	0	1e-14	0	1.26e-07	3.77e-07	1.26e-07	1.26e-07	2.51e-07	2.51e-07	2.51e-07	2.51e-07	1.26e-07	3.77e-07	3.77e-07	1.26e-07	3.77e-07	1.26e-07	1.26e-07	3.77e-07	2.51e-07	2.51e-07	0	1e-14	1e-14	5.03e-07	0	1e-14	2.51e-07	2.51e-07	5.03e-07	1e-14	0.0289971	0.0289966	0.0289963	0.0289969	0.0941215	0.0342469	0.0299373	0.0299373	0.0785611	0.0785609	1.26e-07	1.26e-07	2.51e-07	2.51e-07	2.51e-07	2.51e-07	1e-14	0
1.26e-07	3.77e-07	1.26e-07	3.77e-07	1e-14	0	2.51e-07	2.51e-07	2.51e-07	2.51e-07	2.51e-07	2.51e-07	2.51e-07	2.51e-07	0.0679184	0.0679189	0.0766949	0.0766949	6.08e-05	6.08e-05	0.0497059	0.0497059	0.0497065	0.049706	3.77e-07	1.26e-07	1.26e-07	1.26e-07	1.26e-07	3.77e-07	3.77e-07	1.26e-07	0.0240613	0.0240618	0.0240616	0.0240621	0.0318888	0.0318888	0.0318893	0.0318888	1.26e-07	1.26e-07	1.26e-07	3.77e-07	1.26e-07	1.26e-07	3.77e-07	1.26e-07	1.26e-07	1.26e-07
1.26e-07	1.26e-07	1.26e-07	1.26e-07	1e-14	5.03e-07	2.51e-07	2.51e-07	2.51e-07	2.51e-07	2.51e-07	2.51e-07	2.51e-07	2.51e-07	0.0679184	0.0679184	0.0766949	0.0766954	6.08e-05	6.13e-05	0.0497054	0.0497059	0.049706	0.049706	1.26e-07	1.26e-07	1.26e-07	3.77e-07	1.26e-07	1.26e-07	1.26e-07	1.26e-07	0.0240618	0.0240618	0.0240616	0.0240616	0.0318888	0.0318893	0.0318893	0.0318893	6.29e-07	1.26e-07	1.26e-07	1.26e-07	6.29e-07	1.26e-07	1.26e-07	1.26e-07	1.26e-07	3.77e-07
1.26e-07	1.26e-07	3.77e-07	3.77e-07	2.51e-07	2.51e-07	5.03e-07	1e-14	2.51e-07	2.51e-07	1e-14	0	1e-14	5.03e-07	5.03e-07	1e-14	0.141297	0.0120938	6.08e-05	6.13e-05	0.0497059	0.0497059	0.0497059	0.0497059	1.26e-07	6.29e-07	3.77e-07	1.26e-07	6.29e-07	1.26e-07	1.26e-07	1.26e-07	0.0240618	0.0240618	0.0240616	0.0240621	0.031889	0.031889	0.0318893	0.0318888	3.77e-07	1.26e-07	3.77e-07	1.26e-07	1.26e-07	1.26e-07	1.26e-07	1.26e-07	1.26e-07	1.26e-07
3.77e-07	1.26e-07	3.77e-07	1.26e-07	2.51e-07	2.51e-07	0	1e-14	2.51e-07	2.51e-07	1e-14	5.03e-07	1e-14	0	0	1e-14	0.0120943	0.141297	6.08e-05	6.08e-05	0.0497059	0.0497054	0.0497059	0.0497054	1.26e-07	1.26e-07	1.26e-07	1.26e-07	1.26e-07	1.26e-07	3.77e-07	1.26e-07	0.0240623	0.0240618	0.0240616	0.0240616	0.031889	0.0318895	0.0318893	0.0318893	1.26e-07	1.26e-07	1.26e-07	1.26e-07	3.77e-07	1.26e-07	1.26e-07	3.77e-07	3.77e-07	1.26e-07
6.29e-07	1.26e-07	1.26e-07	3.77e-07	1.26e-07	1.26e-07	1.26e-07	3.77e-07	0.0386112	0.0386112	0.0386114	0.0386109	5.03e-07	1e-14	1e-14	5.03e-07	1.26e-07	1.26e-07	1.26e-07	1.26e-07	2.51e-07	2.51e-07	1e-14	0	3.77e-07	3.77e-07	1.26e-07	3.77e-07	0.032389	0.032389	0.032389	0.0323895	0.0510329	0.0510329	0.0510329	0.0510329	6.29e-07	1.26e-07	1.26e-07	1.26e-07	1.26e-07	1.26e-07	1.26e-07	3.77e-07	1e-14	0	1e-14	5.03e-07	0.113066	0.0320298
1.26e-07	1.26e-07	1.26e-07	1.26e-07	1.26e-07	6.29e-07	1.26e-07	1.26e-07	0.0386112	0.0386117	0.0386114	0.0386114	0	1e-14	1e-14	0	1.26e-07	3.77e-07	1.26e-07	3.77e-07	2.51e-07	2.51e-07	1e-14	5.03e-07	3.77e-07	1.26e-07	1.26e-07	1.26e-07	0.0323895	0.032389	0.032389	0.032389	0.0510334	0.0510329	0.0510334	0.0510329	1.26e-07	1.26e-07	3.77e-07	1.26e-07	1.26e-07	3.77e-07	1.26e-07	1.26e-07	1e-14	5.03e-07	1e-14	0	0.113066	0.0320303
1.26e-07	1.26e-07	1.26e-07	1.26e-07	3.77e-07	1.26e-07	1.26e-07	3.77e-07	0.0386109	0.0386109	0.0386112	0.0386112	2.51e-07	2.51e-07	2.51e-07	2.51e-07	6.29e-07	1.26e-07	1.26e-07	1.26e-07	2.51e-07	2.51e-07	5.03e-07	1e-14	3.77e-07	1.26e-07	1.26e-07	1.26e-07	0.0323893	0.0323893	0.0323893	0.0323888	0.0510327	0.0510332	0.0510329	0.0510329	3.77e-07	1.26e-07	1.26e-07	3.77e-07	1.26e-07	1.26e-07	1.26e-07	1.26e-07	1e-14	0	1e-14	5.03e-07	0.0405183	0.0405178
3.77e-07	1.26e-07	1.26e-07	3.77e-07	1.26e-07	1.26e-07	1.26e-07	1.26e-07	0.0386109	0.0386114	0.0386112	0.0386117	2.51e-07	2.51e-07	2.51e-07	2.51e-07	1.26e-07	1.26e-07	1.26e-07	3.77e-07	2.51e-07	2.51e-07	0	1e-14	1.26e-07	1.26e-07	3.77e-07	1.26e-07	0.0323898	0.0323893	0.0323893	0.0323893	0.0510332	0.0510332	0.0510329	0.0510324	1.26e-07	1.26e-07	1.26e-07	1.26e-07	6.29e-07	1.26e-07	1.26e-07	3.77e-07	1e-14	5.03e-07	1e-14	0	0.0405178	0.0405178
0	1e-14	1e-14	5.03e-07	2.51e-07	2.51e-07	5.03e-07	1e-14	1.26e-07	1.26e-07	1.26e-07	3.77e-07	6.29e-07	1.26e-07	3.77e-07	1.26e-07	3.77e-07	3.77e-07	1.26e-07	1.26e-07	2.51e-07	2.51e-07	2.51e-07	2.51e-07	0.0410121	0.0410121	0.0410126	0.0410121	5.03e-07	1e-14	2.51e-07	2.51e-07	2.51e-07	2.51e-07	2.51e-07	2.51e-07	1e-14	0	5.03e-07	1e-14	0	1e-14	2.51e-07	2.51e-07	1.26e-07	3.77e-07	6.29e-07	1.26e-07	2.51e-07	2.51e-07
5.03e-07	1e-14	1e-14	0	2.51e-07	2.51e-07	0	1e-14	1.26e-07	3.77e-07	3.77e-07	3.77e-07	1.26e-07	1.26e-07	1.26e-07	1.26e-07	1.26e-07	3.77e-07	1.26e-07	3.77e-07	2.51e-07	2.51e-07	2.51e-07	2.51e-07	0.0410126	0.0410121	0.0410121	0.0410121	0	1e-14	2.51e-07	2.51e-07	2.51e-07	2.51e-07	2.51e-07	2.51e-07	1e-14	5.03e-07	0	1e-14	5.03e-07	1e-14	2.51e-07	2.51e-07	1.26e-07	1.26e-07	1.26e-07	1.26e-07	2.51e-07	2.51e-07
2.51e-07	2.51e-07	5.03e-07	1e-14	5.03e-07	1e-14	1e-14	0	3.77e-07	1.26e-07	1.26e-07	1.26e-07	1.26e-07	1.26e-07	1.26e-07	1.26e-07	1.26e-07	3.77e-07	1.26e-07	1.26e-07	2.51e-07	2.51e-07	1e-14	5.03e-07	0.0410121	0.0410121	0.0410126	0.0410126	1e-14	5.03e-07	2.51e-07	2.51e-07	1e-14	0	2.51e-07	2.51e-07	0	1e-14	0	1e-14	1e-14	0	0	1e-14	1.26e-07	3.77e-07	1.26e-07	1.26e-07	5.03e-07	1e-14
2.51e-07	2.51e-07	0	1e-14	0	1e-14	1e-14	5.03e-07	1.26e-07	1.26e-07	1.26e-07	3.77e-07	1.26e-07	3.77e-07	1.26e-07	3.77e-07	1.26e-07	1.26e-07	3.77e-07	1.26e-07	2.51e-07	2.51e-07	1e-14	0	0.0410126	0.0410121	0.0410121	0.0410126	1e-14	0	2.51e-07	2.51e-07	1e-14	5.03e-07	2.51e-07	2.51e-07	5.03e-07	1e-14	5.03e-07	1e-14	1e-14	5.03e-07	5.03e-07	1e-14	1.26e-07	1.26e-07	1.26e-07	3.77e-07	0	1e-14
2.51e-07	2.51e-07	2.51e-07	2.51e-07	3.77e-07	3.77e-07	3.77e-07	1.26e-07	1.26e-07	1.26e-07	3.77e-07	1.26e-07	1.26e-07	1.26e-07	1.26e-07	1.26e-07	2.51e-07	2.51e-07	0	1e-14	1.26e-07	3.77e-07	1.26e-07	1.26e-07	0.0715227	0.0715224	1.26e-07	1.26e-07	0.0415156	0.0415156	0.0415159	0.0415159	2.51e-07	2.51e-07	5.03e-07	1e-14	1.26e-07	1.26e-07	1.26e-07	3.77e-07	1e-14	0	2.51e-07	2.51e-07	0.0399657	0.0399652	0.0399657	0.0399657	0	1e-14
2.51e-07	2.51e-07	2.51e-07	2.51e-07	1.26e-07	3.77e-07	1.26e-07	1.26e-07	3.77e-07	1.26e-07	3.77e-07	3.77e-07	3.77e-07	1.26e-07	3.77e-07	1.26e-07	2.51e-07	2.51e-07	5.03e-07	1e-14	3.77e-07	3.77e-07	1.26e-07	3.77e-07	0.0715227	0.0715219	1.26e-07	3.77e-07	0.0415156	0.0415161	0.0415159	0.0415154	2.51e-07	2.51e-07	0	1e-14	1.26e-07	3.77e-07	1.26e-07	1.26e-07	1e-14	5.03e-07	2.51e-07	2.51e-07	0.0399652	0.0399652	0.0399657	0.0399652	5.03e-07	1e-14
2.51e-07	2.51e-07	5.03e-07	1e-14	1.26e-07	3.77e-07	1.26e-07	1.26e-07	1.26e-07	1.26e-07	1.26e-07	1.26e-07	1.26e-07	3.77e-07	1.26e-07	3.77e-07	5.03e-07	1e-14	5.03e-07	1e-14	1.26e-07	1.26e-07	3.77e-07	1.26e-07	1.26e-07	1.26e-07	3.77e-07	1.26e-07	0.0415159	0.0415159	0.0415154	0.0415154	2.51e-07	2.51e-07	2.51e-07	2.51e-07	3.77e-07	1.26e-07	3.77e-07	3.77e-07	2.51e-07	2.51e-07	2.51e-07	2.51e-07	0.0399649	0.0399654	0.106349	0.026419	2.51e-07	2.51e-07
2.51e-07	2.51e-07	0	1e-14	1.26e-07	1.26e-07	3.77e-07	1.26e-07	1.26e-07	3.77e-07	3.77e-07	1.26e-07	1.26e-07	1.26e-07	3.77e-07	3.77e-07	0	1e-14	0	1e-14	3.77e-07	1.26e-07	1.26e-07	1.26e-07	1.26e-07	3.77e-07	1.26e-07	1.26e-07	0.0415154	0.0415159	0.0415159	0.0415154	2.51e-07	2.51e-07	2.51e-07	2.51e-07	1.26e-07	1.26e-07	1.26e-07	3.77e-07	2.51e-07	2.51e-07	2.51e-07	2.51e-07	0.0399654	0.0399654	0.0264185	0.106349	2.51e-07	2.51e-07
3.77e-07	1.26e-07	1.26e-07	1.26e-07	0	1e-14	1e-14	5.03e-07	1.26e-07	1.26e-07	1.26e-07	1.26e-07	3.77e-07	1.26e-07	1.26e-07	1.26e-07	1.26e-07	1.26e-07	1.26e-07	1.26e-07	1.26e-07	1.26e-07	3.77e-07	3.77e-07	0.0456116	0.0456121	0.0456119	0.0456119	1.26e-07	3.77e-07	3.77e-07	1.26e-07	6.29e-07	1.26e-07	1.26e-07	3.77e-07	0.0378905	0.037891	0.0378913	0.0378913	0.0309398	0.0309398	0.03094	0.0309405	0.0293907	0.0293902	0.0293902	0.0293907	2.51e-07	2.51e-07
1.26e-07	1.26e-07	1.26e-07	3.77e-07	5.03e-07	1e-14	1e-14	0	3.77e-07	1.26e-07	1.26e-07	3.77e-07	1.26e-07	1.26e-07	3.77e-07	1.26e-07	3.77e-07	1.26e-07	6.29e-07	1.26e-07	1.26e-07	3.77e-07	1.26e-07	3.77e-07	0.0456121	0.0456121	0.0456124	0.0456119	1.26e-07	1.26e-07	1.26e-07	1.26e-07	1.26e-07	1.26e-07	1.26e-07	1.26e-07	0.037891	0.037891	0.0378908	0.0378913	0.0309398	0.0309403	0.03094	0.03094	0.0293902	0.0293902	0.0293902	0.0293902	2.51e-07	2.51e-07
3.77e-07	1.26e-07	3.77e-07	1.26e-07	2.51e-07	2.51e-07	1e-14	5.03e-07	3.77e-07	3.77e-07	1.26e-07	3.77e-07	1.26e-07	3.77e-07	6.29e-07	1.26e-07	1.26e-07	1.26e-07	3.77e-07	1.26e-07	1.26e-07	1.26e-07	3.77e-07	1.26e-07	0.0456119	0.0456114	0.0456119	0.0456119	3.77e-07	1.26e-07	6.29e-07	1.26e-07	1.26e-07	1.26e-07	1.26e-07	1.26e-07	0.0378915	0.037891	0.0378913	0.0378913	0.0309403	0.0309398	0.0309398	0.0309403	0.02939	0.02939	0.0293905	0.0293905	2.51e-07	2.51e-07
3.77e-07	3.77e-07	1.26e-07	1.26e-07	2.51e-07	2.51e-07	1e-14	0	1.26e-07	3.77e-07	1.26e-07	1.26e-07	1.26e-07	1.26e-07	1.26e-07	1.26e-07	3.77e-07	1.26e-07	1.26e-07	1.26e-07	3.77e-07	1.26e-07	1.26e-07	1.26e-07	0.0456119	0.0456119	0.0456124	0.0456119	1.26e-07	1.26e-07	1.26e-07	1.26e-07	1.26e-07	3.77e-07	1.26e-07	3.77e-07	0.037891	0.037891	0.0378913	0.0378908	0.0309398	0.0309398	0.0309398	0.0309398	0.0293905	0.02939	0.02939	0.0293905	2.51e-07	2.51e-07
5.03e-07	1e-14	1e-14	5.03e-07	0.0378155	0.0378149	0.0378155	0.0378149	0.0798338	0.0798338	0	1e-14	6.29e-07	1.26e-07	1.26e-07	3.77e-07	1e-14	0	1e-14	0	0.0396869	0.0396864	0.0396866	0.0396866	5.03e-07	1e-14	2.51e-07	2.51e-07	2.51e-07	2.51e-07	2.51e-07	2.51e-07	3.77e-07	1.26e-07	1.26e-07	1.26e-07	1e-14	5.03e-07	2.51e-07	2.51e-07	1.26e-07	3.77e-07	1.26e-07	3.77e-07	1.26e-07	1.26e-07	1.26e-07	1.26e-07	3.77e-07	1.26e-07
0	1e-14	1e-14	0	0.0378155	0.0378154	0.0378155	0.0378154	0.0798343	0.0798338	5.03e-07	1e-14	1.26e-07	1.26e-07	1.26e-07	1.26e-07	1e-14	5.03e-07	1e-14	5.03e-07	0.0396864	0.0396864	0.0396861	0.0396866	0	1e-14	2.51e-07	2.51e-07	2.51e-07	2.51e-07	2.51e-07	2.51e-07	3.77e-07	3.77e-07	1.26e-07	3.77e-07	1e-14	0	2.51e-07	2.51e-07	1.26e-07	1.26e-07	1.26e-07	1.26e-07	1.26e-07	3.77e-07	3.77e-07	1.26e-07	3.77e-07	3.77e-07
2.51e-07	2.51e-07	2.51e-07	2.51e-07	0.0378149	0.0378154	0.0378149	0.0378155	0.0623857	0.0623857	5.03e-07	1e-14	1.26e-07	1.26e-07	1.26e-07	1.26e-07	1e-14	0	0.0625409	0.0625409	0.0396866	0.0396861	0.0396869	0.0396864	2.51e-07	2.51e-07	1e-14	0	1e-14	5.03e-07	1e-14	0	1.26e-07	3.77e-07	3.77e-07	1.26e-07	0	1e-14	1e-14	0	3.77e-07	3.77e-07	1.26e-07	1.26e-07	0.067512	0.0675123	1.26e-07	1.26e-07	1.26e-07	1.26e-07
2.51e-07	2.51e-07	2.51e-07	2.51e-07	0.0378149	0.0378149	0.0378154	0.0378155	0.0623857	0.0623862	0	1e-14	1.26e-07	3.77e-07	1.26e-07	3.77e-07	1e-14	5.03e-07	0.0625409	0.0625414	0.0396866	0.0396866	0.0396869	0.0396869	2.51e-07	2.51e-07	1e-14	5.03e-07	1e-14	0	1e-14	5.03e-07	1.26e-07	1.26e-07	1.26e-07	1.26e-07	5.03e-07	1e-14	1e-14	5.03e-07	3.77e-07	1.26e-07	3.77e-07	1.26e-07	0.0675123	0.0675115	3.77e-07	1.26e-07	1.26e-07	3.77e-07
6.29e-07	1.26e-07	0.0647938	0.064794	1.26e-07	1.26e-07	3.77e-07	1.26e-07	1.26e-07	1.26e-07	3.77e-07	1.26e-07	0.0443973	0.0443973	0.0443978	0.0443973	0	1e-14	2.51e-07	2.51e-07	0.0493806	0.113387	0.0320035	0.0320035	5.03e-07	1e-14	1e-14	0	2.51e-07	2.51e-07	0.100946	0.100946	1.26e-07	1.26e-07	1.26e-07	1.26e-07	0	1e-14	0	1e-14	1.26e-07	1.26e-07	0.076116	0.0761155	3.77e-07	1.26e-07	3.77e-07	1.26e-07	5.03e-07	1e-14
1.26e-07	1.26e-07	0.0647935	0.0647938	3.77e-07	1.26e-07	1.26e-07	1.26e-07	1.26e-07	3.77e-07	1.26e-07	1.26e-07	0.0443973	0.0443968	0.0443973	0.0443973	5.03e-07	1e-14	2.51e-07	2.51e-07	0.0493806	0.113388	0.0320035	0.032004	0	1e-14	1e-14	5.03e-07	2.51e-07	2.51e-07	0.100946	0.100946	3.77e-07	1.26e-07	3.77e-07	1.26e-07	5.03e-07	1e-14	5.03e-07	1e-14	1.26e-07	3.77e-07	0.0761158	0.0761158	1.26e-07	1.26e-07	1.26e-07	1.26e-07	0	1e-14
1.26e-07	1.26e-07	0.0951983	0.0951985	1.26e-07	1.26e-07	1.26e-07	1.26e-07	1.26e-07	1.26e-07	1.26e-07	6.29e-07	0.0443976	0.0443971	0.0443971	0.0443971	1e-14	0	2.51e-07	2.51e-07	0.0320037	0.0320032	0.0320032	0.0320037	2.51e-07	2.51e-07	2.51e-07	2.51e-07	2.51e-07	2.51e-07	1e-14	5.03e-07	1.26e-07	3.77e-07	1.26e-07	1.26e-07	2.51e-07	2.51e-07	5.03e-07	1e-14	3.77e-07	1.26e-07	1.26e-07	3.77e-07	1.26e-07	1.26e-07	1.26e-07	1.26e-07	0	1e-14
1.26e-07	3.77e-07	0.0951988	0.0951985	1.26e-07	6.29e-07	3.77e-07	1.26e-07	1.26e-07	3.77e-07	1.26e-07	1.26e-07	0.0443971	0.0443971	0.0443976	0.0443971	1e-14	5.03e-07	2.51e-07	2.51e-07	0.0320032	0.0320032	0.0320032	0.0320032	2.51e-07	2.51e-07	2.51e-07	2.51e-07	2.51e-07	2.51e-07	1e-14	0	1.26e-07	1.26e-07	6.29e-07	1.26e-07	2.51e-07	2.51e-07	0	1e-14	1.26e-07	1.26e-07	3.77e-07	3.77e-07	1.26e-07	6.29e-07	3.77e-07	1.26e-07	5.03e-07	1e-14
3.77e-07	1.26e-07	1.26e-07	1.26e-07	2.51e-07	2.51e-07	1e-14	5.03e-07	1e-14	5.03e-07	5.03e-07	1e-14	2.51e-07	2.51e-07	1e-14	5.03e-07	0.115563	0.115563	5.03e-07	1e-14	5.03e-07	1e-14	1e-14	5.03e-07	6.29e-07	1.26e-07	1.26e-07	1.26e-07	0	1e-14	5.03e-07	1e-14	1.26e-07	3.77e-07	1.26e-07	1.26e-07	1.26e-07	1.26e-07	1.26e-07	1.26e-07	3.77e-07	1.26e-07	1.26e-07	3.77e-07	0.0829895	0.08299	0	1e-14	0.035519	0.035519
3.77e-07	3.77e-07	1.26e-07	3.77e-07	2.51e-07	2.51e-07	1e-14	0	1e-14	0	0	1e-14	2.51e-07	2.51e-07	1e-14	0	0.115564	0.115563	0	1e-14	0	1e-14	1e-14	0	1.26e-07	1.26e-07	1.26e-07	3.77e-07	5.03e-07	1e-14	0	1e-14	1.26e-07	1.26e-07	1.26e-07	3.77e-07	1.26e-07	3.77e-07	1.26e-07	3.77e-07	1.26e-07	1.26e-07	1.26e-07	1.26e-07	0.08299	0.08299	5.03e-07	1e-14	0.0355195	0.035519
1.26e-07	1.26e-07	1.26e-07	3.77e-07	2.51e-07	2.51e-07	1e-14	5.03e-07	5.03e-07	1e-14	2.51e-07	2.51e-07	2.51e-07	2.51e-07	0	1e-14	1e-14	0	2.51e-07	2.51e-07	2.51e-07	2.51e-07	2.51e-07	2.51e-07	3.77e-07	1.26e-07	3.77e-07	1.26e-07	2.51e-07	2.51e-07	1e-14	0	1.26e-07	1.26e-07	1.26e-07	6.29e-07	3.77e-07	1.26e-07	3.77e-07	3.77e-07	3.77e-07	3.77e-07	1.26e-07	3.77e-07	2.51e-07	2.51e-07	0	1e-14	0.0355195	0.035519
3.77e-07	1.26e-07	1.26e-07	1.26e-07	2.51e-07	2.51e-07	1e-14	0	0	1e-14	2.51e-07	2.51e-07	2.51e-07	2.51e-07	5.03e-07	1e-14	1e-14	5.03e-07	2.51e-07	2.51e-07	2.51e-07	2.51e-07	2.51e-07	2.51e-07	1.26e-07	1.26e-07	1.26e-07	1.26e-07	2.51e-07	2.51e-07	1e-14	5.03e-07	1.26e-07	3.77e-07	1.26e-07	1.26e-07	1.26e-07	1.26e-07	3.77e-07	1.26e-07	1.26e-07	3.77e-07	1.26e-07	1.26e-07	2.51e-07	2.51e-07	5.03e-07	1e-14	0.0355195	0.0355195
0	1e-14	2.51e-07	2.51e-07	1.26e-07	1.26e-07	3.77e-07	1.26e-07	2.51e-07	2.51e-07	2.51e-07	2.51e-07	1.26e-07	1.26e-07	1.26e-07	1.26e-07	1.26e-07	3.77e-07	3.77e-07	1.26e-07	0.0428088	0.0428088	0.042809	0.042809	6.29e-07	1.26e-07	1.26e-07	1.26e-07	1e-14	0	5.03e-07	1e-14	3.77e-07	1.26e-07	1.26e-07	1.26e-07	3.77e-07	3.77e-07	1.26e-07	1.26e-07	6.29e-07	1.26e-07	1.26e-07	1.26e-07	0	1e-14	5.03e-07	1e-14	2.51e-07	2.51e-07
5.03e-07	1e-14	2.51e-07	2.51e-07	3.77e-07	1.26e-07	1.26e-07	1.26e-07	2.51e-07	2.51e-07	2.51e-07	2.51e-07	1.26e-07	3.77e-07	1.26e-07	3.77e-07	1.26e-07	1.26e-07	3.77e-07	3.77e-07	0.0428088	0.0428093	0.042809	0.0428085	1.26e-07	1.26e-07	3.77e-07	1.26e-07	1e-14	5.03e-07	0	1e-14	1.26e-07	1.26e-07	1.26e-07	6.29e-07	3.77e-07	1.26e-07	3.77e-07	1.26e-07	1.26e-07	1.26e-07	1.26e-07	3.77e-07	5.03e-07	1e-14	0	1e-14	2.51e-07	2.51e-07
1e-14	0	1e-14	5.03e-07	1.26e-07	1.26e-07	1.26e-07	1.26e-07	1e-14	0	1e-14	0	1.26e-07	1.26e-07	1.26e-07	6.29e-07	1.26e-07	3.77e-07	1.26e-07	3.77e-07	0.042809	0.042809	0.0428088	0.0428088	1.26e-07	3.77e-07	3.77e-07	1.26e-07	2.51e-07	2.51e-07	2.51e-07	2.51e-07	1.26e-07	1.26e-07	1.26e-07	1.26e-07	1.26e-07	1.26e-07	1.26e-07	1.26e-07	0.0911948	0.0911945	3.77e-07	1.26e-07	2.51e-07	2.51e-07	1e-14	0	1e-14	5.03e-07
1e-14	5.03e-07	1e-14	0	6.29e-07	1.26e-07	3.77e-07	1.26e-07	1e-14	5.03e-07	1e-14	5.03e-07	3.77e-07	1.26e-07	1.26e-07	1.26e-07	1.26e-07	1.26e-07	1.26e-07	1.26e-07	0.0428095	0.042809	0.0428093	0.0428088	1.26e-07	1.26e-07	1.26e-07	1.26e-07	2.51e-07	2.51e-07	2.51e-07	2.51e-07	3.77e-07	1.26e-07	1.26e-07	3.77e-07	1.26e-07	3.77e-07	1.26e-07	3.77e-07	0.0911948	0.091195	1.26e-07	1.26e-07	2.51e-07	2.51e-07	1e-14	5.03e-07	1e-14	0
6.29e-07	1.26e-07	3.77e-07	1.26e-07	0.0383857	0.0383862	0.0383862	0.0383857	1.26e-07	1.26e-07	1.26e-07	6.29e-07	1.26e-07	1.26e-07	1.26e-07	3.77e-07	1.26e-07	3.77e-07	3.77e-07	1.26e-07	5.03e-07	1e-14	0	1e-14	0.045871	0.0458709	0.0458707	0.0458707	1.26e-07	3.77e-07	1.26e-07	1.26e-07	2.51e-07	2.51e-07	1e-14	5.03e-07	0.0309398	0.0309398	0.03094	0.0309395	0	1e-14	5.03e-07	1e-14	1e-14	5.03e-07	1e-14	0	0.0853014	0.0853009
1.26e-07	1.26e-07	1.26e-07	1.26e-07	0.0383862	0.0383862	0.0383857	0.0383857	3.77e-07	1.26e-07	1.26e-07	1.26e-07	1.26e-07	6.29e-07	1.26e-07	1.26e-07	1.26e-07	1.26e-07	3.77e-07	3.77e-07	0	1e-14	5.03e-07	1e-14	0.045871	0.0458704	0.0458712	0.0458707	1.26e-07	1.26e-07	1.26e-07	6.29e-07	2.51e-07	2.51e-07	1e-14	0	0.0309403	0.0309398	0.0309395	0.0309395	5.03e-07	1e-14	0	1e-14	1e-14	0	1e-14	5.03e-07	0.0853014	0.0853014
1.26e-07	1.26e-07	3.77e-07	1.26e-07	0.0383857	0.0383862	0.0383859	0.0383859	1.26e-07	3.77e-07	3.77e-07	1.26e-07	3.77e-07	1.26e-07	3.77e-07	1.26e-07	1.26e-07	3.77e-07	1.26e-07	1.26e-07	0	1e-14	2.51e-07	2.51e-07	0.0397651	0.131507	0.0458707	0.0458707	1.26e-07	1.26e-07	1.26e-07	1.26e-07	5.03e-07	1e-14	1e-14	0	0.0309395	0.03094	0.0309398	0.0309403	5.03e-07	1e-14	2.51e-07	2.51e-07	1e-14	0	2.51e-07	2.51e-07	1e-14	0
3.77e-07	1.26e-07	1.26e-07	1.26e-07	0.0383857	0.0383857	0.0383859	0.0383854	1.26e-07	1.26e-07	1.26e-07	1.26e-07	1.26e-07	1.26e-07	1.26e-07	1.26e-07	1.26e-07	1.26e-07	3.77e-07	1.26e-07	5.03e-07	1e-14	2.51e-07	2.51e-07	0.0397651	0.131506	0.0458707	0.0458702	3.77e-07	1.26e-07	1.26e-07	3.77e-07	0	1e-14	1e-14	5.03e-07	0.03094	0.03094	0.0309398	0.0309398	0	1e-14	2.51e-07	2.51e-07	1e-14	5.03e-07	2.51e-07	2.51e-07	1e-14	5.03e-07
0.0611342	0.0611344	1.26e-07	1.26e-07	1.26e-07	3.77e-07	1.26e-07	1.26e-07	0.0897036	0.0897036	0.0897038	0.0897038	2.51e-07	2.51e-07	0	1e-14	0.0299547	0.0299542	0.0299547	0.0299542	1.26e-07	1.26e-07	1.26e-07	1.26e-07	5.03e-07	1e-14	5.03e-07	1e-14	1.26e-07	1.26e-07	1.26e-07	3.77e-07	0.0358525	0.0358525	0.0358525	0.0358525	0.0390219	0.0390219	0.0390222	0.0390217	1.26e-07	1.26e-07	6.29e-07	1.26e-07	0	1e-14	0.0917685	0.091768	3.77e-07	1.26e-07
0.0611344	0.0611347	3.77e-07	1.26e-07	1.26e-07	1.26e-07	1.26e-07	3.77e-07	0.0897041	0.0897036	0.0897038	0.0897033	2.51e-07	2.51e-07	5.03e-07	1e-14	0.0299547	0.0299547	0.0299547	0.0299547	1.26e-07	3.77e-07	1.26e-07	6.29e-07	0	1e-14	0	1e-14	6.29e-07	1.26e-07	1.26e-07	1.26e-07	0.0358525	0.035852	0.0358525	0.035852	0.0390225	0.0390219	0.0390217	0.0390217	1.26e-07	3.77e-07	1.26e-07	1.26e-07	5.03e-07	1e-14	0.091768	0.091768	1.26e-07	1.26e-07
3.77e-07	1.26e-07	3.77e-07	1.26e-07	1.26e-07	3.77e-07	3.77e-07	3.77e-07	0.0123568	0.0123568	0.0123573	0.0123573	2.51e-07	2.51e-07	1e-14	0	0.0299549	0.0299544	0.0299549	0.0299549	3.77e-07	1.26e-07	3.77e-07	1.26e-07	0	1e-14	2.51e-07	2.51e-07	1.26e-07	1.26e-07	1.26e-07	1.26e-07	0.0383185	0.110024	0.0358525	0.0358525	0.0390214	0.0390219	0.0390219	0.0390219	3.77e-07	1.26e-07	1.26e-07	3.77e-07	1e-14	5.03e-07	5.03e-07	1e-14	3.77e-07	3.77e-07
3.77e-07	3.77e-07	1.26e-07	1.26e-07	1.26e-07	1.26e-07	3.77e-07	1.26e-07	0.0123573	0.0123568	0.0123573	0.0123568	2.51e-07	2.51e-07	1e-14	5.03e-07	0.0299544	0.0299544	0.0299544	0.0299549	1.26e-07	1.26e-07	1.26e-07	1.26e-07	5.03e-07	1e-14	2.51e-07	2.51e-07	1.26e-07	3.77e-07	3.77e-07	1.26e-07	0.110024	0.038319	0.035853	0.0358525	0.0390219	0.0390219	0.0390214	0.0390219	1.26e-07	1.26e-07	1.26e-07	1.26e-07	1e-14	0	0	1e-14	1.26e-07	3.77e-07
0.0703266	0.0703266	1.26e-07	3.77e-07	0.0384174	0.0384179	0.0384174	0.0384174	0.0352988	0.0352988	0.0352993	0.0352988	0.034541	0.0345415	0.0345418	0.0345418	5.03e-07	1e-14	5.03e-07	1e-14	2.51e-07	2.51e-07	0	1e-14	1.26e-07	1.26e-07	1.26e-07	1.26e-07	3.77e-07	3.77e-07	3.77e-07	1.26e-07	0	1e-14	5.03e-07	1e-14	1e-14	5.03e-07	0	1e-14	1.26e-07	1.26e-07	3.77e-07	3.77e-07	2.51e-07	2.51e-07	5.03e-07	1e-14	1.26e-07	1.26e-07
0.0703263	0.0703268	1.26e-07	1.26e-07	0.0384174	0.0384174	0.0384174	0.0384179	0.0352988	0.0352993	0.0352988	0.0352988	0.0345415	0.0345415	0.0345413	0.0345418	0	1e-14	0	1e-14	2.51e-07	2.51e-07	5.03e-07	1e-14	3.77e-07	1.26e-07	1.26e-07	6.29e-07	1.26e-07	3.77e-07	1.26e-07	1.26e-07	5.03e-07	1e-14	0	1e-14	1e-14	0	5.03e-07	1e-14	1.26e-07	3.77e-07	3.77e-07	1.26e-07	2.51e-07	2.51e-07	0	1e-14	3.77e-07	1.26e-07
6.29e-07	1.26e-07	1.26e-07	3.77e-07	0.0384177	0.0384177	0.0384172	0.0384172	0.0352991	0.0352991	0.0232881	0.0938867	0.0345413	0.0345418	0.0345415	0.0345415	2.51e-07	2.51e-07	1e-14	5.03e-07	1e-14	0	5.03e-07	1e-14	3.77e-07	1.26e-07	1.26e-07	1.26e-07	1.26e-07	3.77e-07	3.77e-07	1.26e-07	0	1e-14	5.03e-07	1e-14	2.51e-07	2.51e-07	1e-14	0	3.77e-07	1.26e-07	3.77e-07	1.26e-07	2.51e-07	2.51e-07	2.51e-07	2.51e-07	3.77e-07	3.77e-07
1.26e-07	1.26e-07	1.26e-07	1.26e-07	0.0384177	0.0384172	0.0384177	0.0384172	0.0352991	0.0352986	0.0938867	0.0232886	0.0345418	0.0345418	0.0345415	0.034542	2.51e-07	2.51e-07	1e-14	0	1e-14	5.03e-07	0	1e-14	1.26e-07	1.26e-07	1.26e-07	3.77e-07	1.26e-07	1.26e-07	1.26e-07	1.26e-07	5.03e-07	1e-14	0	1e-14	2.51e-07	2.51e-07	1e-14	5.03e-07	1.26e-07	1.26e-07	1.26e-07	1.26e-07	2.51e-07	2.51e-07	2.51e-07	2.51e-07	1.26e-07	3.77e-07
1.26e-07	3.77e-07	1.26e-07	6.29e-07	1.26e-07	3.77e-07	3.77e-07	1.26e-07	0.0471167	0.0471167	0.0471167	0.0471162	2.51e-07	2.51e-07	1e-14	5.03e-07	0	1e-14	2.51e-07	2.51e-07	0.0788146	0.0788141	1e-14	5.03e-07	1.26e-07	3.77e-07	1.26e-07	1.26e-07	3.77e-07	1.26e-07	1.26e-07	6.29e-07	0.0336682	0.0336677	0.0336677	0.0336677	1.26e-07	1.26e-07	1.26e-07	1.26e-07	1.26e-07	1.26e-07	3.77e-07	1.26e-07	1e-14	5.03e-07	2.51e-07	2.51e-07	2.51e-07	2.51e-07
1.26e-07	1.26e-07	1.26e-07	1.26e-07	1.26e-07	1.26e-07	1.26e-07	1.26e-07	0.0471162	0.0471167	0.0471167	0.0471167	2.51e-07	2.51e-07	1e-14	0	5.03e-07	1e-14	2.51e-07	2.51e-07	0.0788146	0.0788146	1e-14	0	1.26e-07	1.26e-07	1.26e-07	3.77e-07	1.26e-07	1.26e-07	1.26e-07	1.26e-07	0.0336677	0.0336677	0.0336677	0.0336682	3.77e-07	1.26e-07	3.77e-07	1.26e-07	1.26e-07	3.77e-07	1.26e-07	1.26e-07	1e-14	0	2.51e-07	2.51e-07	2.51e-07	2.51e-07
3.77e-07	1.26e-07	1.26e-07	1.26e-07	3.77e-07	1.26e-07	6.29e-07	1.26e-07	0.0471167	0.0471167	0.0471162	0.0471167	2.51e-07	2.51e-07	2.51e-07	2.51e-07	1e-14	0	2.51e-07	2.51e-07	1e-14	0	2.51e-07	2.51e-07	1.26e-07	1.26e-07	3.77e-07	3.77e-07	1.26e-07	1.26e-07	3.77e-07	1.26e-07	0.0336679	0.0336674	0.0336677	0.0336677	1.26e-07	3.77e-07	1.26e-07	1.26e-07	1.26e-07	1.26e-07	1.26e-07	1.26e-07	0	1e-14	0.0665132	0.0665127	2.51e-07	2.51e-07
1.26e-07	1.26e-07	1.26e-07	3.77e-07	1.26e-07	1.26e-07	1.26e-07	1.26e-07	0.0471167	0.0471172	0.0471167	0.0471167	2.51e-07	2.51e-07	2.51e-07	2.51e-07	1e-14	5.03e-07	2.51e-07	2.51e-07	1e-14	5.03e-07	2.51e-07	2.51e-07	1.26e-07	3.77e-07	3.77e-07	1.26e-07	3.77e-07	1.26e-07	1.26e-07	1.26e-07	0.0336674	0.0336674	0.0336677	0.0336682	3.77e-07	3.77e-07	3.77e-07	1.26e-07	1.26e-07	3.77e-07	1.26e-07	6.29e-07	5.03e-07	1e-14	0.0665127	0.0665127	2.51e-07	2.51e-07
1.26e-07	3.77e-07	1.26e-07	3.77e-07	3.77e-07	3.77e-07	1.26e-07	1.26e-07	3.77e-07	1.26e-07	3.77e-07	1.26e-07	6.29e-07	1.26e-07	0.0965971	0.0965974	2.51e-07	2.51e-07	2.51e-07	2.51e-07	2.51e-07	2.51e-07	1e-14	0	2.51e-07	2.51e-07	0	1e-14	0	1e-14	2.51e-07	2.51e-07	2.51e-07	2.51e-07	2.51e-07	2.51e-07	1e-14	0	2.51e-07	2.51e-07	3.77e-07	1.26e-07	3.77e-07	1.26e-07	0	1e-14	2.51e-07	2.51e-07	2.51e-07	2.51e-07
3.77e-07	3.77e-07	1.26e-07	1.26e-07	1.26e-07	3.77e-07	3.77e-07	1.26e-07	1.26e-07	1.26e-07	1.26e-07	1.26e-07	1.26e-07	1.26e-07	0.0965976	0.0965974	2.51e-07	2.51e-07	2.51e-07	2.51e-07	2.51e-07	2.51e-07	1e-14	5.03e-07	2.51e-07	2.51e-07	5.03e-07	1e-14	5.03e-07	1e-14	2.51e-07	2.51e-07	2.51e-07	2.51e-07	2.51e-07	2.51e-07	1e-14	5.03e-07	2.51e-07	2.51e-07	1.26e-07	1.26e-07	1.26e-07	1.26e-07	5.03e-07	1e-14	2.51e-07	2.51e-07	2.51e-07	2.51e-07
1.26e-07	1.26e-07	3.77e-07	1.26e-07	1.26e-07	1.26e-07	1.26e-07	1.26e-07	3.77e-07	1.26e-07	1.26e-07	1.26e-07	1.26e-07	3.77e-07	3.77e-07	1.26e-07	2.51e-07	2.51e-07	0	1e-14	0.0625983	0.0625983	1e-14	0	2.51e-07	2.51e-07	1e-14	0	2.51e-07	2.51e-07	5.03e-07	1e-14	2.51e-07	2.51e-07	0	1e-14	5.03e-07	1e-14	1e-14	0	6.29e-07	1.26e-07	1.26e-07	1.26e-07	5.03e-07	1e-14	2.51e-07	2.51e-07	1e-14	5.03e-07
1.26e-07	3.77e-07	1.26e-07	1.26e-07	1.26e-07	3.77e-07	1.26e-07	3.77e-07	1.26e-07	1.26e-07	6.29e-07	1.26e-07	1.26e-07	1.26e-07	1.26e-07	1.26e-07	2.51e-07	2.51e-07	5.03e-07	1e-14	0.0625988	0.0625983	1e-14	5.03e-07	2.51e-07	2.51e-07	1e-14	5.03e-07	2.51e-07	2.51e-07	0	1e-14	2.51e-07	2.51e-07	5.03e-07	1e-14	0	1e-14	1e-14	5.03e-07	1.26e-07	1.26e-07	1.26e-07	3.77e-07	0	1e-14	2.51e-07	2.51e-07	1e-14	0
3.77e-07	1.26e-07	3.77e-07	1.26e-07	1.26e-07	1.26e-07	3.77e-07	1.26e-07	0.0499599	0.0499599	0.0499594	0.0499599	3.77e-07	1.26e-07	1.26e-07	1.26e-07	3.77e-07	3.77e-07	3.77e-07	1.26e-07	0.0436134	0.0436129	0.0436132	0.0436132	2.51e-07	2.51e-07	1e-14	0	5.03e-07	1e-14	1e-14	0	2.51e-07	2.51e-07	2.51e-07	2.51e-07	3.77e-07	1.26e-07	1.26e-07	1.26e-07	3.77e-07	1.26e-07	3.77e-07	1.26e-07	5.03e-07	1e-14	2.51e-07	2.51e-07	2.51e-07	2.51e-07
1.26e-07	1.26e-07	1.26e-07	1.26e-07	3.77e-07	1.26e-07	1.26e-07	1.26e-07	0.0499599	0.0499594	0.0499599	0.0499599	1.26e-07	1.26e-07	1.26e-07	3.77e-07	1.26e-07	3.77e-07	1.26e-07	1.26e-07	0.0436134	0.0436134	0.0436132	0.0436137	2.51e-07	2.51e-07	1e-14	5.03e-07	0	1e-14	1e-14	5.03e-07	2.51e-07	2.51e-07	2.51e-07	2.51e-07	1.26e-07	1.26e-07	1.26e-07	3.77e-07	1.26e-07	1.26e-07	1.26e-07	1.26e-07	0	1e-14	2.51e-07	2.51e-07	2.51e-07	2.51e-07
1.26e-07	3.77e-07	1.26e-07	3.77e-07	1.26e-07	1.26e-07	1.26e-07	3.77e-07	0.0499594	0.0499599	0.0499599	0.0499594	3.77e-07	1.26e-07	1.26e-07	3.77e-07	1.26e-07	1.26e-07	1.26e-07	1.26e-07	0.0436135	0.0436134	0.0436134	0.0436129	2.51e-07	2.51e-07	2.51e-07	2.51e-07	2.51e-07	2.51e-07	2.51e-07	2.51e-07	1e-14	0	1e-14	5.03e-07	1.26e-07	3.77e-07	1.26e-07	6.29e-07	1.26e-07	1.26e-07	3.77e-07	1.26e-07	1e-14	0	5.03e-07	1e-14	0.0828461	0.0828466
3.77e-07	3.77e-07	1.26e-07	1.26e-07	1.26e-07	6.29e-07	1.26e-07	1.26e-07	0.0499594	0.0499594	0.0499599	0.0499599	3.77e-07	3.77e-07	1.26e-07	1.26e-07	3.77e-07	1.26e-07	3.77e-07	1.26e-07	0.0436139	0.0436134	0.0436134	0.0436134	2.51e-07	2.51e-07	2.51e-07	2.51e-07	2.51e-07	2.51e-07	2.51e-07	2.51e-07	1e-14	5.03e-07	1e-14	0	1.26e-07	1.26e-07	1.26e-07	1.26e-07	1.26e-07	6.29e-07	1.26e-07	1.26e-07	1e-14	5.03e-07	0	1e-14	0.0828461	0.0828461
1.26e-07	1.26e-07	3.77e-07	1.26e-07	1.26e-07	1.26e-07	1.26e-07	3.77e-07	1e-14	0	2.51e-07	2.51e-07	1.26e-07	6.29e-07	1.26e-07	1.26e-07	0.0775793	0.0775793	2.51e-07	2.51e-07	1.26e-07	1.26e-07	1.26e-07	6.29e-07	1.26e-07	1.26e-07	1.26e-07	3.77e-07	5.03e-07	1e-14	1e-14	0	1.26e-07	3.77e-07	0.089615	0.0896147	1.26e-07	3.77e-07	1.26e-07	1.26e-07	0.0795057	0.0795063	1e-14	0	1.26e-07	3.77e-07	3.77e-07	1.26e-07	2.51e-07	2.51e-07
3.77e-07	1.26e-07	1.26e-07	1.26e-07	3.77e-07	1.26e-07	1.26e-07	1.26e-07	1e-14	5.03e-07	2.51e-07	2.51e-07	1.26e-07	1.26e-07	1.26e-07	3.77e-07	0.0775788	0.0775793	2.51e-07	2.51e-07	3.77e-07	1.26e-07	1.26e-07	1.26e-07	3.77e-07	1.26e-07	1.26e-07	1.26e-07	0	1e-14	1e-14	5.03e-07	1.26e-07	1.26e-07	0.089615	0.0896152	1.26e-07	1.26e-07	3.77e-07	1.26e-07	0.0795063	0.0795063	1e-14	5.03e-07	3.77e-07	3.77e-07	1.26e-07	1.26e-07	2.51e-07	2.51e-07
3.77e-07	3.77e-07	1.26e-07	3.77e-07	3.77e-07	1.26e-07	0.0860289	0.0860292	1e-14	5.03e-07	2.51e-07	2.51e-07	1.26e-07	1.26e-07	1.26e-07	1.26e-07	1e-14	5.03e-07	5.03e-07	1e-14	1.26e-07	1.26e-07	1.26e-07	3.77e-07	3.77e-07	1.26e-07	3.77e-07	1.26e-07	2.51e-07	2.51e-07	1e-14	5.03e-07	1.26e-07	1.26e-07	1.26e-07	1.26e-07	3.77e-07	1.26e-07	1.26e-07	1.26e-07	2.51e-07	2.51e-07	1e-14	5.03e-07	1.26e-07	1.26e-07	1.26e-07	1.26e-07	1e-14	5.03e-07
3.77e-07	1.26e-07	1.26e-07	1.26e-07	1.26e-07	1.26e-07	0.0860289	0.0860297	1e-14	0	2.51e-07	2.51e-07	3.77e-07	1.26e-07	1.26e-07	3.77e-07	1e-14	0	0	1e-14	3.77e-07	1.26e-07	1.26e-07	1.26e-07	3.77e-07	3.77e-07	1.26e-07	1.26e-07	2.51e-07	2.51e-07	1e-14	0	1.26e-07	3.77e-07	6.29e-07	1.26e-07	1.26e-07	1.26e-07	6.29e-07	1.26e-07	2.51e-07	2.51e-07	1e-14	0	1.26e-07	3.77e-07	3.77e-07	1.26e-07	1e-14	0
3.77e-07	1.26e-07	1.26e-07	3.77e-07	3.77e-07	1.26e-07	1.26e-07	1.26e-07	2.51e-07	2.51e-07	5.03e-07	1e-14	1.26e-07	3.77e-07	1.26e-07	1.26e-07	1.26e-07	3.77e-07	1.26e-07	1.26e-07	0.0352577	0.0352582	0.035258	0.0352575	1e-14	5.03e-07	2.51e-07	2.51e-07	3.77e-07	1.26e-07	1.26e-07	1.26e-07	0.066448	0.0664485	5.03e-07	1e-14	1e-14	5.03e-07	2.51e-07	2.51e-07	0.0607101	0.0607101	0.0607106	0.0607101	1.26e-07	3.77e-07	0.0843813	0.0843816	3.77e-07	1.26e-07
1.26e-07	1.26e-07	1.26e-07	1.26e-07	1.26e-07	1.26e-07	1.26e-07	3.77e-07	2.51e-07	2.51e-07	0	1e-14	1.26e-07	1.26e-07	6.29e-07	1.26e-07	3.77e-07	3.77e-07	3.77e-07	1.26e-07	0.0352577	0.0352577	0.035258	0.035258	1e-14	0	2.51e-07	2.51e-07	1.26e-07	1.26e-07	3.77e-07	1.26e-07	0.066448	0.066448	0	1e-14	1e-14	0	2.51e-07	2.51e-07	0.0607101	0.0607096	0.0607101	0.0607101	1.26e-07	1.26e-07	0.0843818	0.0843816	1.26e-07	1.26e-07
0.0609031	0.0609023	3.77e-07	1.26e-07	3.77e-07	1.26e-07	6.29e-07	1.26e-07	0	1e-14	0.0832281	0.0832281	1.26e-07	1.26e-07	1.26e-07	1.26e-07	1.26e-07	1.26e-07	3.77e-07	1.26e-07	0.0352575	0.035258	0.0352575	0.0352575	2.51e-07	2.51e-07	2.51e-07	2.51e-07	3.77e-07	1.26e-07	1.26e-07	1.26e-07	1e-14	0	1e-14	5.03e-07	2.51e-07	2.51e-07	2.51e-07	2.51e-07	0.0607099	0.0607104	0.0607099	0.0607099	1.26e-07	6.29e-07	1.26e-07	1.26e-07	1.26e-07	1.26e-07
0.0609023	0.0609026	1.26e-07	1.26e-07	1.26e-07	1.26e-07	1.26e-07	1.26e-07	5.03e-07	1e-14	0.0832276	0.0832281	1.26e-07	3.77e-07	3.77e-07	1.26e-07	3.77e-07	1.26e-07	1.26e-07	1.26e-07	0.035258	0.035258	0.035258	0.0352575	2.51e-07	2.51e-07	2.51e-07	2.51e-07	1.26e-07	1.26e-07	6.29e-07	1.26e-07	1e-14	5.03e-07	1e-14	0	2.51e-07	2.51e-07	2.51e-07	2.51e-07	0.0607099	0.0607099	0.0607099	0.0607104	1.26e-07	1.26e-07	3.77e-07	1.26e-07	1.26e-07	6.29e-07
Right image from Figure 4a-bottom, corresponding to acceleration 8 Values from 0 to 1, corresponding to intensity
1.6e-07	0	0	1.6e-07	8.01e-08	8.01e-08	0	1.6e-07	0.0450405	0.0450404	0.0450404	0.0450406	1.2e-07	4e-08	4e-08	4e-08	0	0	0	1.6e-07	2e-07	4e-08	4e-08	4e-08	1.2e-07	1.2e-07	1.2e-07	4e-08	8.01e-08	8.01e-08	0	1.6e-07	8.01e-08	8.01e-08	1.6e-07	0	4e-08	4e-08	4e-08	4e-08	1.6e-07	0	0	0	4e-08	4e-08	4e-08	4e-08	4e-08	4e-08
0	0	0	0	8.01e-08	8.01e-08	0	0	0.0450405	0.0450405	0.0450406	0.0450406	4e-08	4e-08	4e-08	2e-07	1.6e-07	0	0	0	4e-08	4e-08	4e-08	1.2e-07	1.2e-07	4e-08	4e-08	4e-08	8.01e-08	8.01e-08	0	0	8.01e-08	8.01e-08	0	0	4e-08	1.2e-07	2e-07	4e-08	0	0	1.6e-07	0	1.2e-07	4e-08	4e-08	1.2e-07	4e-08	2e-07
8.01e-08	8.01e-08	0	1.6e-07	8.01e-08	8.01e-08	0	1.6e-07	0.0450404	0.0450404	0.0450404	0.0450404	4e-08	4e-08	1.2e-07	4e-08	8.01e-08	8.01e-08	8.01e-08	8.01e-08	1.2e-07	4e-08	4e-08	1.2e-07	4e-08	4e-08	4e-08	4e-08	8.01e-08	8.01e-08	1.6e-07	0	0	0	8.01e-08	8.01e-08	4e-08	4e-08	4e-08	4e-08	8.01e-08	8.01e-08	0	0	4e-08	1.2e-07	2e-07	4e-08	1.2e-07	4e-08
8.01e-08	8.01e-08	0	0	8.01e-08	8.01e-08	0	0	0.0450406	0.0450404	0.0450404	0.0450406	1.2e-07	4e-08	4e-08	4e-08	8.01e-08	8.01e-08	8.01e-08	8.01e-08	4e-08	4e-08	4e-08	4e-08	1.2e-07	4e-08	1.2e-07	4e-08	8.01e-08	8.01e-08	0	0	0	1.6e-07	8.01e-08	8.01e-08	1.2e-07	4e-08	1.2e-07	4e-08	8.01e-08	8.01e-08	0	1.6e-07	4e-08	4e-08	4e-08	4e-08	4e-08	4e-08
8.01e-08	8.01e-08	8.01e-08	8.01e-08	4e-08	1.2e-07	4e-08	1.2e-07	4e-08	4e-08	4e-08	1.2e-07	0	0	8.01e-08	8.01e-08	4e-08	4e-08	4e-08	1.2e-07	1.2e-07	4e-08	1.2e-07	4e-08	8.01e-08	8.01e-08	8.01e-08	8.01e-08	1.2e-07	4e-08	2e-07	4e-08	4e-08	1.2e-07	1.2e-07	4e-08	4e-08	4e-08	4e-08	4e-08	8.01e-08	8.01e-08	0	1.6e-07	4e-08	4e-08	4e-08	4e-08	8.01e-08	8.01e-08
8.01e-08	8.01e-08	8.01e-08	8.01e-08	1.2e-07	1.2e-07	4e-08	4e-08	1.2e-07	4e-08	4e-08	4e-08	0	1.6e-07	8.01e-08	8.01e-08	1.2e-07	4e-08	1.2e-07	1.2e-07	4e-08	4e-08	4e-08	4e-08	8.01e-08	8.01e-08	8.01e-08	8.01e-08	4e-08	4e-08	4e-08	4e-08	4e-08	4e-08	1.2e-07	1.2e-07	1.2e-07	4e-08	4e-08	2e-07	8.01e-08	8.01e-08	0	0	1.2e-07	4e-08	2e-07	4e-08	8.01e-08	8.01e-08
8.01e-08	8.01e-08	8.01e-08	8.01e-08	4e-08	4e-08	4e-08	1.2e-07	4e-08	4e-08	1.2e-07	1.2e-07	8.01e-08	8.01e-08	8.01e-08	8.01e-08	4e-08	1.2e-07	4e-08	4e-08	2e-07	4e-08	4e-08	1.2e-07	1.6e-07	0	8.01e-08	8.01e-08	4e-08	1.2e-07	4e-08	1.2e-07	4e-08	1.2e-07	4e-08	4e-08	4e-08	1.2e-07	4e-08	4e-08	0	1.6e-07	8.01e-08	8.01e-08	4e-08	1.2e-07	4e-08	4e-08	8.01e-08	8.01e-08
8.01e-08	8.01e-08	8.01e-08	8.01e-08	1.2e-07	4e-08	4e-08	4e-08	4e-08	1.2e-07	4e-08	1.2e-07	8.01e-08	8.01e-08	8.01e-08	8.01e-08	4e-08	4e-08	4e-08	1.2e-07	4e-08	4e-08	4e-08	4e-08	0	0	8.01e-08	8.01e-08	4e-08	4e-08	4e-08	4e-08	4e-08	4e-08	4e-08	1.2e-07	4e-08	4e-08	1.2e-07	4e-08	0	0	8.01e-08	8.01e-08	4e-08	4e-08	1.2e-07	4e-08	8.01e-08	8.01e-08
1.6e-07	0	8.01e-08	8.01e-08	4e-08	4e-08	1.2e-07	4e-08	0.051394	0.0513942	0.051394	0.051394	4e-08	1.2e-07	4e-08	4e-08	0	0	8.01e-08	8.01e-08	8.01e-08	8.01e-08	0	0	0.0643336	0.0643336	0.0643337	0.0643338	8.01e-08	8.01e-08	8.01e-08	8.01e-08	4e-08	4e-08	1.2e-07	4e-08	0	0	1.6e-07	0	0	0	0	1.6e-07	8.01e-08	8.01e-08	8.01e-08	8.01e-08	1.2e-07	4e-08
0	0	8.01e-08	8.01e-08	4e-08	1.2e-07	4e-08	4e-08	0.051394	0.051394	0.0513942	0.051394	1.2e-07	1.2e-07	4e-08	1.2e-07	0	1.6e-07	8.01e-08	8.01e-08	8.01e-08	8.01e-08	1.6e-07	0	0.0643336	0.0643337	0.0643337	0.0643337	8.01e-08	8.01e-08	8.01e-08	8.01e-08	4e-08	1.2e-07	4e-08	4e-08	1.6e-07	0	0	0	0	1.6e-07	0	0	8.01e-08	8.01e-08	8.01e-08	8.01e-08	4e-08	4e-08
0.114744	0.114744	0.098111	0.0981108	1.2e-07	4e-08	4e-08	2e-07	0.051394	0.051394	0.0513942	0.0513942	4e-08	4e-08	4e-08	1.2e-07	0	1.6e-07	8.01e-08	8.01e-08	8.01e-08	8.01e-08	8.01e-08	8.01e-08	0.0643336	0.0643336	0.0643337	0.0643335	0	1.6e-07	8.01e-08	8.01e-08	4e-08	1.2e-07	1.2e-07	4e-08	1.6e-07	0	0	0	8.01e-08	8.01e-08	8.01e-08	8.01e-08	8.01e-08	8.01e-08	0	1.6e-07	4e-08	4e-08
0.114744	0.114744	0.098111	0.098111	4e-08	4e-08	4e-08	4e-08	0.0513942	0.051394	0.0513942	0.051394	4e-08	1.2e-07	4e-08	4e-08	0	0	8.01e-08	8.01e-08	8.01e-08	8.01e-08	8.01e-08	8.01e-08	0.0643336	0.0643337	0.0643337	0.0643337	0	0	8.01e-08	8.01e-08	4e-08	4e-08	1.2e-07	1.2e-07	0	0	0	1.6e-07	8.01e-08	8.01e-08	8.01e-08	8.01e-08	8.01e-08	8.01e-08	0	0	1.2e-07	4e-08
4e-08	4e-08	0.0709002	0.0709003	4e-08	4e-08	1.2e-07	4e-08	0	0	0	0	2e-07	4e-08	4e-08	4e-08	8.01e-08	8.01e-08	8.01e-08	8.01e-08	8.01e-08	8.01e-08	0	1.6e-07	4e-08	4e-08	4e-08	4e-08	8.01e-08	8.01e-08	8.01e-08	8.01e-08	0	1.6e-07	8.01e-08	8.01e-08	4e-08	2e-07	4e-08	4e-08	0.0539235	0.0539236	0.0539236	0.0539236	4e-08	1.2e-07	2e-07	4e-08	8.01e-08	8.01e-08
1.2e-07	4e-08	0.0709004	0.0709003	4e-08	1.2e-07	4e-08	4e-08	0	1.6e-07	0	1.6e-07	4e-08	4e-08	4e-08	1.2e-07	8.01e-08	8.01e-08	8.01e-08	8.01e-08	8.01e-08	8.01e-08	0	0	4e-08	2e-07	4e-08	1.2e-07	8.01e-08	8.01e-08	8.01e-08	8.01e-08	0	0	8.01e-08	8.01e-08	4e-08	4e-08	1.2e-07	4e-08	0.0539235	0.0539235	0.0539236	0.0539234	4e-08	4e-08	4e-08	4e-08	8.01e-08	8.01e-08
1.2e-07	1.2e-07	0.133629	0.133629	4e-08	1.2e-07	4e-08	2e-07	8.01e-08	8.01e-08	8.01e-08	8.01e-08	4e-08	4e-08	1.2e-07	4e-08	8.01e-08	8.01e-08	8.01e-08	8.01e-08	8.01e-08	8.01e-08	0	0	4e-08	4e-08	1.2e-07	4e-08	8.01e-08	8.01e-08	0	0	8.01e-08	8.01e-08	8.01e-08	8.01e-08	1.2e-07	4e-08	4e-08	4e-08	0.0539236	0.0539236	0.0539235	0.0539235	4e-08	4e-08	4e-08	1.2e-07	8.01e-08	8.01e-08
1.2e-07	4e-08	0.133629	0.133629	4e-08	4e-08	4e-08	4e-08	8.01e-08	8.01e-08	8.01e-08	8.01e-08	4e-08	1.2e-07	4e-08	4e-08	8.01e-08	8.01e-08	8.01e-08	8.01e-08	8.01e-08	8.01e-08	1.6e-07	0	4e-08	1.2e-07	4e-08	4e-08	8.01e-08	8.01e-08	1.6e-07	0	8.01e-08	8.01e-08	8.01e-08	8.01e-08	4e-08	4e-08	4e-08	1.2e-07	0.0539236	0.0539234	0.0539235	0.0539233	1.2e-07	4e-08	4e-08	4e-08	8.01e-08	8.01e-08
4e-08	4e-08	1.2e-07	4e-08	8.01e-08	8.01e-08	8.01e-08	8.01e-08	0	0	0.136854	0.136854	0	1.6e-07	1.6e-07	0	4e-08	2e-07	4e-08	4e-08	4e-08	2e-07	4e-08	4e-08	4e-08	4e-08	4e-08	4e-08	8.01e-08	8.01e-08	8.01e-08	8.01e-08	0	0	8.01e-08	8.01e-08	4e-08	1.2e-07	4e-08	4e-08	1.2e-07	4e-08	1.2e-07	4e-08	8.01e-08	8.01e-08	8.01e-08	8.01e-08	8.01e-08	8.01e-08
1.2e-07	4e-08	4e-08	4e-08	8.01e-08	8.01e-08	8.01e-08	8.01e-08	0	1.6e-07	0.136854	0.136854	0	0	0	0	4e-08	4e-08	1.2e-07	4e-08	4e-08	4e-08	4e-08	1.2e-07	4e-08	2e-07	4e-08	1.2e-07	8.01e-08	8.01e-08	8.01e-08	8.01e-08	1.6e-07	0	8.01e-08	8.01e-08	4e-08	4e-08	1.2e-07	4e-08	4e-08	4e-08	1.2e-07	1.2e-07	8.01e-08	8.01e-08	8.01e-08	8.01e-08	8.01e-08	8.01e-08
4e-08	1.2e-07	1.2e-07	1.2e-07	0.134075	0.134075	0	1.6e-07	0	0	0	1.6e-07	1.6e-07	0	0	0	4e-08	1.2e-07	4e-08	4e-08	4e-08	4e-08	4e-08	4e-08	1.2e-07	4e-08	4e-08	1.2e-07	0	0	8.01e-08	8.01e-08	8.01e-08	8.01e-08	8.01e-08	8.01e-08	2e-07	4e-08	4e-08	4e-08	4e-08	4e-08	4e-08	1.2e-07	0	0	8.01e-08	8.01e-08	0	0
4e-08	4e-08	4e-08	1.2e-07	0.134075	0.134075	0	0	0	1.6e-07	0	0	0	0	0	1.6e-07	4e-08	4e-08	4e-08	1.2e-07	4e-08	1.2e-07	4e-08	1.2e-07	4e-08	4e-08	4e-08	4e-08	0	1.6e-07	8.01e-08	8.01e-08	8.01e-08	8.01e-08	8.01e-08	8.01e-08	4e-08	4e-08	4e-08	1.2e-07	4e-08	1.2e-07	4e-08	4e-08	0	1.6e-07	8.01e-08	8.01e-08	1.6e-07	0
0.0551414	0.0551412	0.0551413	0.0551413	4e-08	4e-08	4e-08	4e-08	1.2e-07	4e-08	1.2e-07	4e-08	1.6e-07	0	8.01e-08	8.01e-08	0.0479682	0.047968	0.0479682	0.0479682	8.01e-08	8.01e-08	8.01e-08	8.01e-08	1.2e-07	4e-08	4e-08	1.2e-07	0	0	8.01e-08	8.01e-08	4e-08	4e-08	1.2e-07	4e-08	0.0530168	0.0530168	0.0530167	0.0530168	0	0	8.01e-08	8.01e-08	0	0	0	0	1.6e-07	0
0.0551412	0.0551412	0.0551412	0.0551413	1.2e-07	4e-08	4e-08	1.2e-07	1.2e-07	1.2e-07	4e-08	4e-08	0	0	8.01e-08	8.01e-08	0.0479682	0.0479682	0.0479683	0.0479682	8.01e-08	8.01e-08	8.01e-08	8.01e-08	4e-08	4e-08	4e-08	4e-08	1.6e-07	0	8.01e-08	8.01e-08	4e-08	1.2e-07	4e-08	4e-08	0.0530169	0.0530168	0.0530167	0.0530167	0	1.6e-07	8.01e-08	8.01e-08	0	1.6e-07	0	1.6e-07	0	0
0.0551414	0.0551412	0.0551414	0.0551413	4e-08	1.2e-07	4e-08	4e-08	4e-08	1.2e-07	4e-08	4e-08	8.01e-08	8.01e-08	0	1.6e-07	0.0479682	0.0479682	0.0479682	0.0479682	0	0	0	0	1.2e-07	1.2e-07	4e-08	4e-08	8.01e-08	8.01e-08	0	1.6e-07	2e-07	4e-08	4e-08	4e-08	0.0530168	0.0530166	0.0530167	0.0530168	0	0	8.01e-08	8.01e-08	8.01e-08	8.01e-08	0	0	8.01e-08	8.01e-08
0.0551412	0.0551412	0.0551414	0.0551414	1.2e-07	1.2e-07	4e-08	1.2e-07	4e-08	4e-08	4e-08	1.2e-07	8.01e-08	8.01e-08	0	0	0.0479682	0.047968	0.0479682	0.047968	0	1.6e-07	1.6e-07	0	4e-08	1.2e-07	1.2e-07	4e-08	8.01e-08	8.01e-08	0	0	4e-08	4e-08	1.2e-07	4e-08	0.0530168	0.0530168	0.0530167	0.0530167	1.6e-07	0	8.01e-08	8.01e-08	8.01e-08	8.01e-08	1.6e-07	0	8.01e-08	8.01e-08
4e-08	1.2e-07	4e-08	4e-08	0	1.6e-07	8.01e-08	8.01e-08	4e-08	4e-08	4e-08	1.2e-07	2e-07	4e-08	1.2e-07	4e-08	8.01e-08	8.01e-08	0	1.6e-07	4e-08	4e-08	1.2e-07	4e-08	1.6e-07	0	0	0	4e-08	4e-08	4e-08	1.2e-07	4e-08	4e-08	1.2e-07	4e-08	1.2e-07	4e-08	4e-08	2e-07	4e-08	4e-08	4e-08	4e-08	4e-08	4e-08	4e-08	4e-08	4e-08	1.2e-07
4e-08	4e-08	1.2e-07	4e-08	0	0	8.01e-08	8.01e-08	1.2e-07	4e-08	1.2e-07	1.2e-07	4e-08	4e-08	4e-08	4e-08	8.01e-08	8.01e-08	0	0	1.2e-07	4e-08	4e-08	4e-08	0	0	1.6e-07	0	4e-08	1.2e-07	4e-08	4e-08	4e-08	2e-07	4e-08	4e-08	4e-08	4e-08	4e-08	4e-08	4e-08	1.2e-07	1.2e-07	4e-08	4e-08	1.2e-07	4e-08	2e-07	4e-08	4e-08
2e-07	4e-08	4e-08	1.2e-07	1.6e-07	0	0	0	4e-08	4e-08	4e-08	1.2e-07	1.2e-07	4e-08	1.2e-07	4e-08	8.01e-08	8.01e-08	0	0	4e-08	4e-08	4e-08	4e-08	8.01e-08	8.01e-08	0	0	1.2e-07	1.2e-07	4e-08	1.2e-07	4e-08	1.2e-07	4e-08	1.2e-07	4e-08	4e-08	4e-08	4e-08	4e-08	4e-08	4e-08	1.2e-07	1.2e-07	4e-08	4e-08	1.2e-07	4e-08	4e-08
4e-08	4e-08	4e-08	4e-08	0	0	0	1.6e-07	1.2e-07	4e-08	4e-08	4e-08	4e-08	4e-08	4e-08	4e-08	8.01e-08	8.01e-08	0	1.6e-07	4e-08	1.2e-07	2e-07	4e-08	8.01e-08	8.01e-08	1.6e-07	0	4e-08	1.2e-07	4e-08	4e-08	4e-08	4e-08	4e-08	4e-08	4e-08	1.2e-07	4e-08	1.2e-07	4e-08	1.2e-07	1.2e-07	1.2e-07	4e-08	4e-08	4e-08	4e-08	4e-08	1.2e-07
0.0568451	0.0568451	0.0568451	0.0568452	0	1.6e-07	0	0	4e-08	4e-08	1.2e-07	1.2e-07	8.01e-08	8.01e-08	8.01e-08	8.01e-08	4e-08	1.2e-07	1.2e-07	4e-08	1.2e-07	4e-08	1.2e-07	1.2e-07	4e-08	4e-08	4e-08	2e-07	0.0485534	0.0485534	0.0485534	0.0485535	8.01e-08	8.01e-08	8.01e-08	8.01e-08	1.2e-07	4e-08	4e-08	4e-08	4e-08	1.2e-07	4e-08	1.2e-07	0	0	8.01e-08	8.01e-08	4e-08	1.2e-07
0.0568449	0.0568451	0.0568451	0.0568451	0	0	1.6e-07	0	1.2e-07	4e-08	4e-08	1.2e-07	8.01e-08	8.01e-08	8.01e-08	8.01e-08	4e-08	4e-08	1.2e-07	1.2e-07	4e-08	4e-08	1.2e-07	4e-08	1.2e-07	4e-08	4e-08	4e-08	0.0485534	0.0485535	0.0485534	0.0485534	8.01e-08	8.01e-08	8.01e-08	8.01e-08	4e-08	4e-08	4e-08	1.2e-07	4e-08	4e-08	1.2e-07	1.2e-07	1.6e-07	0	8.01e-08	8.01e-08	4e-08	4e-08
0.0568451	0.0568451	0.0568451	0.0568452	8.01e-08	8.01e-08	0	0	1.2e-07	4e-08	1.2e-07	4e-08	0	0	8.01e-08	8.01e-08	4e-08	4e-08	4e-08	1.2e-07	4e-08	4e-08	4e-08	4e-08	4e-08	4e-08	1.2e-07	4e-08	0.0485535	0.0485535	0.0485535	0.0485535	8.01e-08	8.01e-08	0	1.6e-07	1.2e-07	1.2e-07	1.2e-07	4e-08	4e-08	4e-08	4e-08	4e-08	8.01e-08	8.01e-08	0	1.6e-07	1.2e-07	4e-08
0.056845	0.0568451	0.0568451	0.0568451	8.01e-08	8.01e-08	0	1.6e-07	4e-08	4e-08	4e-08	4e-08	0	1.6e-07	8.01e-08	8.01e-08	4e-08	1.2e-07	4e-08	4e-08	4e-08	1.2e-07	4e-08	1.2e-07	4e-08	1.2e-07	4e-08	4e-08	0.0485533	0.0485535	0.0485535	0.0485536	8.01e-08	8.01e-08	0	0	4e-08	1.2e-07	4e-08	4e-08	4e-08	1.2e-07	1.2e-07	4e-08	8.01e-08	8.01e-08	0	0	4e-08	4e-08
0	1.6e-07	8.01e-08	8.01e-08	8.01e-08	8.01e-08	0	0	4e-08	4e-08	1.2e-07	4e-08	4e-08	1.2e-07	4e-08	4e-08	8.01e-08	8.01e-08	0	0	0.0509166	0.0509166	0.0509166	0.0509165	0.0609737	0.0609737	0.0609737	0.0609739	0	0	0	0	4e-08	4e-08	2e-07	4e-08	8.01e-08	8.01e-08	8.01e-08	8.01e-08	1.2e-07	4e-08	4e-08	2e-07	4e-08	4e-08	2e-07	4e-08	4e-08	1.2e-07
0	0	8.01e-08	8.01e-08	8.01e-08	8.01e-08	1.6e-07	0	4e-08	2e-07	4e-08	4e-08	4e-08	4e-08	4e-08	1.2e-07	8.01e-08	8.01e-08	1.6e-07	0	0.0509166	0.0509165	0.0509166	0.0509166	0.0609737	0.0609739	0.0609739	0.0609739	0	1.6e-07	1.6e-07	0	1.2e-07	4e-08	4e-08	4e-08	8.01e-08	8.01e-08	8.01e-08	8.01e-08	4e-08	4e-08	4e-08	4e-08	1.2e-07	4e-08	4e-08	4e-08	4e-08	4e-08
8.01e-08	8.01e-08	8.01e-08	8.01e-08	8.01e-08	8.01e-08	0	0	4e-08	4e-08	1.2e-07	4e-08	1.2e-07	1.2e-07	4e-08	4e-08	8.01e-08	8.01e-08	8.01e-08	8.01e-08	0.0509165	0.0509165	0.0509166	0.0509166	0.0609739	0.0609737	0.0609739	0.0609739	8.01e-08	8.01e-08	8.01e-08	8.01e-08	4e-08	1.2e-07	4e-08	4e-08	8.01e-08	8.01e-08	1.6e-07	0	4e-08	4e-08	4e-08	1.2e-07	4e-08	4e-08	4e-08	4e-08	1.2e-07	4e-08
8.01e-08	8.01e-08	8.01e-08	8.01e-08	8.01e-08	8.01e-08	1.6e-07	0	1.2e-07	4e-08	4e-08	4e-08	4e-08	1.2e-07	1.2e-07	4e-08	8.01e-08	8.01e-08	8.01e-08	8.01e-08	0.0509166	0.0509165	0.0509165	0.0509166	0.0609739	0.0609739	0.0609737	0.0609739	8.01e-08	8.01e-08	8.01e-08	8.01e-08	4e-08	4e-08	4e-08	1.2e-07	8.01e-08	8.01e-08	0	0	1.2e-07	4e-08	4e-08	4e-08	1.2e-07	4e-08	1.2e-07	4e-08	4e-08	4e-08
1.2e-07	4e-08	4e-08	1.2e-07	8.01e-08	8.01e-08	0	0	4e-08	4e-08	4e-08	1.2e-07	1.2e-07	4e-08	4e-08	4e-08	4e-08	4e-08	2e-07	4e-08	1.2e-07	4e-08	4e-08	4e-08	4e-08	1.2e-07	4e-08	2e-07	4e-08	1.2e-07	4e-08	1.2e-07	0.0563892	0.0563892	0.0563889	0.0563891	0	0	8.01e-08	8.01e-08	8.01e-08	8.01e-08	8.01e-08	8.01e-08	0.041342	0.041342	0.0413419	0.0413419	8.01e-08	8.01e-08
4e-08	4e-08	4e-08	4e-08	8.01e-08	8.01e-08	1.6e-07	0	1.2e-07	4e-08	4e-08	4e-08	4e-08	4e-08	1.2e-07	4e-08	1.2e-07	4e-08	4e-08	4e-08	4e-08	4e-08	1.2e-07	4e-08	4e-08	4e-08	4e-08	4e-08	1.2e-07	1.2e-07	4e-08	4e-08	0.0563892	0.056389	0.0563891	0.0563891	1.6e-07	0	8.01e-08	8.01e-08	8.01e-08	8.01e-08	8.01e-08	8.01e-08	0.041342	0.0413422	0.0413421	0.0413419	8.01e-08	8.01e-08
4e-08	1.2e-07	4e-08	1.2e-07	1.6e-07	0	8.01e-08	8.01e-08	4e-08	4e-08	4e-08	4e-08	4e-08	4e-08	1.2e-07	4e-08	4e-08	1.2e-07	1.2e-07	4e-08	4e-08	1.2e-07	4e-08	1.2e-07	4e-08	4e-08	4e-08	1.2e-07	4e-08	1.2e-07	4e-08	4e-08	0.056389	0.0563892	0.056389	0.056389	0	0	8.01e-08	8.01e-08	0	0	0	0	0.0413421	0.0413419	0.0413421	0.0413419	0	0
4e-08	4e-08	1.2e-07	1.2e-07	0	0	8.01e-08	8.01e-08	4e-08	1.2e-07	2e-07	4e-08	4e-08	1.2e-07	1.2e-07	1.2e-07	4e-08	4e-08	4e-08	4e-08	4e-08	4e-08	1.2e-07	1.2e-07	4e-08	1.2e-07	4e-08	4e-08	4e-08	4e-08	4e-08	1.2e-07	0.056389	0.056389	0.056389	0.0563892	0	1.6e-07	8.01e-08	8.01e-08	0	1.6e-07	1.6e-07	0	0.0413419	0.0413419	0.0413419	0.0413419	1.6e-07	0
0.114668	0.114668	0	0	1.2e-07	4e-08	4e-08	4e-08	1.6e-07	0	8.01e-08	8.01e-08	8.01e-08	8.01e-08	8.01e-08	8.01e-08	1.2e-07	4e-08	4e-08	4e-08	8.01e-08	8.01e-08	8.01e-08	8.01e-08	4e-08	1.2e-07	4e-08	4e-08	4e-08	4e-08	4e-08	2e-07	4e-08	4e-08	4e-08	1.2e-07	1.2e-07	1.2e-07	4e-08	4e-08	4e-08	4e-08	4e-08	1.2e-07	0	1.6e-07	0	0	0.046116	0.0461162
0.114668	0.114668	1.6e-07	0	4e-08	4e-08	1.2e-07	4e-08	0	0	8.01e-08	8.01e-08	8.01e-08	8.01e-08	8.01e-08	8.01e-08	4e-08	4e-08	1.2e-07	4e-08	8.01e-08	8.01e-08	8.01e-08	8.01e-08	1.2e-07	1.2e-07	4e-08	1.2e-07	1.2e-07	4e-08	4e-08	4e-08	1.2e-07	4e-08	4e-08	4e-08	1.2e-07	4e-08	1.2e-07	4e-08	4e-08	1.2e-07	4e-08	4e-08	0	0	1.6e-07	0	0.046116	0.046116
8.01e-08	8.01e-08	0	1.6e-07	4e-08	2e-07	4e-08	4e-08	8.01e-08	8.01e-08	0	1.6e-07	0	1.6e-07	0	0	1.2e-07	4e-08	2e-07	4e-08	0	0	0	1.6e-07	4e-08	4e-08	1.2e-07	4e-08	4e-08	4e-08	4e-08	4e-08	4e-08	4e-08	4e-08	1.2e-07	4e-08	4e-08	1.2e-07	4e-08	4e-08	4e-08	2e-07	4e-08	8.01e-08	8.01e-08	1.6e-07	0	0.0461159	0.0461161
8.01e-08	8.01e-08	0	0	4e-08	4e-08	1.2e-07	4e-08	8.01e-08	8.01e-08	0	0	0	0	1.6e-07	0	4e-08	4e-08	4e-08	4e-08	0	1.6e-07	0	0	1.2e-07	4e-08	4e-08	4e-08	4e-08	1.2e-07	1.2e-07	4e-08	2e-07	4e-08	4e-08	4e-08	1.2e-07	4e-08	4e-08	4e-08	4e-08	1.2e-07	4e-08	4e-08	8.01e-08	8.01e-08	0	0	0.0461159	0.046116
0	0	1.6e-07	0	8.01e-08	8.01e-08	0	0	0.136397	0.136397	8.01e-08	8.01e-08	0	1.6e-07	8.01e-08	8.01e-08	4e-08	2e-07	1.2e-07	4e-08	8.01e-08	8.01e-08	8.01e-08	8.01e-08	0	0	8.01e-08	8.01e-08	0	1.6e-07	0	0	4e-08	4e-08	4e-08	1.2e-07	1.2e-07	1.2e-07	4e-08	4e-08	4e-08	4e-08	4e-08	4e-08	0.0531655	0.0531655	0.0531654	0.0531654	4e-08	2e-07
0	1.6e-07	0	0	8.01e-08	8.01e-08	0	1.6e-07	0.136397	0.136397	8.01e-08	8.01e-08	0	0	8.01e-08	8.01e-08	4e-08	4e-08	4e-08	4e-08	8.01e-08	8.01e-08	8.01e-08	8.01e-08	0	1.6e-07	8.01e-08	8.01e-08	0	0	1.6e-07	0	4e-08	1.2e-07	4e-08	4e-08	1.2e-07	4e-08	1.2e-07	4e-08	4e-08	1.2e-07	1.2e-07	4e-08	0.0531653	0.0531655	0.0531656	0.0531654	4e-08	4e-08
8.01e-08	8.01e-08	0	1.6e-07	8.01e-08	8.01e-08	0	0	0	0	0	0	0	1.6e-07	0	1.6e-07	4e-08	1.2e-07	4e-08	4e-08	0.127855	0.127855	0	0	0	0	1.6e-07	0	8.01e-08	8.01e-08	8.01e-08	8.01e-08	1.2e-07	1.2e-07	4e-08	1.2e-07	4e-08	1.2e-07	4e-08	4e-08	1.2e-07	1.2e-07	4e-08	4e-08	0.0531655	0.0531656	0.0531653	0.0531655	4e-08	4e-08
8.01e-08	8.01e-08	0	0	8.01e-08	8.01e-08	1.6e-07	0	0	1.6e-07	1.6e-07	0	0	0	0	0	4e-08	4e-08	1.2e-07	4e-08	0.127855	0.127855	0	1.6e-07	1.6e-07	0	0	0	8.01e-08	8.01e-08	8.01e-08	8.01e-08	4e-08	1.2e-07	4e-08	4e-08	4e-08	4e-08	1.2e-07	4e-08	1.2e-07	4e-08	1.2e-07	4e-08	0.0531655	0.0531655	0.0531655	0.0531655	1.2e-07	4e-08
0	0	0	1.6e-07	0	0	0	0	8.01e-08	8.01e-08	0	0	0	1.6e-07	8.01e-08	8.01e-08	4e-08	4e-08	4e-08	4e-08	8.01e-08	8.01e-08	8.01e-08	8.01e-08	4e-08	4e-08	4e-08	1.2e-07	0	1.6e-07	8.01e-08	8.01e-08	4e-08	2e-07	4e-08	4e-08	1.2e-07	4e-08	4e-08	1.2e-07	4e-08	4e-08	4e-08	4e-08	4e-08	4e-08	4e-08	1.2e-07	0	0
1.6e-07	0	0	0	1.6e-07	0	1.6e-07	0	8.01e-08	8.01e-08	1.6e-07	0	0	0	8.01e-08	8.01e-08	4e-08	1.2e-07	1.2e-07	4e-08	8.01e-08	8.01e-08	8.01e-08	8.01e-08	1.2e-07	4e-08	4e-08	4e-08	0	0	8.01e-08	8.01e-08	4e-08	4e-08	4e-08	1.2e-07	4e-08	4e-08	4e-08	4e-08	4e-08	2e-07	1.2e-07	4e-08	4e-08	2e-07	4e-08	4e-08	0	1.6e-07
0	1.6e-07	0	0	8.01e-08	8.01e-08	0	0	1.6e-07	0	8.01e-08	8.01e-08	8.01e-08	8.01e-08	8.01e-08	8.01e-08	2e-07	4e-08	4e-08	4e-08	0	0	0	0	1.2e-07	4e-08	4e-08	4e-08	0	0	8.01e-08	8.01e-08	4e-08	1.2e-07	4e-08	4e-08	4e-08	4e-08	4e-08	4e-08	4e-08	4e-08	4e-08	4e-08	4e-08	1.2e-07	4e-08	4e-08	8.01e-08	8.01e-08
0	0	0	1.6e-07	8.01e-08	8.01e-08	1.6e-07	0	0	0	8.01e-08	8.01e-08	8.01e-08	8.01e-08	8.01e-08	8.01e-08	4e-08	4e-08	4e-08	1.2e-07	1.6e-07	0	1.6e-07	0	1.2e-07	1.2e-07	1.2e-07	4e-08	0	1.6e-07	8.01e-08	8.01e-08	4e-08	4e-08	1.2e-07	4e-08	4e-08	1.2e-07	2e-07	4e-08	4e-08	1.2e-07	1.2e-07	4e-08	4e-08	4e-08	4e-08	1.2e-07	8.01e-08	8.01e-08
4e-08	1.2e-07	4e-08	2e-07	0	0	0	1.6e-07	4e-08	1.2e-07	4e-08	1.2e-07	8.01e-08	8.01e-08	0	0	4e-08	1.2e-07	4e-08	4e-08	8.01e-08	8.01e-08	0	1.6e-07	4e-08	1.2e-07	4e-08	4e-08	4e-08	4e-08	4e-08	1.2e-07	8.01e-08	8.01e-08	8.01e-08	8.01e-08	1.2e-07	4e-08	4e-08	1.2e-07	1.2e-07	4e-08	1.2e-07	1.2e-07	0	0	1.6e-07	0	8.01e-08	8.01e-08
[truncated: 343 more rows]
[truncated: 334 more columns]

## Sheet: Figure 4b
AOC: Transactions Settled
BCD Step	Sampled AOC Iterations	Settled		BCD Step	AOC: Success Rate
0	0	17		0	92
0	1	16		1	100
0	2	17		2	100
0	3	20		3	100
0	4	17		4	100
0	5	19		5	100
0	6	19		6	100
0	7	19		7	100
[truncated: 442 more rows]

## Sheet: Figure 4c
Figure 4.c: Benchmarking QUBO problems (right panel)
[truncated: 103 more rows]

[truncated: 2 more sheets: Figure 4d, Figure 4e-f]
