# Supplementary material for: Analog optical computer for AI inference and combinatorial optimization
Source: Nature. 2025 Sep 3;645(8080):354–61. doi: 10.1038/s41586-025-09430-z (PMC12422976; doi:10.1038/s41586-025-09430-z)
Supplement: Supplementary file 6 — Source Data Extended Data Fig. 5 [file 41586_2025_9430_MOESM6_ESM.xlsx]

## Sheet: Extended Data Figure 5a
Extended Data Figure 5a
Sample trace for solving MNIST on AOC.
	Voltage [V]
Time [µs]	Channel 1	Channel 2	Channel 3	Channel 4	Channel 5	Channel 6	Channel 7	Channel 8	Channel 9	Channel 10	Channel 11	Channel 12	Channel 13	Channel 14	Channel 15	Channel 16
0	-0.393701	0.346457	-0.629921	-0.661417	-0.173228	0.661417	-0.125984	-0.661417	-0.976378	0.488189	-1.11811	0.834646	0.897638	0.850394	0.409449	0.866142
0.16	-0.724409	0.614173	-1.27559	-1.22835	-0.362205	1.32283	-0.220472	-1.24409	-1.1811	0.740157	-1.27559	1.24409	1.25984	1.29134	0.661417	1.29134
0.32	-0.771654	0.629921	-1.32283	-1.30709	-0.330709	1.30709	-0.251969	-1.29134	-1.1811	0.787402	-1.32283	1.32283	1.27559	1.32283	0.661417	1.25984
0.48	-0.755906	0.614173	-1.37008	-1.30709	-0.362205	1.33858	-0.204724	-1.22835	-1.19685	0.740157	-1.29134	1.25984	1.24409	1.25984	0.661417	1.30709
0.64	-0.80315	0.692913	-1.32283	-1.30709	-0.362205	1.30709	-0.23622	-1.24409	-1.16535	0.80315	-1.25984	1.25984	1.27559	1.30709	0.692913	1.27559
0.8	-0.80315	0.677165	-1.35433	-1.32283	-0.330709	1.30709	-0.23622	-1.27559	-1.1811	0.740157	-1.29134	1.29134	1.25984	1.33858	0.724409	1.24409
0.96	-0.80315	0.645669	-1.30709	-1.25984	-0.377953	1.30709	-0.220472	-1.24409	-1.19685	0.724409	-1.32283	1.27559	1.22835	1.32283	0.645669	1.27559
1.12	-0.834646	0.661417	-1.30709	-1.32283	-0.377953	1.27559	-0.283465	-1.25984	-1.2126	0.771654	-1.25984	1.33858	1.29134	1.29134	0.629921	1.32283
1.28	-0.771654	0.692913	-1.29134	-1.30709	-0.377953	1.30709	-0.267717	-1.22835	-1.1811	0.724409	-1.25984	1.29134	1.30709	1.24409	0.645669	1.25984
1.44	-0.818898	0.677165	-1.32283	-1.27559	-0.362205	1.30709	-0.220472	-1.27559	-1.14961	0.771654	-1.30709	1.24409	1.30709	1.25984	0.614173	1.24409
1.6	-0.755906	0.708661	-1.29134	-1.25984	-0.377953	1.24409	-0.267717	-1.27559	-1.13386	0.740157	-1.29134	1.29134	1.25984	1.30709	0.629921	1.22835
1.76	-0.740157	0.677165	-1.25984	-1.27559	-0.314961	1.27559	-0.204724	-1.30709	-1.2126	0.787402	-1.30709	1.24409	1.29134	1.22835	0.661417	1.22835
1.92	-0.740157	0.645669	-1.30709	-1.29134	-0.299213	1.30709	-0.23622	-1.32283	-1.14961	0.755906	-1.32283	1.30709	1.27559	1.30709	0.645669	1.24409
2.08	-0.771654	0.645669	-1.27559	-1.30709	-0.377953	1.37008	-0.251969	-1.30709	-1.19685	0.755906	-1.27559	1.29134	1.25984	1.27559	0.614173	1.35433
2.24	-0.740157	0.614173	-1.25984	-1.30709	-0.314961	1.33858	-0.23622	-1.32283	-1.13386	0.740157	-1.30709	1.29134	1.24409	1.32283	0.661417	1.2126
2.4	-0.80315	0.661417	-1.30709	-1.32283	-0.299213	1.32283	-0.23622	-1.27559	-1.1811	0.818898	-1.30709	1.33858	1.29134	1.25984	0.629921	1.22835
2.56	-0.740157	0.645669	-1.27559	-1.25984	-0.346457	1.27559	-0.188976	-1.24409	-1.13386	0.771654	-1.29134	1.25984	1.29134	1.27559	0.614173	1.30709
2.72	-0.80315	0.661417	-1.30709	-1.27559	-0.346457	1.25984	-0.23622	-1.25984	-1.14961	0.755906	-1.30709	1.27559	1.24409	1.30709	0.645669	1.30709
2.88	-0.771654	0.677165	-1.30709	-1.30709	-0.330709	1.30709	-0.23622	-1.25984	-1.1811	0.771654	-1.27559	1.24409	1.32283	1.32283	0.614173	1.29134
3.04	-0.80315	0.661417	-1.29134	-1.27559	-0.314961	1.32283	-0.267717	-1.27559	-1.11811	0.771654	-1.25984	1.24409	1.30709	1.25984	0.629921	1.24409
3.2	-0.755906	0.661417	-1.37008	-1.25984	-0.362205	1.30709	-0.23622	-1.25984	-1.1811	0.740157	-1.30709	1.2126	1.24409	1.29134	0.661417	1.25984
3.36	-0.818898	0.645669	-1.33858	-1.24409	-0.346457	1.37008	-0.188976	-1.27559	-1.1811	0.740157	-1.25984	1.32283	1.22835	1.29134	0.661417	1.25984
3.52	-0.787402	0.692913	-1.32283	-1.29134	-0.330709	1.29134	-0.220472	-1.24409	-1.19685	0.740157	-1.29134	1.22835	1.25984	1.30709	0.614173	1.24409
3.68	-0.740157	0.677165	-1.29134	-1.33858	-0.299213	1.30709	-0.220472	-1.25984	-1.2126	0.755906	-1.25984	1.25984	1.29134	1.27559	0.692913	1.25984
3.84	-0.80315	0.645669	-1.32283	-1.29134	-0.362205	1.30709	-0.173228	-1.25984	-1.13386	0.740157	-1.30709	1.27559	1.30709	1.24409	0.645669	1.24409
4	-0.771654	0.677165	-1.24409	-1.30709	-0.346457	1.30709	-0.220472	-1.27559	-1.19685	0.771654	-1.29134	1.29134	1.25984	1.30709	0.661417	1.29134
4.16	-0.787402	0.677165	-1.29134	-1.25984	-0.346457	1.29134	-0.220472	-1.29134	-1.2126	0.755906	-1.27559	1.25984	1.29134	1.24409	0.645669	1.2126
4.32	-0.771654	0.661417	-1.25984	-1.32283	-0.362205	1.35433	-0.23622	-1.30709	-1.1811	0.740157	-1.25984	1.22835	1.29134	1.29134	0.614173	1.25984
4.48	-0.787402	0.661417	-1.25984	-1.29134	-0.362205	1.27559	-0.204724	-1.24409	-1.16535	0.771654	-1.27559	1.24409	1.22835	1.25984	0.661417	1.24409
4.64	-0.834646	0.661417	-1.32283	-1.29134	-0.299213	1.35433	-0.23622	-1.24409	-1.16535	0.787402	-1.27559	1.27559	1.24409	1.25984	0.677165	1.27559
4.8	-0.755906	0.661417	-1.27559	-1.30709	-0.330709	1.27559	-0.220472	-1.24409	-1.22835	0.708661	-1.29134	1.29134	1.29134	1.29134	0.645669	1.30709
4.96	-0.818898	0.677165	-1.32283	-1.32283	-0.330709	1.27559	-0.23622	-1.29134	-1.1811	0.818898	-1.2126	1.27559	1.27559	1.30709	0.661417	1.25984
5.12	-0.80315	0.645669	-1.33858	-1.33858	-0.346457	1.30709	-0.220472	-1.29134	-1.1811	0.692913	-1.29134	1.30709	1.25984	1.29134	0.645669	1.27559
5.28	-0.850394	0.582677	-1.25984	-1.29134	-0.330709	1.32283	-0.251969	-1.27559	-1.22835	0.80315	-1.32283	1.24409	1.27559	1.29134	0.661417	1.27559
5.44	-0.787402	0.645669	-1.30709	-1.32283	-0.314961	1.30709	-0.204724	-1.30709	-1.14961	0.692913	-1.32283	1.30709	1.30709	1.27559	0.661417	1.29134
5.6	-0.818898	0.645669	-1.32283	-1.25984	-0.346457	1.32283	-0.251969	-1.25984	-1.2126	0.677165	-1.29134	1.32283	1.24409	1.30709	0.645669	1.30709
5.76	-0.818898	0.692913	-1.30709	-1.32283	-0.346457	1.32283	-0.267717	-1.1811	-1.24409	0.755906	-1.27559	1.25984	1.24409	1.29134	0.645669	1.27559
5.92	-0.818898	0.645669	-1.32283	-1.27559	-0.330709	1.30709	-0.23622	-1.32283	-1.1811	0.80315	-1.29134	1.30709	1.27559	1.27559	0.645669	1.27559
6.08	-0.771654	0.645669	-1.32283	-1.24409	-0.314961	1.30709	-0.267717	-1.27559	-1.13386	0.771654	-1.27559	1.19685	1.27559	1.35433	0.677165	1.22835
6.24	-0.755906	0.661417	-1.32283	-1.32283	-0.346457	1.30709	-0.23622	-1.24409	-1.22835	0.740157	-1.30709	1.24409	1.29134	1.30709	0.645669	1.22835
6.4	-0.755906	0.598425	-1.32283	-1.25984	-0.330709	1.30709	-0.251969	-1.29134	-1.14961	0.787402	-1.29134	1.27559	1.27559	1.30709	0.661417	1.29134
6.56	-0.834646	0.645669	-1.25984	-1.25984	-0.314961	1.29134	-0.220472	-1.25984	-1.14961	0.740157	-1.32283	1.24409	1.29134	1.32283	0.614173	1.27559
6.72	-0.818898	0.645669	-1.25984	-1.30709	-0.330709	1.30709	-0.220472	-1.32283	-1.19685	0.740157	-1.27559	1.27559	1.27559	1.27559	0.614173	1.30709
6.88	-0.80315	0.661417	-1.33858	-1.27559	-0.314961	1.30709	-0.23622	-1.24409	-1.14961	0.740157	-1.29134	1.25984	1.22835	1.30709	0.677165	1.22835
7.04	-0.787402	0.661417	-1.30709	-1.25984	-0.346457	1.27559	-0.204724	-1.27559	-1.13386	0.771654	-1.32283	1.29134	1.27559	1.24409	0.629921	1.29134
7.2	-0.80315	0.645669	-1.27559	-1.27559	-0.377953	1.27559	-0.283465	-1.29134	-1.19685	0.755906	-1.29134	1.29134	1.29134	1.30709	0.645669	1.25984
7.36	-0.818898	0.629921	-1.32283	-1.30709	-0.362205	1.27559	-0.23622	-1.25984	-1.2126	0.834646	-1.30709	1.27559	1.25984	1.30709	0.661417	1.25984
7.52	-0.755906	0.692913	-1.32283	-1.29134	-0.346457	1.32283	-0.251969	-1.25984	-1.2126	0.834646	-1.30709	1.29134	1.27559	1.24409	0.661417	1.27559
7.68	-0.834646	0.629921	-1.29134	-1.29134	-0.283465	1.29134	-0.204724	-1.22835	-1.19685	0.708661	-1.27559	1.29134	1.27559	1.27559	0.645669	1.24409
7.84	-0.755906	0.629921	-1.32283	-1.30709	-0.393701	1.25984	-0.204724	-1.30709	-1.1811	0.708661	-1.27559	1.22835	1.22835	1.30709	0.661417	1.25984
8	-0.787402	0.708661	-1.25984	-1.24409	-0.314961	1.29134	-0.251969	-1.27559	-1.1811	0.740157	-1.27559	1.22835	1.27559	1.27559	0.614173	1.30709
8.16	-0.787402	0.677165	-1.29134	-1.33858	-0.346457	1.29134	-0.220472	-1.22835	-1.19685	0.724409	-1.25984	1.27559	1.27559	1.30709	0.661417	1.29134
8.32	-0.818898	0.614173	-1.35433	-1.30709	-0.346457	1.27559	-0.283465	-1.29134	-1.10236	0.708661	-1.29134	1.29134	1.22835	1.30709	0.582677	1.27559
8.48	-0.771654	0.598425	-1.29134	-1.30709	-0.346457	1.29134	-0.283465	-1.29134	-1.2126	0.787402	-1.32283	1.30709	1.25984	1.29134	0.629921	1.27559
8.64	-0.771654	0.692913	-1.32283	-1.32283	-0.362205	1.27559	-0.251969	-1.32283	-1.2126	0.834646	-1.24409	1.22835	1.24409	1.29134	0.629921	1.27559
8.8	-0.787402	0.661417	-1.33858	-1.32283	-0.314961	1.29134	-0.251969	-1.22835	-1.1811	0.724409	-1.25984	1.27559	1.25984	1.24409	0.692913	1.24409
8.96	-0.755906	0.677165	-1.29134	-1.33858	-0.330709	1.30709	-0.220472	-1.27559	-1.19685	0.692913	-1.29134	1.25984	1.22835	1.25984	0.661417	1.27559
9.12	-0.787402	0.661417	-1.29134	-1.27559	-0.314961	1.30709	-0.251969	-1.29134	-1.16535	0.771654	-1.32283	1.30709	1.24409	1.24409	0.677165	1.27559
9.28	-0.755906	0.629921	-1.30709	-1.30709	-0.314961	1.27559	-0.204724	-1.27559	-1.14961	0.740157	-1.33858	1.29134	1.24409	1.25984	0.598425	1.25984
9.44	-0.787402	0.692913	-1.30709	-1.38583	-0.314961	1.29134	-0.251969	-1.24409	-1.1811	0.692913	-1.27559	1.24409	1.27559	1.32283	0.645669	1.2126
9.6	-0.80315	0.645669	-1.33858	-1.25984	-0.346457	1.30709	-0.204724	-1.25984	-0.629921	0.425197	-0.740157	0.708661	0.708661	0.708661	0.330709	0.724409
9.76	-0.393701	0.377953	-0.598425	-0.645669	-0.173228	0.645669	-0.110236	-0.614173	-0.598425	0.362205	-0.566929	0.582677	0.614173	0.598425	0.314961	0.677165
9.92	-0.377953	0.346457	-0.692913	-0.629921	-0.15748	0.677165	-0.110236	-0.661417	-0.645669	0.409449	-0.645669	0.661417	0.677165	0.661417	0.314961	0.677165
Class probabilities @ t1: 4
0.00236019	0.00641173	0.00786836	0.0109362	0.844591	0.00465246	0.00441442	0.0787389	0.00449331	0.0355338
0	1	2	3	4	5	6	7	8	9
Class probabilities @ t2: 4
0.00079163	0.00178932	0.00212406	0.00291563	0.909828	0.000663131	0.00135537	0.057405	0.0019387	0.021189
0	1	2	3	4	5	6	7	8	9
Class probabilities @ t3: 4
1.69394e-05	3.77619e-05	5.98269e-05	0.000193666	0.989026	2.62559e-05	3.44087e-05	0.00736839	0.000112062	0.00312488
0	1	2	3	4	5	6	7	8	9
Class probabilities @ t4: 4
1.96593e-05	3.55421e-05	6.70522e-05	0.000201245	0.988948	2.73296e-05	3.95406e-05	0.00753063	0.000125478	0.00300598
0	1	2	3	4	5	6	7	8	9

## Sheet: Extended Data Figure 5b
Extended Data Figure 5b
Sample trace for solving FashionMNIST on AOC.
	Voltage [V]
Time [µs]	Channel 1	Channel 2	Channel 3	Channel 4	Channel 5	Channel 6	Channel 7	Channel 8	Channel 9	Channel 10	Channel 11	Channel 12	Channel 13	Channel 14	Channel 15	Channel 16
0	0.094488	0.23622	0.204724	0.094488	-0.062992	-0.23622	0.094488	0.125984	0.204724	0	-0.031496	-0.299213	-0.125984	-0.220472	0.047244	-0.062992
0.16	0.047244	0.566929	0.377953	0.031496	-0.110236	-0.440945	0.141732	0.094488	0.535433	0.141732	-0.031496	-0.629921	-0.220472	-0.015748	-0.299213	0.110236
0.32	0.15748	0.362205	0.409449	-0.062992	0.015748	-0.629921	0.173228	0.173228	0.629921	0.015748	-0.015748	-0.614173	-0.173228	-0.251969	-0.283465	-0.110236
0.48	0.110236	0.299213	0.409449	-0.125984	0.173228	-0.582677	0.15748	0.299213	0.425197	0.07874	-0.031496	-0.582677	-0.346457	-0.188976	-0.425197	-0.015748
0.64	0.15748	0.409449	0.409449	0.094488	-0.047244	-0.724409	0.173228	0.23622	0.598425	0.047244	0.031496	-0.551181	-0.141732	-0.188976	-0.346457	-0.220472
0.8	0.23622	0.456693	0.409449	-0.220472	0.204724	-0.503937	0.220472	0.346457	0.551181	0.031496	0.047244	-0.503937	-0.188976	0	-0.299213	-0.031496
0.96	0.220472	0.283465	0.267717	-0.094488	0.110236	-0.456693	0.188976	0.204724	0.598425	-0.031496	0.015748	-0.614173	-0.141732	-0.110236	-0.23622	-0.015748
1.12	0.188976	0.503937	0.314961	-0.220472	0.204724	-0.598425	0.220472	0.551181	0.488189	0.15748	0.015748	-0.551181	-0.15748	-0.125984	-0.393701	-0.173228
1.28	0.267717	0.551181	0.314961	-0.015748	-0.015748	-0.377953	0.062992	0.188976	0.519685	-0.031496	0.062992	-0.503937	-0.251969	-0.062992	-0.204724	-0.015748
1.44	0.094488	0.409449	0.519685	-0.220472	0.062992	-0.393701	0.125984	0.188976	0.598425	-0.047244	-0.015748	-0.503937	-0.23622	-0.031496	-0.330709	0.047244
1.6	0.094488	0.535433	0.15748	-0.094488	-0.015748	-0.440945	0.125984	0.409449	0.582677	0.173228	-0.047244	-0.677165	-0.173228	-0.173228	-0.251969	-0.015748
1.76	0.188976	0.425197	0.346457	-0.141732	0.047244	-0.440945	0.251969	0.23622	0.488189	0.141732	0.110236	-0.488189	-0.251969	-0.094488	-0.23622	-0.204724
1.92	0.188976	0.503937	0.425197	-0.141732	0.062992	-0.519685	0.094488	0.173228	0.645669	0.015748	0.110236	-0.677165	-0.267717	-0.299213	-0.283465	0.173228
2.08	0.015748	0.283465	0.488189	0.015748	0.15748	-0.598425	0.283465	0.220472	0.677165	0.062992	-0.031496	-0.566929	-0.393701	-0.031496	-0.346457	0.015748
2.24	0.110236	0.377953	0.519685	-0.047244	0.015748	-0.519685	0.220472	0.283465	0.598425	0.015748	-0.031496	-0.598425	-0.23622	-0.125984	-0.393701	-0.07874
2.4	0.110236	0.346457	0.346457	-0.188976	-0.047244	-0.393701	-0.031496	0.251969	0.566929	0.125984	0	-0.629921	-0.204724	-0.251969	-0.267717	-0.031496
2.56	0.110236	0.598425	0.377953	-0.267717	0.125984	-0.503937	0.110236	0.362205	0.598425	0.07874	0	-0.535433	-0.283465	-0.204724	-0.488189	-0.047244
2.72	0.141732	0.393701	0.456693	-0.204724	0.15748	-0.472441	0.141732	0.314961	0.503937	0.094488	-0.07874	-0.566929	-0.251969	-0.220472	-0.346457	-0.062992
2.88	0.15748	0.456693	0.456693	-0.15748	0.031496	-0.488189	0.15748	0.377953	0.645669	0.062992	-0.015748	-0.566929	-0.267717	-0.220472	-0.23622	-0.015748
3.04	0.283465	0.488189	0.440945	-0.047244	0	-0.425197	0.220472	0.267717	0.661417	0.062992	0.047244	-0.614173	-0.15748	-0.07874	-0.299213	0.047244
3.2	0.094488	0.535433	0.362205	-0.15748	-0.047244	-0.346457	0.251969	0.15748	0.519685	0.141732	0.125984	-0.551181	-0.283465	-0.23622	-0.251969	-0.047244
3.36	0.141732	0.582677	0.535433	-0.251969	0.031496	-0.503937	0.23622	0.299213	0.519685	0.031496	0.031496	-0.677165	-0.125984	-0.173228	-0.220472	-0.07874
3.52	0.07874	0.362205	0.393701	0.015748	0.047244	-0.425197	0.251969	0.15748	0.582677	0.047244	-0.094488	-0.535433	-0.267717	-0.125984	-0.377953	-0.062992
3.68	0.125984	0.535433	0.393701	0	0.094488	-0.425197	0.110236	0.204724	0.488189	0.015748	0	-0.440945	-0.299213	-0.094488	-0.251969	0
3.84	0.110236	0.503937	0.393701	-0.314961	0.094488	-0.519685	0.094488	0.220472	0.519685	0	0.07874	-0.614173	-0.409449	-0.141732	-0.299213	-0.031496
4	0.110236	0.551181	0.409449	-0.125984	0.110236	-0.472441	0.23622	0.15748	0.456693	0.094488	0.015748	-0.661417	-0.330709	-0.188976	-0.346457	-0.094488
4.16	0.110236	0.425197	0.472441	-0.110236	0	-0.566929	0.110236	0.110236	0.503937	0.15748	0	-0.614173	-0.314961	-0.015748	-0.314961	0.047244
4.32	0.141732	0.425197	0.519685	-0.220472	0.015748	-0.582677	0.141732	0.314961	0.503937	0.094488	0.015748	-0.629921	-0.188976	-0.141732	-0.267717	-0.125984
4.48	0.047244	0.472441	0.267717	-0.031496	0	-0.440945	0.141732	0.204724	0.629921	-0.047244	0	-0.535433	-0.251969	-0.220472	-0.204724	-0.125984
4.64	0.173228	0.393701	0.393701	-0.07874	0.125984	-0.425197	0.267717	0.251969	0.740157	0.047244	0.031496	-0.566929	-0.15748	-0.110236	-0.188976	-0.031496
4.8	0.047244	0.629921	0.362205	-0.15748	0.047244	-0.614173	0.173228	0.204724	0.614173	0.062992	0.094488	-0.692913	-0.188976	-0.173228	-0.204724	0.125984
4.96	0.07874	0.503937	0.472441	-0.062992	0.062992	-0.614173	0.094488	0.299213	0.503937	-0.094488	0.094488	-0.551181	-0.220472	-0.062992	-0.377953	-0.15748
5.12	0.173228	0.425197	0.472441	0	0.015748	-0.519685	0.141732	0.283465	0.519685	0.047244	0.125984	-0.614173	-0.220472	-0.251969	-0.346457	-0.220472
5.28	0.188976	0.393701	0.377953	-0.110236	0.047244	-0.598425	0.125984	0.299213	0.519685	0.015748	0.047244	-0.519685	-0.267717	-0.094488	-0.425197	0.110236
5.44	0.125984	0.582677	0.330709	-0.125984	0.047244	-0.519685	0.125984	0.299213	0.614173	0.15748	-0.110236	-0.535433	-0.220472	-0.07874	-0.314961	-0.141732
5.6	0.173228	0.362205	0.425197	-0.047244	-0.031496	-0.456693	0.031496	0.314961	0.566929	0.015748	-0.07874	-0.614173	-0.23622	-0.15748	-0.330709	-0.062992
5.76	0.141732	0.314961	0.488189	-0.141732	0	-0.519685	0.031496	0.15748	0.582677	0.047244	0.141732	-0.503937	-0.173228	-0.094488	-0.299213	0.015748
5.92	0.062992	0.582677	0.393701	-0.125984	0.047244	-0.409449	0.15748	0.031496	0.551181	0.110236	0.047244	-0.472441	-0.220472	-0.283465	-0.283465	-0.094488
6.08	0.251969	0.535433	0.299213	-0.173228	0.173228	-0.566929	0.251969	0.15748	0.535433	0.047244	0.07874	-0.677165	-0.141732	-0.110236	-0.283465	-0.110236
6.24	0.110236	0.519685	0.503937	-0.062992	0.047244	-0.440945	0.047244	0.299213	0.598425	0	0.047244	-0.566929	-0.23622	-0.141732	-0.330709	-0.031496
6.4	0.047244	0.346457	0.393701	-0.125984	0.15748	-0.503937	0.125984	0.141732	0.551181	0.047244	-0.047244	-0.551181	-0.204724	-0.251969	-0.314961	-0.031496
6.56	0.188976	0.535433	0.503937	-0.062992	0.07874	-0.519685	0.15748	0.173228	0.519685	0.094488	0	-0.661417	-0.188976	-0.204724	-0.346457	-0.094488
6.72	0.094488	0.314961	0.519685	-0.125984	0.173228	-0.425197	0.267717	0.173228	0.519685	-0.07874	0.031496	-0.582677	-0.251969	-0.062992	-0.283465	0
6.88	0.23622	0.377953	0.629921	-0.15748	0.015748	-0.456693	0.110236	0.204724	0.535433	-0.047244	0.125984	-0.519685	-0.220472	-0.23622	-0.283465	-0.047244
7.04	0.220472	0.551181	0.551181	-0.23622	0.031496	-0.425197	0.204724	0.15748	0.598425	0.031496	0.110236	-0.535433	-0.314961	-0.204724	-0.267717	0.047244
7.2	0.094488	0.472441	0.425197	-0.07874	0.062992	-0.425197	0.15748	0.173228	0.614173	-0.031496	0.094488	-0.598425	-0.283465	-0.188976	-0.346457	-0.047244
7.36	0.110236	0.535433	0.488189	-0.062992	0.110236	-0.472441	0.141732	0.299213	0.629921	-0.062992	0.094488	-0.566929	-0.220472	-0.267717	-0.220472	-0.062992
7.52	0.173228	0.409449	0.456693	-0.173228	0	-0.519685	0.173228	0.173228	0.488189	0.094488	0.031496	-0.472441	-0.220472	-0.141732	-0.283465	-0.188976
7.68	0.204724	0.393701	0.519685	-0.220472	0.141732	-0.456693	0.23622	0.267717	0.661417	0.204724	0	-0.582677	-0.220472	-0.173228	-0.362205	-0.07874
7.84	0.015748	0.346457	0.330709	-0.094488	-0.015748	-0.503937	0.07874	0.23622	0.598425	0.015748	0.062992	-0.582677	-0.251969	-0.07874	-0.330709	-0.110236
8	0.23622	0.440945	0.503937	-0.110236	0.125984	-0.503937	0.188976	0.267717	0.677165	0.07874	0.047244	-0.629921	-0.23622	-0.15748	-0.314961	0
8.16	0.125984	0.472441	0.362205	-0.23622	0.125984	-0.519685	0.314961	0.047244	0.645669	0.125984	0.141732	-0.551181	-0.283465	-0.094488	-0.283465	-0.110236
8.32	0.125984	0.488189	0.551181	-0.346457	-0.015748	-0.503937	0.125984	0.141732	0.677165	-0.062992	0.031496	-0.488189	-0.220472	-0.251969	-0.173228	-0.031496
8.48	-0.015748	0.409449	0.299213	-0.173228	0.188976	-0.535433	0.220472	0.267717	0.566929	0.110236	-0.062992	-0.598425	-0.409449	-0.07874	-0.173228	0.062992
8.64	0.062992	0.409449	0.409449	-0.015748	0.015748	-0.456693	0.188976	0.251969	0.598425	0.094488	0.07874	-0.598425	-0.362205	-0.110236	-0.393701	-0.031496
8.8	0.15748	0.440945	0.503937	-0.188976	0.062992	-0.566929	0.125984	0.283465	0.488189	-0.047244	0.015748	-0.519685	-0.377953	-0.110236	-0.267717	-0.15748
8.96	0.251969	0.440945	0.346457	0	0.015748	-0.566929	0.15748	0.204724	0.472441	0.141732	0.110236	-0.503937	-0.377953	-0.141732	-0.314961	0
9.12	0.220472	0.393701	0.472441	-0.047244	0.031496	-0.692913	0.110236	0.23622	0.614173	0.110236	0.047244	-0.566929	-0.299213	-0.110236	-0.220472	0.031496
9.28	0.220472	0.377953	0.377953	-0.15748	0.07874	-0.456693	0.094488	0.220472	0.566929	0.094488	-0.015748	-0.566929	-0.251969	-0.110236	-0.330709	-0.141732
9.44	0.125984	0.409449	0.440945	-0.220472	0.07874	-0.503937	0.141732	0.094488	0.503937	0.047244	0.015748	-0.503937	-0.23622	-0.204724	-0.314961	-0.015748
9.6	0.07874	0.409449	0.299213	-0.07874	0.141732	-0.661417	0.110236	0.204724	0.503937	-0.031496	0.125984	-0.629921	-0.15748	-0.188976	-0.220472	-0.07874
9.76	-0.094488	0.283465	0.094488	-0.094488	0	-0.188976	0.15748	-0.015748	0.188976	-0.047244	0.015748	-0.346457	-0.283465	-0.07874	-0.07874	-0.094488
9.92	0	0.23622	0.110236	0.07874	0.015748	-0.283465	0	-0.141732	0.299213	0.047244	0.110236	-0.299213	-0.141732	-0.062992	-0.15748	-0.110236
Class probabilities @ t1: 2
0.117712	0.0664989	0.213165	0.170581	0.124833	0.0285464	0.19087	0.00846788	0.0644028	0.0149236
0	1	2	3	4	5	6	7	8	9
Class probabilities @ t2: 2
0.0850055	0.0731259	0.312896	0.0853654	0.148451	0.0371315	0.172479	0.0126463	0.0508364	0.022063
0	1	2	3	4	5	6	7	8	9
Class probabilities @ t3: 2
0.019549	0.0531705	0.48169	0.0181095	0.292137	7.61007e-05	0.13346	3.81195e-05	0.001375	0.000394926
0	1	2	3	4	5	6	7	8	9
Class probabilities @ t4: 2
0.0263608	0.0427776	0.621124	0.0652822	0.123983	0.000121451	0.118233	3.53672e-05	0.00185952	0.000221942
0	1	2	3	4	5	6	7	8	9

## Sheet: Extended Data Figure 5c
Extended Data Figure 5c
Example traces of a sinusoidal regression task for x=-0.55																			5c Top-left regression plot derived from DT showing regression line at different iteration numbers
		Voltage [V]
Time [µs]	Y	Channel 1	Channel 2	Channel 3	Channel 4	Channel 5	Channel 6	Channel 7	Channel 8	Channel 9	Channel 10	Channel 11	Channel 12	Channel 13	Channel 14	Channel 15	Channel 16		x		-1	-0.997998	-0.995996	-0.993994	-0.991992	-0.98999	-0.987988	-0.985986	-0.983984	-0.981982	-0.97998	-0.977978	-0.975976	-0.973974	-0.971972	-0.96997	-0.967968	-0.965966	-0.963964	-0.961962	-0.95996	-0.957958	-0.955956	-0.953954	-0.951952	-0.94995	-0.947948	-0.945946	-0.943944
0	-0.937102	-1.00787	0.409449	0.0944882	0.125984	1.22835	1.00787	0.0944882	0.314961	-0.598425	0.0944882	0.346457	-0.88189	0.472441	-0.692913	-0.787402	1.25984		y	Iteration 0	-0.326306	-0.329002	-0.332846	-0.337222	-0.341599	-0.345975	-0.350351	-0.354728	-0.359104	-0.36348	-0.367856	-0.372233	-0.376609	-0.380985	-0.385362	-0.389738	-0.394114	-0.398491	-0.402867	-0.407244	-0.41162	-0.415996	-0.420372	-0.424748	-0.429125	-0.433501	-0.437877	-0.442254	-0.44663
0.162623	-1.09564	-1.10236	0.346457	0.188976	0.125984	1.29134	1.07087	0.251969	0.377953	-0.692913	-0.188976	0.503937	-0.850394	0.503937	-0.598425	-0.724409	1.19685			Iteration 1	-0.352171	-0.353708	-0.356929	-0.360912	-0.364858	-0.368766	-0.372636	-0.376467	-0.380258	-0.384008	-0.387718	-0.391386	-0.395012	-0.398595	-0.402134	-0.405631	-0.409082	-0.412489	-0.41585	-0.419165	-0.422433	-0.425655	-0.428828	-0.431955	-0.435032	-0.438059	-0.441039	-0.443968	-0.446847
0.325246	-1.01431	-0.976378	0.251969	0.15748	0.125984	1.25984	1.13386	0.377953	0.314961	-0.850394	0.15748	0.377953	-0.724409	0.566929	-0.598425	-0.755906	1.03937			Iteration 2	-0.365044	-0.367808	-0.37255	-0.378194	-0.383807	-0.389389	-0.39494	-0.400456	-0.405939	-0.411386	-0.416799	-0.422175	-0.427514	-0.432816	-0.438077	-0.443299	-0.44848	-0.45362	-0.458717	-0.463769	-0.468778	-0.47374	-0.478657	-0.483525	-0.488345	-0.493114	-0.497833	-0.502501	-0.507114
0.487869	-1.8099	-0.850394	0.472441	0	0.125984	1.38583	1.19685	0.220472	0.314961	-0.724409	-0.188976	0.692913	-0.787402	0.566929	-0.629921	-0.692913	1.38583			Iteration 3	-0.365358	-0.36901	-0.374793	-0.381553	-0.388291	-0.395007	-0.401702	-0.40837	-0.415015	-0.421635	-0.428228	-0.434795	-0.441335	-0.447846	-0.454328	-0.460781	-0.467202	-0.473593	-0.47995	-0.486273	-0.492562	-0.498816	-0.505033	-0.511213	-0.517354	-0.523456	-0.529516	-0.535535	-0.541511
0.650492	-1.08828	-0.944882	0.409449	0.220472	0.15748	1.32283	0.976378	0.220472	0.440945	-0.818898	0	0.346457	-0.755906	0.503937	-0.629921	-0.913386	1.29134			Iteration 4	-0.363009	-0.367185	-0.373572	-0.380976	-0.388364	-0.395735	-0.403091	-0.410427	-0.417748	-0.42505	-0.432332	-0.439595	-0.446837	-0.454058	-0.461259	-0.468435	-0.475589	-0.482719	-0.489823	-0.496902	-0.503954	-0.51098	-0.517977	-0.524945	-0.531882	-0.538788	-0.545663	-0.552504	-0.55931
0.813115	0.205611	-1.00787	0.440945	0.0629921	0	1.16535	0.944882	-0.0629921	0.409449	-1.41732	0.0944882	0.787402	-1.22835	0.629921	-1.35433	-1.41732	2.11024			Iteration 5	-0.360737	-0.36521	-0.371931	-0.379689	-0.387435	-0.395169	-0.402892	-0.410599	-0.418295	-0.425974	-0.43364	-0.441289	-0.448923	-0.45654	-0.464141	-0.471723	-0.479286	-0.486831	-0.494357	-0.50186	-0.509343	-0.516802	-0.524239	-0.531654	-0.539043	-0.546406	-0.553743	-0.561052	-0.568332
0.975738	0.148849	-2.14173	0.377953	0.251969	0.440945	2.48819	1.98425	0.125984	0.535433	-1.6063	0	0.629921	-1.76378	0.692913	-1.76378	-2.01575	2.48819			Iteration 6	-0.359095	-0.36373	-0.370632	-0.378583	-0.386524	-0.394455	-0.402375	-0.410284	-0.418183	-0.426069	-0.433942	-0.441803	-0.449651	-0.457484	-0.465303	-0.473106	-0.480895	-0.488667	-0.496422	-0.504159	-0.511878	-0.519577	-0.527258	-0.534917	-0.542555	-0.550171	-0.557763	-0.565333	-0.572876
1.13836	0.391297	-2.3622	0.692913	-0.0314961	0.251969	2.67717	1.98425	0.283465	0.598425	-1.6378	0.0944882	0.566929	-1.5748	0.629921	-1.79528	-2.11024	2.29921			Iteration 7	-0.358034	-0.362755	-0.369755	-0.37781	-0.385855	-0.393892	-0.401918	-0.409936	-0.417943	-0.42594	-0.433926	-0.441899	-0.449861	-0.457812	-0.465749	-0.473674	-0.481582	-0.489477	-0.497357	-0.50522	-0.513067	-0.520896	-0.528707	-0.536501	-0.544275	-0.552028	-0.55976	-0.567471	-0.575158
1.30098	1.35633	-2.26772	0.535433	0.0629921	0.15748	2.3622	1.88976	0.283465	0.346457	-1.88976	0.0629921	0.472441	-1.70079	0.661417	-1.73228	-1.88976	2.14173			Iteration 8	-0.357387	-0.362157	-0.369209	-0.377317	-0.385418	-0.39351	-0.401594	-0.409669	-0.417734	-0.42579	-0.433836	-0.44187	-0.449893	-0.457907	-0.465906	-0.473894	-0.481869	-0.48983	-0.497776	-0.505707	-0.513623	-0.521523	-0.529405	-0.53727	-0.545117	-0.552944	-0.560752	-0.56854	-0.576304
1.46361	0.776589	-2.23622	0.566929	0	0.220472	2.61417	1.88976	0.0314961	0.503937	-1.76378	-0.0314961	0.724409	-1.6378	0.755906	-1.82677	-2.11024	2.3622			Iteration 9	-0.357008	-0.361803	-0.368882	-0.377019	-0.385149	-0.393271	-0.401385	-0.40949	-0.417587	-0.425673	-0.433751	-0.441818	-0.449875	-0.457921	-0.465954	-0.473976	-0.481985	-0.48998	-0.497963	-0.50593	-0.513883	-0.52182	-0.529739	-0.537643	-0.54553	-0.553397	-0.561244	-0.569073	-0.576879
1.62623	0.316709	-2.29921	0.503937	0	0.188976	2.48819	2.11024	0.409449	0.503937	-1.76378	0.0314961	0.629921	-1.66929	0.755906	-1.51181	-1.85827	2.11024			Iteration 10	-0.356792	-0.361599	-0.368693	-0.376846	-0.384991	-0.393128	-0.401258	-0.40938	-0.417492	-0.425596	-0.43369	-0.441775	-0.449848	-0.457911	-0.465962	-0.474003	-0.48203	-0.490043	-0.498045	-0.506031	-0.514004	-0.52196	-0.5299	-0.537825	-0.545732	-0.55362	-0.56149	-0.569339	-0.577169
1.78885	0.401481	-2.14173	0.629921	-0.0944882	0.440945	2.45669	2.11024	0.188976	0.535433	-1.79528	0.0314961	0.755906	-1.6378	0.629921	-1.73228	-1.95276	2.20472
1.95148	1.0916	-2.20472	0.629921	-0.0314961	0.314961	2.45669	2.01575	0.251969	0.409449	-1.79528	0.125984	0.440945	-1.79528	0.661417	-1.98425	-1.98425	2.23622
2.1141	0.691599	-2.20472	0.629921	-0.220472	0.251969	2.45669	1.82677	0.0944882	0.629921	-1.70079	0.125984	0.629921	-1.85827	0.787402	-1.79528	-2.04724	2.33071
2.27672	0.431244	-2.33071	0.850394	0.0629921	0.251969	2.51969	1.88976	0.0944882	0.661417	-1.79528	-0.0629921	0.566929	-1.5748	0.850394	-1.85827	-1.98425	2.33071
2.43934	0.697339	-2.26772	0.535433	-0.125984	0.409449	2.3622	1.98425	0.251969	0.377953	-1.6378	-0.0944882	0.755906	-1.5748	0.787402	-1.73228	-2.04724	2.26772
2.60197	0.779476	-2.33071	0.535433	-0.0944882	0.314961	2.48819	1.95276	0.15748	0.472441	-1.70079	0.15748	0.629921	-1.66929	0.850394	-1.70079	-2.20472	2.29921
2.76459	0.38292	-2.17323	0.724409	-0.220472	0.15748	2.48819	1.88976	0	0.566929	-1.66929	-0.125984	0.629921	-1.6063	0.818898	-1.6378	-1.98425	2.4252
2.92721	0.556969	-2.3937	0.472441	0.15748	0.346457	2.3937	2.01575	0.0314961	0.629921	-1.82677	-0.0314961	0.661417	-1.51181	0.629921	-1.54331	-1.85827	2.26772
3.08984	0.30642	-2.26772	0.598425	0.0629921	0.251969	2.58268	1.88976	0.15748	0.598425	-1.6378	0.0944882	0.598425	-1.6063	0.692913	-1.70079	-1.98425	2.26772
3.25246	0.511248	-2.55118	0.787402	-0.125984	0.125984	2.55118	1.92126	0.220472	0.377953	-1.5748	0.251969	0.724409	-1.66929	0.692913	-1.82677	-1.88976	2.3622
3.41508	0.619326	-2.17323	0.598425	-0.0944882	0.283465	2.33071	1.85827	0.0944882	0.598425	-1.6378	0.220472	0.598425	-1.6063	0.629921	-1.76378	-2.04724	2.29921
3.5777	0.290469	-2.33071	0.535433	0.0629921	0.188976	2.45669	2.04724	0.188976	0.724409	-1.76378	-0.0314961	0.598425	-1.6063	0.88189	-1.66929	-1.88976	2.14173
3.74033	0.913273	-2.04724	0.629921	-0.0629921	0.188976	2.51969	2.01575	0.15748	0.440945	-2.04724	0.0314961	0.661417	-1.5748	0.566929	-1.73228	-2.01575	2.33071
3.90295	1.20767	-2.3622	0.661417	0	0.220472	2.51969	2.04724	0.125984	0.409449	-1.85827	-0.0314961	0.661417	-1.6378	0.472441	-1.66929	-2.11024	2.29921
4.06557	0.693517	-2.23622	0.535433	-0.15748	0.220472	2.58268	2.17323	0.0314961	0.566929	-1.85827	-0.0629921	0.566929	-1.66929	0.88189	-1.82677	-1.98425	2.29921
4.2282	0.507306	-2.29921	0.787402	0.0629921	0.251969	2.48819	2.04724	0.220472	0.535433	-1.85827	0.0629921	0.566929	-1.79528	0.661417	-1.6378	-1.92126	2.26772
4.39082	0.758359	-2.17323	0.535433	0.0629921	0.15748	2.4252	1.98425	-0.0314961	0.503937	-1.66929	0.0629921	0.88189	-1.76378	0.724409	-1.79528	-2.01575	2.11024
4.55344	-0.23158	-2.11024	0.598425	0.125984	0.314961	2.58268	2.20472	0.0944882	0.220472	-1.48031	-0.0944882	0.692913	-1.44882	0.818898	-1.5748	-2.07874	2.48819
4.71607	0.422583	-2.17323	0.692913	0.0944882	0.220472	2.48819	2.14173	-0.0314961	0.440945	-1.70079	0.125984	0.535433	-1.85827	0.755906	-1.76378	-2.01575	2.4252
4.87869	0.926273	-2.33071	0.472441	-0.0629921	0.125984	2.48819	1.92126	0.15748	0.535433	-1.73228	0.125984	0.724409	-1.73228	0.692913	-1.76378	-1.98425	2.17323
5.04131	0.310976	-2.23622	0.661417	-0.0944882	0.251969	2.33071	2.01575	0.0944882	0.692913	-1.73228	-0.0314961	0.818898	-1.70079	0.755906	-1.82677	-1.98425	2.3937
5.20393	0.764465	-2.20472	0.440945	0.0629921	0.283465	2.4252	1.98425	0.188976	0.472441	-1.76378	0.125984	0.724409	-1.6378	0.566929	-1.79528	-2.07874	2.3622
5.36656	0.736845	-2.29921	0.661417	0	0.283465	2.55118	1.92126	0.0944882	0.629921	-1.92126	-0.125984	0.629921	-1.44882	0.661417	-1.5748	-2.07874	2.29921
5.52918	-0.116122	-2.14173	0.598425	-0.125984	0.188976	2.33071	2.01575	0.220472	0.787402	-1.5748	-0.125984	0.661417	-1.82677	0.724409	-1.44882	-1.95276	2.33071
5.6918	0.543682	-2.23622	0.566929	-0.0629921	0.220472	2.74016	1.85827	0.0629921	0.472441	-1.6378	0.220472	0.661417	-1.5748	0.692913	-1.76378	-1.92126	2.11024
5.85443	0.34905	-2.26772	0.661417	-0.188976	0.251969	2.55118	1.98425	0.283465	0.503937	-1.79528	-0.0629921	0.598425	-1.66929	0.787402	-1.51181	-2.01575	2.4252
6.01705	0.661823	-2.3622	0.535433	-0.0629921	0.251969	2.3622	2.04724	0	0.598425	-1.6063	0.0314961	0.535433	-1.73228	0.724409	-1.66929	-2.23622	2.58268
6.17967	0.901968	-2.14173	0.629921	0	0.346457	2.4252	1.92126	0.0314961	0.503937	-1.88976	0.0629921	0.503937	-1.6063	0.787402	-1.6063	-2.07874	2.20472
6.3423	0.516031	-2.14173	0.503937	0.0944882	0.346457	2.3937	2.04724	0.251969	0.409449	-1.6063	0.15748	0.724409	-1.5748	0.661417	-1.79528	-2.04724	2.11024
6.50492	0.57591	-2.29921	0.535433	-0.220472	0.15748	2.51969	1.92126	0.15748	0.598425	-1.6063	0	0.598425	-1.76378	0.724409	-1.70079	-1.85827	2.23622
6.66754	1.01407	-2.23622	0.535433	0	0.314961	2.48819	1.95276	-0.125984	0.629921	-1.6063	0	0.566929	-1.88976	0.598425	-1.76378	-2.07874	2.20472
6.83016	0.480093	-2.23622	0.692913	-0.0314961	0.188976	2.51969	1.95276	0.15748	0.535433	-1.85827	-0.0314961	0.724409	-1.6063	0.661417	-1.73228	-1.88976	2.3622
6.99279	0.577123	-2.17323	0.629921	0	0.251969	2.33071	2.04724	0.0944882	0.535433	-1.70079	-0.125984	0.409449	-1.51181	0.661417	-1.73228	-2.11024	2.58268
7.15541	0.602018	-2.17323	0.629921	0	0.346457	2.45669	2.07874	0.0314961	0.503937	-1.66929	0	0.598425	-1.82677	0.661417	-1.73228	-2.01575	2.29921
7.31803	0.523915	-2.33071	0.409449	0.0314961	0.283465	2.29921	1.98425	0.251969	0.661417	-1.6063	-0.0629921	0.88189	-1.70079	0.503937	-1.76378	-1.98425	2.33071
7.48066	-0.0754892	-2.26772	0.598425	0.125984	0.251969	2.45669	1.92126	0	0.661417	-1.41732	0.188976	0.535433	-1.54331	0.503937	-1.66929	-1.82677	2.3622
7.64328	0.472962	-2.3622	0.818898	-0.188976	0.0629921	2.51969	2.17323	0	0.566929	-1.73228	0.15748	0.598425	-1.6063	0.755906	-1.70079	-1.85827	2.14173
7.8059	1.13826	-2.26772	0.692913	0.0944882	0.220472	2.58268	1.85827	0.0629921	0.409449	-1.73228	0	0.598425	-1.85827	0.629921	-1.6063	-2.07874	2.11024
7.96852	0.749817	-2.14173	0.472441	-0.0629921	0	2.61417	1.73228	0.125984	0.535433	-1.76378	0.0629921	0.755906	-1.82677	0.755906	-1.82677	-1.92126	2.29921
8.13115	0.422873	-2.20472	0.629921	-0.0314961	0.283465	2.51969	1.98425	0.220472	0.314961	-1.48031	-0.0629921	0.598425	-1.88976	0.692913	-1.54331	-2.01575	2.33071
8.29377	1.2184	-2.3622	0.440945	0.0944882	0.15748	2.45669	1.92126	0.188976	0.472441	-1.85827	-0.0314961	0.566929	-1.48031	0.692913	-1.76378	-2.07874	2.26772
8.45639	-0.0861805	-2.17323	0.724409	0	0.220472	2.23622	1.98425	0.125984	0.566929	-1.44882	0.0944882	0.724409	-1.51181	0.755906	-1.76378	-1.92126	2.29921
8.61902	0.895351	-2.29921	0.566929	0.0629921	0.15748	2.51969	1.85827	0.125984	0.629921	-1.82677	-0.0629921	0.724409	-1.73228	0.598425	-1.76378	-1.88976	2.17323
8.78164	0.916323	-2.20472	0.598425	0.15748	0.314961	2.4252	1.92126	0.0314961	0.314961	-1.70079	0.0314961	0.535433	-1.6378	0.566929	-1.70079	-1.88976	2.26772
8.94426	0.0891328	-2.14173	0.692913	-0.0944882	0.0314961	2.48819	1.95276	0.283465	0.692913	-1.6063	0.220472	0.566929	-1.54331	0.440945	-1.5748	-2.01575	2.29921
9.10689	0.111697	-2.29921	0.472441	0.0314961	0.346457	2.51969	2.04724	0.0314961	0.629921	-1.6063	0.15748	0.692913	-1.73228	0.724409	-1.51181	-2.14173	2.4252
9.26951	0.303021	-2.17323	0.661417	0	0.251969	2.3622	1.79528	0.0314961	0.724409	-1.73228	-0.0944882	0.724409	-1.73228	0.598425	-1.66929	-1.92126	2.51969
9.43213	0.427416	-2.33071	0.661417	-0.0314961	0.220472	2.58268	2.01575	0.15748	0.346457	-1.6063	0.125984	0.661417	-1.6378	0.818898	-1.6378	-2.11024	2.33071
9.59475	0.849221	-2.3622	0.629921	-0.188976	0.188976	2.55118	1.95276	0.0944882	0.377953	-1.66929	-0.0314961	0.661417	-1.70079	0.787402	-1.6378	-2.01575	2.29921
9.75738	0.726045	-2.3937	0.566929	0.0629921	0.346457	2.26772	1.92126	0.283465	0.503937	-1.5748	-0.0944882	0.503937	-1.41732	0.661417	-1.6378	-2.26772	2.48819
9.92	0.377993	-2.20472	0.629921	-0.0314961	0.251969	2.3622	1.82677	0.0629921	0.503937	-1.6063	0.0629921	0.724409	-1.6378	0.629921	-1.79528	-1.73228	2.33071
[truncated: 971 more columns]

## Sheet: Extended Data Figure 5d
Extended Data Figure 5d
A strong cross-validation of the AOC hardware is domenstrated for the curve fitting task by plotting its mean-squared error (MSE) results with respect to digital twin and ground truth.
MSE to Groundtruth	MSE to Digital Twin
0.00216479	0.00204538
0.00300478	0.00301521
0.00105511	0.000929211
0.00450956	0.00442633
0.00351694	0.00351047
0.000494891	0.000486366
0.00512024	0.00480895
0.00070699	0.000653727
0.000753374	0.000712238
0.00550079	0.00544629
0.00167802	0.00162832
0.001915	0.0018498
0.000621411	0.000599508
0.00307284	0.00312993
0.00997882	0.00969199
0.0076014	0.0082404
0.0107276	0.0106743
0.00189683	0.00181447
0.00272698	0.00261846
0.00559981	0.00567044
0.00823425	0.00832073
0.00839372	0.00817034
0.00293912	0.00285091
0.00181923	0.00172103
0.00751447	0.00757191
0.00151999	0.00143734
0.00124901	0.00123246
0.00164589	0.00168462
0.00116396	0.00113291
0.00345226	0.00336829
0.00219801	0.00207697
0.00133276	0.0013576
0.000599417	0.00055917
0.00137479	0.00137236
0.00146771	0.00136985
0.00371794	0.00383501
0.00421038	0.00365777
0.00166434	0.00167445
0.00389293	0.00401707
0.00761218	0.00762982
0.00581521	0.0056664
0.00909732	0.009146
0.00714376	0.00723042
0.00616863	0.00610499
0.000674352	0.000630572
0.000765933	0.000617559
0.0021244	0.00223736
0.00268437	0.00258438
0.00572448	0.00575929
0.0018384	0.00180825
0.00509048	0.0052833
0.00108649	0.00106954
0.00616433	0.00574693
0.00320917	0.00325261
0.00183395	0.00187902
0.00100828	0.000969919
0.000606803	0.000517743
0.0050498	0.00497333
0.00190372	0.00192593
0.000936365	0.00091837
0.000420389	0.000389218
0.00287731	0.00291147
0.00345511	0.00355372
0.0013839	0.00137514
0.00125454	0.00120396
0.0100868	0.0100192
0.00324003	0.00306827
0.00355768	0.00347632
0.0083345	0.00825558
0.00151313	0.00150427
0.0030419	0.00292121
0.00723269	0.00717103
0.00108207	0.00103567
0.00190413	0.00186423
0.00351985	0.00366971
0.0063094	0.00572
0.00057272	0.000567126
0.00240165	0.00227016
0.00385923	0.00389153
0.00146709	0.00152821
0.0014052	0.00136953
0.00163311	0.00159641
0.01089	0.0106638
0.00158367	0.001513
0.00171262	0.00168049
0.00311906	0.00319203
0.00085745	0.000836484
0.00414234	0.00392159
0.00964409	0.00951972
0.000943408	0.000932751
0.0107229	0.0107087
0.00224158	0.00216326
0.00897797	0.00872676
0.00722793	0.0072484
0.00808153	0.00840217
0.00994353	0.00952433
0.010149	0.00993848
0.0102409	0.010099
0.0101164	0.0104159
0.0113599	0.0109036
