# Supplementary material for: Analog optical computer for AI inference and combinatorial optimization
Source: Nature. 2025 Sep 3;645(8080):354–61. doi: 10.1038/s41586-025-09430-z (PMC12422976; doi:10.1038/s41586-025-09430-z)
Supplement: Supplementary file 7 — Source Data Extended Data Fig. 6 [file 41586_2025_9430_MOESM7_ESM.xlsx]

## Sheet: Extended Data Figure 6a
Extended Data Figure 6a: Generalization
Addition								PrefixSum								Maze (easy to hard package)
	DEQ			FFW					DEQ			FFW					DEQ			FFW
x	y1	y2	y3	y1	y2	y3		x	y1	y2	y3	y1	y2	y3		Maze size (x)	y1	y2	y3	y1	y2	y3
0.1	0.99913	0.99916	0.999014	0.992516	0.992248	0.992012		16	1	1	1	0.616	0.616	0.619		9	1	1	1	0.95391	0.958805	0.960158
0.2	0.999764	0.99977	0.999741	0.997899	0.997501	0.997306		18	1	1	1	0.605	0.604	0.608		13	0.99	1	1	0.917656	0.920971	0.922085
0.3	0.999789	0.999791	0.999785	0.999388	0.999295	0.999257		20	1	1	1	0.594	0.595	0.597		17	0.963	0.998	0.999	0.8964	0.899041	0.899568
0.4	0.999795	0.999796	0.999793	0.999752	0.999759	0.999739		24	1	1	1	0.577	0.579	0.579		21	0.939	0.991	0.998	0.882617	0.884674	0.884663
0.5	0.999795	0.999797	0.999794	0.999832	0.999824	0.999816		32	1	1	1	0.559	0.559	0.56		25	0.92	0.976	0.993	0.872496	0.874159	0.873788
0.6	0.999791	0.999792	0.999791	0.999881	0.999882	0.999873		64	1	1	1	0.528	0.528	0.528		27	0.913	0.965	0.988	0.868679	0.870253	0.869534
0.7	0.99978	0.999781	0.99978	0.999888	0.999895	0.999885		72	1	1	1	0.525	0.525	0.526		29	0.907	0.955	0.983	0.865191	0.866706	0.865921
0.8	0.999737	0.999739	0.999738	0.999822	0.999827	0.999821		128	0.99	0.973	0.984	0.515	0.515	0.515		31	0.903	0.946	0.977	0.861925	0.863073	0.862172
0.9	0.999585	0.999587	0.999588	0.999574	0.999586	0.999578		256	0.743	0.734	0.726	0.507	0.507	0.507		33	0.9	0.936	0.969	0.859075	0.860276	0.859006
1	0.999189	0.999199	0.999213	0.998973	0.999009	0.998994		512	0.62	0.616	0.501	0.504	0.504	0.504		35	0.896	0.929	0.964	0.857187	0.858062	0.856879
1.25	0.997024	0.997021	0.99705	0.995982	0.996017	0.996007										37	0.895	0.918	0.957	0.854158	0.854939	0.853316
1.5	0.994318	0.994272	0.994342	0.991853	0.991892	0.991862										59	0.882	0.863	0.923	0.837709	0.837948	0.835047
1.75	0.990383	0.990343	0.990414	0.986669	0.986734	0.986733
2	0.985913	0.985881	0.98599	0.981142	0.981243	0.981219
2.5	0.976523	0.976427	0.976538	0.970266	0.970362	0.970343
3	0.967376	0.967233	0.967358	0.960332	0.960503	0.960489
4	0.951256	0.950893	0.95106	0.944146	0.944252	0.944224
5	0.937827	0.937334	0.93745	0.931472	0.931648	0.931652
10	0.896393	0.89538	0.895449	0.892071	0.892213	0.892308
20	0.864103	0.862671	0.862704	0.847064	0.847103	0.847323
50	0.839968	0.838104	0.838168	0.781325	0.781213	0.781671
100	0.830934	0.829196	0.82922	0.742207	0.742318	0.742449
150	0.827923	0.826077	0.826011	0.726409	0.726626	0.726672
200	0.826456	0.824466	0.82447	0.717915	0.718024	0.718201
250	0.825532	0.823556	0.823494	0.712505	0.712906	0.712888
300	0.824868	0.822937	0.822895	0.708887	0.709251	0.709254
350	0.824489	0.822502	0.822375	0.70652	0.706484	0.706429
400	0.82411	0.822155	0.822162	0.704465	0.704646	0.704566
450	0.823788	0.821844	0.821876	0.70286	0.70314	0.702842
500	0.82355	0.821681	0.821652	0.701566	0.701986	0.701731

## Sheet: Extended Data Figure 6b
Extended Data Figure 6b, Robustness of the equilibrium model to noise for feedforward models with varying number of layers and parameter-matched single-layer DEQs.
	DEQ 1 Width		FFW 1 Layer		DEQ 3 Width		FFW 3 Layer		DEQ 5 Width		FFW 5 Layer		DEQ 7 Width		FFW 7 Layer		DEQ 9 Width		FFW 9 Layer		DEQ 11 Width		FFW 11 Layer
SNR	MSE Loss	MSE Loss Std	MSE Loss	MSE Loss Std	MSE Loss	MSE Loss Std	MSE Loss	MSE Loss Std	MSE Loss	MSE Loss Std	MSE Loss	MSE Loss Std	MSE Loss	MSE Loss Std	MSE Loss	MSE Loss Std	MSE Loss	MSE Loss Std	MSE Loss	MSE Loss Std	MSE Loss	MSE Loss Std	MSE Loss	MSE Loss Std
-20	1.54352	0.092983	2.14455	0.185817	1.34771	0.0893142	1.57314	0.0567193	1.14427	0.0300241	1.3251	0.0993801	1.18362	0.111586	1.26851	0.0595539	1.20142	0.0235925	1.26042	0.0481473	1.15915	0.0366934	1.18377	0.0319466
-10	1.39711	0.045327	1.96135	0.262093	1.24423	0.0873569	1.43392	0.0480349	1.0622	0.042047	1.22492	0.10376	1.07339	0.107618	1.23028	0.0379289	1.11875	0.0541033	1.19624	0.0357387	1.06004	0.060393	1.12406	0.0429057
-7	1.30882	0.0627945	1.79507	0.249624	1.15901	0.0874658	1.39628	0.0593071	0.979226	0.0499559	1.2125	0.103286	1.01866	0.100323	1.20444	0.019699	1.05862	0.0302858	1.21684	0.00231538	0.98248	0.0796041	1.15426	0.0768857
-5	1.18422	0.0641024	1.64674	0.260572	1.08979	0.0764776	1.34732	0.086146	0.909799	0.0519773	1.21383	0.0972304	0.963859	0.0847964	1.20721	0.0226167	0.982101	0.0358768	1.28392	0.0186863	0.903348	0.0843252	1.19596	0.103347
-3	1.07522	0.0456688	1.43637	0.235019	0.991084	0.0562676	1.23454	0.126647	0.814818	0.0485783	1.25394	0.113427	0.853525	0.0727129	1.22094	0.0522065	0.867195	0.0475476	1.33378	0.0482362	0.798666	0.0782274	1.26515	0.151161
-1	0.924596	0.0378989	1.19747	0.204288	0.813168	0.0566643	1.04117	0.151151	0.680863	0.0384106	1.24347	0.0709081	0.71333	0.056254	1.20754	0.0818997	0.708937	0.0436368	1.37261	0.0871034	0.663451	0.0714639	1.29006	0.19313
0	0.827697	0.0441428	1.07526	0.193197	0.72404	0.0364573	0.934842	0.138419	0.615975	0.0398771	1.2077	0.0884952	0.624507	0.05032	1.20616	0.0820958	0.632217	0.0322969	1.36705	0.112971	0.588409	0.0649839	1.28618	0.205546
1	0.734953	0.0560605	0.930464	0.170727	0.628098	0.0310542	0.798334	0.140882	0.537706	0.033422	1.12783	0.0492025	0.547453	0.0363291	1.14719	0.0879191	0.551178	0.031638	1.36223	0.142524	0.503025	0.0590726	1.2693	0.215456
1.3	0.711037	0.035259	0.880517	0.171862	0.60949	0.0326703	0.763131	0.129671	0.516301	0.034766	1.11521	0.0579285	0.525608	0.0401081	1.12738	0.0764691	0.519721	0.0322428	1.33886	0.147513	0.474198	0.0520765	1.24929	0.207197
1.5	0.704664	0.0530699	0.857294	0.160684	0.590875	0.0270155	0.744518	0.137319	0.497251	0.0297523	1.09173	0.0655353	0.503485	0.0398606	1.11123	0.0772244	0.498872	0.03244	1.33162	0.14524	0.460697	0.0503556	1.22126	0.204967
1.7	0.662538	0.0490633	0.835582	0.161899	0.569508	0.0296869	0.732001	0.140313	0.475077	0.0305067	1.06423	0.0520476	0.487414	0.0376448	1.10462	0.0707835	0.47989	0.030223	1.31426	0.164679	0.452126	0.0496368	1.21825	0.206047
5	0.398912	0.0353909	0.457467	0.0961397	0.313691	0.0148988	0.377312	0.0891545	0.262765	0.0159421	0.721799	0.0429415	0.26023	0.0243744	0.795241	0.0778027	0.24224	0.0161283	0.989616	0.164109	0.236535	0.0224765	0.920895	0.178029
7	0.272714	0.0240939	0.282272	0.0572174	0.206442	0.00450118	0.244583	0.0580682	0.172978	0.012364	0.518081	0.0460958	0.166027	0.0123648	0.588323	0.0674945	0.151163	0.0112628	0.75946	0.131916	0.149144	0.0104455	0.700274	0.157671
10	0.149609	0.00873491	0.138148	0.0280712	0.107432	0.00341212	0.126182	0.0331169	0.0882233	0.00687329	0.286953	0.0241562	0.0815377	0.00806913	0.328525	0.0390813	0.0710362	0.00579154	0.4301	0.0737979	0.0741582	0.00401665	0.43194	0.111664
13	0.0807131	0.00267289	0.0644012	0.0114873	0.0557418	0.00389705	0.0621716	0.0147063	0.0454647	0.00486804	0.150982	0.0135416	0.0397443	0.00539672	0.176228	0.022188	0.033709	0.00380276	0.226041	0.0413645	0.0376199	0.00157978	0.245501	0.067896
15	0.0547308	0.00290391	0.0382197	0.00632089	0.0356892	0.00314496	0.039952	0.0102106	0.029368	0.00299019	0.0973934	0.00825548	0.0255483	0.00377453	0.114091	0.0157214	0.0212092	0.00268613	0.146528	0.0254246	0.0237095	0.000890274	0.161696	0.0475317
17	0.0368063	0.00244426	0.0237884	0.00372113	0.0233538	0.00264273	0.0250918	0.0063872	0.0189987	0.00215727	0.0602171	0.00590283	0.0157902	0.00229071	0.0743283	0.00863194	0.0132136	0.00168224	0.0930854	0.0156688	0.0151426	0.000775455	0.107427	0.0331468
20	0.0190644	0.00176775	0.0113745	0.00153949	0.0120421	0.00179685	0.0127558	0.00346402	0.00995936	0.00112457	0.0312678	0.00329319	0.00795313	0.00129519	0.0385711	0.00477756	0.00652117	0.000893498	0.0473106	0.00873761	0.00762144	0.000363955	0.0565983	0.017618
30	0.00217388	0.000382451	0.00111053	0.000153131	0.00130361	0.000308034	0.00128698	0.000346833	0.0010251	0.00012501	0.00312019	0.000345948	0.000802399	0.000145133	0.00393705	0.000413756	0.000661053	9.80569e-05	0.00478082	0.000805612	0.000789561	5.56909e-05	0.00581723	0.00182046
50	4.03109e-05	5.70754e-06	1.92034e-05	1.01621e-07	2.61456e-05	3.76517e-06	3.00946e-05	5.22152e-06	1.88686e-05	4.04454e-07	5.19436e-05	3.74416e-06	1.43901e-05	2.26282e-07	5.59499e-05	7.96807e-06	1.30382e-05	7.09197e-07	5.49182e-05	9.97847e-06	1.39472e-05	7.27966e-07	6.51416e-05	1.93107e-05
70	2.52678e-05	4.68709e-06	8.52471e-06	1.33249e-06	1.45311e-05	3.65087e-06	1.76166e-05	2.00766e-06	1.70766e-05	4.64264e-06	2.08225e-05	2.47109e-06	8.629e-06	8.38504e-07	1.66171e-05	7.08402e-06	8.70244e-06	2.44856e-06	7.19259e-06	3.66945e-06	1.47936e-05	2.87203e-06	6.63659e-06	5.32837e-07
100	2.96962e-05	5.34477e-06	8.43675e-06	1.35055e-06	1.6694e-05	5.07218e-06	1.74906e-05	1.95495e-06	2.1045e-05	5.92686e-06	2.05123e-05	2.49829e-06	9.73867e-06	1.69026e-06	1.6253e-05	7.05743e-06	9.92158e-06	2.85897e-06	6.70882e-06	3.67957e-06	1.88186e-05	4.58682e-06	6.03396e-06	4.08981e-07
